# Supplementary material for: Substantial viral diversity in bats and rodents from East Africa: insights into evolution, recombination, and cocirculation
Source: Microbiome. 2024 Apr 10;12:72. doi: 10.1186/s40168-024-01782-4 (PMC11005217; doi:10.1186/s40168-024-01782-4)
Supplement: Supplementary file 2 — Additional file 1. [file 40168_2024_1782_MOESM1_ESM.xlsx]

## Sheet: ReadMe
S1.Background information of all samples.xlsx
S2.Summary of vANI95 clusters identified in this study.xlsx
S3.Individual viral coverage and abundance of all samples.xlsx
S4.Protein markers for each viral family.xlsx
S5.Comparative gene content of PoxV-1A.xlsx
S6.The comparison of RAP-AAI and Host genus identity.xlsx
S7.Divergence of viral entry proteins (VEPs) among the closely related viruses in East Africa.xlsx
S8.cSNV density in RAP and VEP region.xlsx
S9.Summary of coronavirus recombination using RDP4.xlsx
S10.Statistics of cSNVs of each vANI95 cluster.xlsx
S11.Summary of co-infection within the same vANI95 cluster.xlsx

## Sheet: S1
Sample_ID	Individual	Raw_Base(Gb)	Clean_Base(Gb)	Library_type	Clean_Q20	Clean_Q30	Total_Contig_Length(bp)	Host_Category	Sample_Type	Abbreviated_Sample_Type	Collection_Year	Collection_Month	Geographic_Site	GPS	Country	Region	Host_Family	Host_Species	Mitochondrial_Marker	Mitochondrial_Identity	Heterozygous.SNPs.in.Mitocondrial.genome	Sequencing_Slides	Sequencing_Runs
908	908	27.2892	6.06306	PE150	96.63	90.82	433927171	Rat	Lung_tissue	Tissue	2019	Dec	G2	0.9833294,31.083333	Uganda	Nyabihuru cave at Chibale district, Uganda	Muridae	Aethomys hindei	cytb	0.978799		FP100002545BL,FP100002266TR	2
909	909	32.8209	5.8931	PE150	96.85	91.56	313797919	Rat	Lung_tissue	Tissue	2019	Dec	G2	0.9833294,31.083333	Uganda	Nyabihuru cave at Chibale district, Uganda	Muridae	Aethomys hindei	cytb	0.978799		FP100002544BL	1
910	910	34.6165	8.87461	PE150	97.27	91.22	887492784	Rat	Lung_tissue	Tissue	2019	Mar	G2	0.9833294,31.083333	Uganda	Nyabihuru cave at Chibale district, Uganda	Muridae	Mastomys erythroleucus	cytb	0.996413		FP100002730BL	1
911	911	31.6702	5.50519	PE150	97.74	92.56	530007709	Rat	Lung_tissue	Tissue	2019	Dec	G2	0.9833294,31.083333	Uganda	Nyabihuru cave at Chibale district, Uganda	Muridae	Praomys jacksoni	cytb	1		FP100002730BL	1
912	912	57.1156	5.82406	PE150	97.77	92.81	533802610	Rat	Lung_tissue	Tissue	2019	Mar	G2	0.9833294,31.083333	Uganda	Nyabihuru cave at Chibale district, Uganda	Muridae	Lophuromys stanleyi	cytb	0.992472		DP8450003680TL,DP8450003681TL,FP100002266TR	3
913	913	40.9669	6.79778	PE150	98.13	93.87	388013760	Rat	Lung_tissue	Tissue	2019	Dec	G2	0.9833294,31.083333	Uganda	Nyabihuru cave at Chibale district, Uganda	Muridae	Praomys jacksoni	cytb	1		FP100002730BL	1
914	914	47.2554	17.8378	PE150	97.59	92.32	1530315723	Rat	Lung_tissue	Tissue	2019	Dec	G2	0.9833294,31.083333	Uganda	Nyabihuru cave at Chibale district, Uganda	Muridae	Aethomys hindei	cytb	0.978799		FP100002266TR	1
915	915	28.0656	6.18371	PE150	97.32	91.65	433280621	Rat	Lung_tissue	Tissue	2019	Dec	G2	0.9833294,31.083333	Uganda	Nyabihuru cave at Chibale district, Uganda	Muridae	Aethomys hindei	cytb	0.989848		FP100002730BL	1
916	916	32.1659	7.39495	PE150	98.08	93.69	568418505	Rat	Lung_tissue	Tissue	2019	Mar	G2	0.9833294,31.083333	Uganda	Nyabihuru cave at Chibale district, Uganda	Muridae	Mastomys erythroleucus	cytb	0.982609		FP100002730BL	1
945	945	44.8362	9.80713	PE150	96.82	91.14	927032420	Rat	Lung_tissue	Tissue	2019	Mar	G2	0.499998,31.666664	Uganda	KIYUYA VILLAGE AT MUBENDE	Muridae	Lophuromys stanleyi	cytb	0.992035		FP100002545BL,DP8450003680TL,DP8450003681TL,FP100002729BL	4
947	947	34.5887	18.0795	PE150	98.48	94.95	1296062957	Rat	Lung_tissue	Tissue	2019	Mar	G2	0.499998,31.666664	Uganda	KIYUYA VILLAGE AT MUBENDE	Muridae	Lophuromys stanleyi	cytb	0.992472		FP100002266TR	1
948	948	16.497	6.5285	PE150	97.09	91.48	287983221	Rat	Lung_tissue	Tissue	2019	Dec	G2	0.499998,31.666664	Uganda	KIYUYA VILLAGE AT MUBENDE	Muridae	Praomys jacksoni	cytb	0.998213		FP100002313BL	1
949	949	30.3908	9.46798	PE150	96.81	91.25	421217232	Rat	Lung_tissue	Tissue	2019	Mar	G2	0.499998,31.666664	Uganda	KIYUYA VILLAGE AT MUBENDE	Muridae	Lophuromys stanleyi	cytb	0.992472		FP100002545BL,FP100002729BL	2
950	950	31.9244	6.39394	PE150	98.19	93.98	431980780	Rat	Lung_tissue	Tissue	2019	Mar	G2	0.499998,31.666664	Uganda	KIYUYA VILLAGE AT MUBENDE	Muridae	Lophuromys stanleyi	cytb	0.992472		FP100002730BL	1
952	952	39.3648	6.86602	PE150	97.86	93.31	414037450	Rat	Lung_tissue	Tissue	2019	Dec	G2	0.499998,31.666664	Uganda	KIYUYA VILLAGE AT MUBENDE	Muridae	Praomys jacksoni	cytb	0.998213		FP100002266TR	1
954	954	29.3826	7.1433	PE150	98.26	94.23	457106829	Rat	Lung_tissue	Tissue	2019	Mar	G2	0.499998,31.666664	Uganda	KIYUYA VILLAGE AT MUBENDE	Muridae	Lophuromys stanleyi	cytb	0.991217		FP100002730BL	1
956	956	51.0804	8.76312	PE150	96.73	90.91	801532636	Rat	Lung_tissue	Tissue	2019	Mar	G2	0.499998,31.666664	Uganda	KIYUYA VILLAGE AT MUBENDE	Muridae	Lophuromys stanleyi	cytb	0.993726		FP100002545BL,FP100002729BL	2
958	958	27.4613	4.87577	PE150	97.22	92.28	257951141	Rat	Lung_tissue	Tissue	2019	Dec	G2	0.499998,31.666664	Uganda	KIYUYA VILLAGE AT MUBENDE	Muridae	Aethomys hindei	cytb	0.979682		FP100002266TR,FP100002545BL	2
960	960	9.46692	2.45758	PE150	97.89	93.33	9147656	Rat	Lung_tissue	Tissue	2019	Mar	G2	0.499998,31.666664	Uganda	KIYUYA VILLAGE AT MUBENDE	Muridae	Lophuromys stanleyi	cytb	0.959227		FP100002728BL,FP100002543BL	2
961	961	47.2178	7.96866	PE150	97.19	91.31	561828019	Rat	Lung_tissue	Tissue	2019	Dec	G2	0.499998,31.666664	Uganda	KIYUYA VILLAGE AT MUBENDE	Muridae	Aethomys hindei	cytb	0.989056		FP100002266TR	1
962	962	29.4871	9.20731	PE150	97.15	91	782254703	Rat	Lung_tissue	Tissue	2019	Mar	G2	0.499998,31.666664	Uganda	KIYUYA VILLAGE AT MUBENDE	Muridae	Lophuromys stanleyi	cytb	0.996236		FP100002266TR	1
19BR100	19BR100	26.7999	18.664	PE150	97.47	91.92	1555473772	Rat	Mixed_liver_lung_kidney_tissue	Tissue	2019	Mar	G9	0.814633,36.27294	Kenya	Nairobi, Ngara	Muridae	Rattus norvegicus	cytb	1		FP100002536TR	1
19BR101	19BR101	25.7226	18.5922	PE150	96.46	88.47	1659216604	Rat	Mixed_liver_lung_kidney_tissue	Tissue	2019	Mar	G9	0.814633,36.27294	Kenya	Nairobi, Ngara	Muridae	Rattus norvegicus	cytb	1		FP100002537TR	1
19BR102	19BR102	28.1259	22.1465	PE150	97.21	90.85	1650996558	Rat	Mixed_liver_lung_kidney_tissue	Tissue	2019	Mar	G9	0.814633,36.27294	Kenya	Nairobi, Ngara	Muridae	Rattus norvegicus	cytb	1		FP100002537TR	1
19BR103	19BR103	33.4519	8.70783	PE150	98.6	94.86	357377075	Rat	Mixed_liver_lung_kidney_tissue	Tissue	2019	Mar	G9	0.45401,36.19453	Kenya	Nairobi, Uhuru garden	Muridae	Mastomys natalensis	cytb	1	0	FP100002537TR	1
19BR104	19BR104	29.7924	22.6348	PE150	97.36	91.29	1712218956	Rat	Mixed_liver_lung_kidney_tissue	Tissue	2019	Mar	G9	0.45401,36.19453	Kenya	Nairobi, Uhuru garden	Muridae	Rattus norvegicus	cytb	1		FP100002537TR	1
19BR105	19BR105	22.2269	14.3724	PE150	98.38	94.05	1400656625	Rat	Mixed_liver_lung_kidney_tissue	Tissue	2019	Mar	G9	0.45401,36.19453	Kenya	Nairobi, Uhuru garden	Muridae	Mastomys natalensis	cytb	1	0	FP100002464TR	1
19BR106	19BR106	20.8154	14.5722	PE150	98.11	93.13	1211805585	Rat	Mixed_liver_lung_kidney_tissue	Tissue	2019	Mar	G9	0.45401,36.19453	Kenya	Nairobi, Uhuru garden	Muridae	Mastomys natalensis	cytb	1	0	FP100002464TR	1
19BR107	19BR107	21.1448	15.2222	PE150	98.02	92.79	1555942137	Rat	Mixed_liver_lung_kidney_tissue	Tissue	2019	Mar	G9	0.45401,36.19453	Kenya	Nairobi, Uhuru garden	Muridae	Mastomys natalensis	cytb	1	0	FP100002464TR	1
19BR108	19BR108	22.4315	11.4333	PE150	98.1	93.09	1095340967	Rat	Mixed_liver_lung_kidney_tissue	Tissue	2019	Mar	G9	0.45401,36.19453	Kenya	Nairobi, Uhuru garden	Muridae	Mastomys natalensis	cytb	1	0	FP100002464TR	1
19BR109	19BR109	22.6866	9.2234	PE150	98.14	93.26	873451412	Rat	Mixed_liver_lung_kidney_tissue	Tissue	2019	Mar	G9	0.45401,36.19453	Kenya	Nairobi, Uhuru garden	Muridae	Mastomys natalensis	cytb	1	0	FP100002464TR	1
19BR110	19BR110	23.4549	19.0961	PE150	98.44	94.25	1723232305	Rat	Mixed_liver_lung_kidney_tissue	Tissue	2019	Mar	G9	0.45401,36.19453	Kenya	Nairobi, Uhuru garden	Muridae	Mastomys natalensis	cytb	1	0	FP100002464TR	1
19BR111	19BR111	21.9345	4.35153	PE150	98.39	94.19	343621291	Rat	Mixed_liver_lung_kidney_tissue	Tissue	2019	Mar	G9	0.45401,36.19453	Kenya	Nairobi, Uhuru garden	Muridae	Mastomys natalensis	cytb	1	0	FP100002464TR	1
19BR112	19BR112	25.0418	6.31707	PE150	98.46	94.38	445970659	Rat	Mixed_liver_lung_kidney_tissue	Tissue	2019	Mar	G9	0.45401,36.19453	Kenya	Nairobi, Uhuru garden	Muridae	Lemniscomys striatus	cytb	0.992239		DP8450003682TL,FP100002464TR	2
19BR113	19BR113	25.103	3.29572	PE150	98.24	93.65	234478970	Rat	Mixed_liver_lung_kidney_tissue	Tissue	2019	Mar	G9	0.45401,36.19453	Kenya	Nairobi, Uhuru garden	Muridae	Lemniscomys striatus	cytb	1		FP100002464TR	1
19BR114	19BR114	24.5243	20.2009	PE150	98.06	92.93	1697567053	Rat	Mixed_liver_lung_kidney_tissue	Tissue	2019	Mar	G9	0.814633,36.27294	Kenya	Nairobi, Ngara	Muridae	Rattus norvegicus	cytb	1		FP100002464TR	1
19BR115	19BR115	24.5174	21.0162	PE150	98.37	93.98	1905548657	Rat	Mixed_liver_lung_kidney_tissue	Tissue	2019	Mar	G9	0.814633,36.27294	Kenya	Nairobi, Ngara	Muridae	Rattus norvegicus	cytb	1		FP100002464TR	1
19BR116	19BR116	22.5913	17.9704	PE150	98.22	93.49	1606105368	Rat	Mixed_liver_lung_kidney_tissue	Tissue	2019	Mar	G9	0.814633,36.27294	Kenya	Nairobi, Ngara	Muridae	Rattus norvegicus	cytb	1		FP100002464TR	1
19BR117	19BR117	20.9054	18.5939	PE150	98.72	95.22	1426168221	Rat	Mixed_liver_lung_kidney_tissue	Tissue	2019	Mar	G9	0.814633,36.27294	Kenya	Nairobi, Ngara	Muridae	Rattus norvegicus	cytb	1		FP100002464TR	1
19BR118	19BR118	24.0985	17.2074	PE150	98.59	94.78	1284164340	Rat	Mixed_liver_lung_kidney_tissue	Tissue	2019	Mar	G9	0.814633,36.27294	Kenya	Nairobi, Ngara	Muridae	Rattus norvegicus	cytb	1		FP100002464TR	1
19BR119	19BR119	18.638	12.2242	PE150	97.98	92.68	1209903326	Rat	Mixed_liver_lung_kidney_tissue	Tissue	2019	Mar	G9	0.814633,36.27294	Kenya	Nairobi, Ngara	Muridae	Mus musculus	cytb	0.998112		FP100002464TR	1
19BR120	19BR120	25.8817	9.70594	PE150	98.19	93.41	896491392	Rat	Mixed_liver_lung_kidney_tissue	Tissue	2019	Mar	G9	0.814633,36.27294	Kenya	Nairobi, Ngara	Muridae	Rattus norvegicus	cytb	1		FP100002464TR	1
19BR121	19BR121	25.6572	18.7099	PE150	98.75	95.37	1328960379	Rat	Mixed_liver_lung_kidney_tissue	Tissue	2019	Mar	G9	0.814633,36.27294	Kenya	Nairobi, Ngara	Muridae	Rattus norvegicus	cytb	1		FP100002464TR	1
19BR122	19BR122	25.2344	7.26534	PE150	98.36	94.05	616461838	Rat	Mixed_liver_lung_kidney_tissue	Tissue	2019	Mar	G9	0.814633,36.27294	Kenya	Nairobi, Ngara	Muridae	Rattus norvegicus	cytb	1		FP100002464TR	1
19BR123	19BR123	30.6714	25.9215	PE150	98.23	93.5	1572349023	Rat	Mixed_liver_lung_kidney_tissue	Tissue	2019	Mar	G9	0.45401,36.19453	Kenya	Nairobi, Uhuru garden	Muridae	Lemniscomys striatus	cytb	1		FP100002464TR	1
19BR124	19BR124	25.0414	6.6907	PE150	98.58	94.74	364352867	Rat	Mixed_liver_lung_kidney_tissue	Tissue	2019	Mar	G9	0.45401,36.19453	Kenya	Nairobi, Uhuru garden	Muridae	Lemniscomys striatus	cytb	1		FP100002464TR	1
19BR125	19BR125	24.2494	5.01576	PE150	98.25	93.66	446408047	Rat	Mixed_liver_lung_kidney_tissue	Tissue	2019	Mar	G9	0.45401,36.19453	Kenya	Nairobi, Uhuru garden	Muridae	Mastomys natalensis	cytb	1	0	FP100002464TR	1
19BR126	19BR126	22.8215	4.54033	PE150	98.72	95.31	264875704	Rat	Mixed_liver_lung_kidney_tissue	Tissue	2019	Mar	G9	0.45401,36.19453	Kenya	Nairobi, Uhuru garden	Muridae	Mastomys natalensis	cytb	1	0	FP100002464TR	1
19BR127	19BR127	21.6765	11.5027	PE150	98.43	94.24	805484603	Rat	Mixed_liver_lung_kidney_tissue	Tissue	2019	Mar	G9	0.45401,36.19453	Kenya	Nairobi, Uhuru garden	Muridae	Lemniscomys striatus	cytb	1		FP100002464TR	1
19BR128	19BR128	23.2108	3.39728	PE150	98.29	93.83	256816359	Rat	Mixed_liver_lung_kidney_tissue	Tissue	2019	Mar	G9	0.45401,36.19453	Kenya	Nairobi, Uhuru garden	Muridae	Mastomys natalensis	cytb	1	0	FP100002464TR	1
19BR130	19BR130	21.9213	4.57043	PE150	98.71	95.29	291368149	Rat	Mixed_liver_lung_kidney_tissue	Tissue	2019	Mar	G9	0.45401,36.19453	Kenya	Nairobi, Uhuru garden	Muridae	Mastomys natalensis	cytb	1	0	FP100002464TR	1
19BR131	19BR131	24.9793	7.21164	PE150	98.6	94.9	491090950	Rat	Mixed_liver_lung_kidney_tissue	Tissue	2019	Mar	G9	0.45401,36.19453	Kenya	Nairobi, Uhuru garden	Muridae	Mastomys natalensis	cytb	1	0	FP100002464TR	1
19BR132	19BR132	23.3834	4.57651	PE150	98.39	94.15	366488188	Rat	Mixed_liver_lung_kidney_tissue	Tissue	2019	Mar	G9	0.45401,36.19453	Kenya	Nairobi, Uhuru garden	Muridae	Mastomys natalensis	cytb	1	0	FP100002464TR	1
19BR133	19BR133	22.0943	14.0619	PE150	97.37	91.81	1119163705	Rat	Mixed_liver_lung_kidney_tissue	Tissue	2019	Mar	G9	0.45401,36.19453	Kenya	Nairobi, Uhuru garden	Muridae	Otomys angoniensis	cytb	0.984848		FP100002319BL,FP100002464TR	2
19BR134	19BR134	20.1526	15.7716	PE150	98.95	96.04	909283502	Rat	Mixed_liver_lung_kidney_tissue	Tissue	2019	Mar	G9	0.45401,36.19453	Kenya	Nairobi, Uhuru garden	Muridae	Otomys angoniensis	cytb	0.986226		FP100002464TR	1
19BR135	19BR135	27.5657	13.8378	PE150	98.49	94.66	519276487	Rat	Mixed_liver_lung_kidney_tissue	Tissue	2019	Mar	G9	0.45401,36.19453	Kenya	Nairobi, Uhuru garden	Muridae	Mastomys natalensis	cytb	0.971131	2	FP100002464TR	1
19BR136	19BR136	25.4431	3.53241	PE150	98.67	95.16	210329231	Rat	Mixed_liver_lung_kidney_tissue	Tissue	2019	Mar	G9	0.45401,36.19453	Kenya	Nairobi, Uhuru garden	Muridae	Mastomys natalensis	cytb	0.998584	0	FP100002464TR	1
19BR137	19BR137	24.7531	4.41135	PE150	98.31	93.81	357836800	Rat	Mixed_liver_lung_kidney_tissue	Tissue	2019	Mar	G9	0.45401,36.19453	Kenya	Nairobi, Uhuru garden	Muridae	Lemniscomys striatus	cytb	1		FP100002464TR	1
19BR138	19BR138	28.63	25.3018	PE150	98.28	93.71	2018191942	Rat	Mixed_liver_lung_kidney_tissue	Tissue	2019	Mar	G9	0.45401,36.19453	Kenya	Nairobi, Uhuru garden	Muridae	Mastomys natalensis	cytb	1	0	FP100002464TR	1
19BR139	19BR139	22.7569	11.8119	PE150	98.13	93.2	985780138	Rat	Mixed_liver_lung_kidney_tissue	Tissue	2019	Mar	G9	0.45401,36.19453	Kenya	Nairobi, Uhuru garden	Muridae	Mastomys natalensis	cytb	1	0	FP100002464TR	1
19BR140	19BR140	27.5318	9.74382	PE150	97.95	92.61	890952637	Rat	Mixed_liver_lung_kidney_tissue	Tissue	2019	Mar	G9	0.45401,36.19453	Kenya	Nairobi, Uhuru garden	Muridae	Mastomys natalensis	cytb	1	0	FP100002464TR	1
19BR141	19BR141	26.9672	10.3832	PE150	98.51	94.55	882573392	Rat	Mixed_liver_lung_kidney_tissue	Tissue	2019	Mar	G9	0.45401,36.19453	Kenya	Nairobi, Uhuru garden	Muridae	Mastomys natalensis	cytb	1	0	FP100002464TR	1
19BR142	19BR142	30.366	1.93265	PE150	98.68	95.25	80346394	Rat	Mixed_liver_lung_kidney_tissue	Tissue	2019	Mar	G9	0.45401,36.19453	Kenya	Nairobi, Uhuru garden	Muridae	Lemniscomys striatus	cytb	1		FP100002464TR	1
19BR143	19BR143	33.8425	26.2772	PE150	99.26	97.14	932291886	Rat	Mixed_liver_lung_kidney_tissue	Tissue	2019	Mar	G9	0.45401,36.19453	Kenya	Nairobi, Uhuru garden	Muridae	Mastomys natalensis	cytb	0.984658	1	FP100002464TR	1
19BR144	19BR144	26.8087	13.1117	PE150	98.12	93.13	985291653	Rat	Mixed_liver_lung_kidney_tissue	Tissue	2019	Mar	G9	0.45401,36.19453	Kenya	Nairobi, Uhuru garden	Muridae	Lemniscomys striatus	cytb	1		FP100002464TR	1
19BR145	19BR145	23.4413	4.12633	PE150	98.37	94.05	326102389	Rat	Mixed_liver_lung_kidney_tissue	Tissue	2019	Mar	G9	0.45401,36.19453	Kenya	Nairobi, Uhuru garden	Muridae	Lemniscomys striatus	cytb	1		FP100002464TR	1
19BR146	19BR146	26.8596	3.21086	PE150	98.39	94.23	190359858	Rat	Mixed_liver_lung_kidney_tissue	Tissue	2019	Mar	G9	0.45401,36.19453	Kenya	Nairobi, Uhuru garden	Muridae	Mastomys natalensis	cytb	1	0	FP100002464TR	1
19BR147	19BR147	24.5716	17.394	PE150	98.45	94.34	1342185121	Rat	Mixed_liver_lung_kidney_tissue	Tissue	2019	Mar	G9	0.45401,36.19453	Kenya	Nairobi, Uhuru garden	Muridae	Mastomys natalensis	cytb	1	1	FP100002464TR	1
19BR148	19BR148	25.3028	3.45724	PE150	98.53	94.65	213643654	Rat	Mixed_liver_lung_kidney_tissue	Tissue	2019	Mar	G9	0.45401,36.19453	Kenya	Nairobi, Uhuru garden	Muridae	Mastomys natalensis	cytb	1	0	FP100002464TR	1
19BR149	19BR149	23.2041	5.2038	PE150	98.43	94.28	433176219	Rat	Mixed_liver_lung_kidney_tissue	Tissue	2019	Mar	G9	0.45401,36.19453	Kenya	Nairobi, Uhuru garden	Muridae	Mastomys natalensis	cytb	1	0	FP100002464TR	1
19BR150	19BR150	23.2283	3.44075	PE150	98.29	93.87	239086329	Rat	Mixed_liver_lung_kidney_tissue	Tissue	2019	Mar	G9	0.45401,36.19453	Kenya	Nairobi, Uhuru garden	Muridae	Mastomys natalensis	cytb	1	0	FP100002464TR	1
19BR151	19BR151	26.9946	9.99924	PE150	98.09	93.15	844733015	Rat	Mixed_liver_lung_kidney_tissue	Tissue	2019	Mar	G9	0.45401,36.19453	Kenya	Nairobi, Uhuru garden	Muridae	Mus musculus	cytb	0.966929		FP100002464TR	1
19BR152	19BR152	23.3377	15.3642	PE150	98.1	93.02	1356194172	Rat	Mixed_liver_lung_kidney_tissue	Tissue	2019	Mar	G9	0.45401,36.19453	Kenya	Nairobi, Uhuru garden	Muridae	Rattus rattus	cytb	1		FP100002464TR	1
19BR153	19BR153	36.9103	33.4164	PE150	98.47	94.34	2374633110	Rat	Mixed_liver_lung_kidney_tissue	Tissue	2019	Mar	G9	0.45401,36.19453	Kenya	Nairobi, Uhuru garden	Muridae	Rattus rattus	cytb	1		FP100002464TR	1
19BR154	19BR154	33.2792	24.0537	PE150	98.68	95.09	1544311202	Rat	Mixed_liver_lung_kidney_tissue	Tissue	2019	Mar	G9	0.45401,36.19453	Kenya	Nairobi, Uhuru garden	Muridae	Rattus rattus	cytb	0.99681		FP100002464TR	1
19BR155	19BR155	30.0308	4.35454	PE150	98.51	94.58	298479650	Rat	Mixed_liver_lung_kidney_tissue	Tissue	2019	Mar	G9	0.45401,36.19453	Kenya	Nairobi, Uhuru garden	Muridae	Mastomys natalensis	cytb	1	0	FP100002464TR	1
19BR156	19BR156	33.5007	5.67378	PE150	98.94	96.07	293429606	Rat	Mixed_liver_lung_kidney_tissue	Tissue	2019	Mar	G9	0.45401,36.19453	Kenya	Nairobi, Uhuru garden	Muridae	Mastomys natalensis	cytb	1	0	FP100002464TR	1
19BR157	19BR157	26.0197	13.0944	PE150	98.09	93.05	1240642145	Rat	Mixed_liver_lung_kidney_tissue	Tissue	2019	Mar	G9	0.814633,36.27294	Kenya	Nairobi, Ngara	Muridae	Rattus norvegicus	cytb	0.999914		FP100002464TR	1
19BR158	19BR158	26.5957	16.3131	PE150	98.1	93.1	1502867925	Rat	Mixed_liver_lung_kidney_tissue	Tissue	2019	Mar	G9	0.814633,36.27294	Kenya	Nairobi, Ngara	Muridae	Rattus norvegicus	cytb	1		FP100002464TR	1
19BR159	19BR159	35.8839	7.26192	PE150	98.95	96.09	267260652	Rat	Mixed_liver_lung_kidney_tissue	Tissue	2019	Mar	G9	0.45401,36.19453	Kenya	Nairobi, Uhuru garden	Muridae	Lemniscomys striatus	cytb	0.989696		FP100002464TR	1
19BR160	19BR160	33.9129	28.7839	PE150	98.79	95.49	1703948273	Rat	Mixed_liver_lung_kidney_tissue	Tissue	2019	Mar	G9	0.814633,36.27294	Kenya	Nairobi, Ngara	Muridae	Rattus norvegicus	cytb	1		FP100002464TR	1
19BR161	19BR161	29.0501	19.1823	PE150	98.66	95.04	1224039715	Rat	Mixed_liver_lung_kidney_tissue	Tissue	2019	Mar	G9	0.814633,36.27294	Kenya	Nairobi, Ngara	Muridae	Rattus norvegicus	cytb	1		FP100002464TR	1
19BR162	19BR162	32.5009	19.9336	PE150	98.42	94.2	1527494131	Rat	Mixed_liver_lung_kidney_tissue	Tissue	2019	Mar	G9	0.45401,36.19453	Kenya	Nairobi, Uhuru garden	Muridae	Lemniscomys striatus	cytb	1		FP100002464TR	1
19BR163KID	19BR163	16.1138	4.51686	PE100	93.71	84.8	16136922	Rat	Kidney_tissue	Tissue	2019	Mar	G9	0.45401,36.19453	Kenya	Uhuru, Nairobi	Muridae	Otomys angoniensis	cytb	0.984848		FP100002742BR,FP100002917BL	2
19BR164	19BR164	32.6591	6.80183	PE150	98.95	96.12	376293261	Rat	Mixed_liver_lung_kidney_tissue	Tissue	2019	Mar	G9	0.45401,36.19453	Kenya	Nairobi, Uhuru garden	Muridae	Mastomys natalensis	cytb	1	0	FP100002464TR	1
19BR165	19BR165	22.1112	4.90529	PE150	99.31	97.33	178702095	Rat	Mixed_liver_lung_kidney_tissue	Tissue	2019	Mar	G9	0.814633,36.27294	Kenya	Nairobi, Ngara	Muridae	Rattus norvegicus	cytb	1		FP100002464TR	1
19BR166	19BR166	35.0807	13.7767	PE150	99.13	96.71	756397720	Rat	Mixed_liver_lung_kidney_tissue	Tissue	2019	Mar	G9	0.814633,36.27294	Kenya	Nairobi, Ngara	Muridae	Rattus norvegicus	cytb	1		FP100002464TR	1
19BR167	19BR167	28.1438	4.72321	PE150	99.14	96.71	90739461	Rat	Mixed_liver_lung_kidney_tissue	Tissue	2019	Mar	G9	0.45401,36.19453	Kenya	Nairobi, Uhuru	Muridae	Lemniscomys striatus	cytb	0.990835		FP100002464TR	1
19BR168	19BR168	32.1084	13.4237	PE150	99.31	97.3	384579860	Rat	Mixed_liver_lung_kidney_tissue	Tissue	2019	Mar	G9	0.45401,36.19453	Kenya	Nairobi, Uhuru	Muridae	Mastomys natalensis	cytb	0.967401	1	FP100002464TR	1
19BR169	19BR169	25.9551	20.3681	PE150	98.24	93.56	1697022487	Rat	Mixed_liver_lung_kidney_tissue	Tissue	2019	Mar	G9	0.814633,36.27294	Kenya	Nairobi, Ngara	Muridae	Rattus norvegicus	cytb	1		FP100002464TR	1
19BR170	19BR170	46.9483	40.7939	PE150	98.7	95.17	2125903464	Rat	Mixed_liver_lung_kidney_tissue	Tissue	2019	Mar	G9	0.814633,36.27294	Kenya	Nairobi, Ngara	Muridae	Rattus norvegicus	cytb	1		FP100002464TR	1
19BR171	19BR171	24.5888	16.4747	PE150	98.23	93.51	1478979602	Rat	Mixed_liver_lung_kidney_tissue	Tissue	2019	Mar	G9	0.814633,36.27294	Kenya	Nairobi, Ngara	Muridae	Rattus norvegicus	cytb	1		FP100002464TR	1
19BR173	19BR173	24.7379	13.6479	PE150	97.74	91.82	1363420454	Rat	Mixed_liver_lung_kidney_tissue	Tissue	2019	Mar	G9	0.814633,36.27294	Kenya	Nairobi, Ngara	Muridae	Rattus norvegicus	cytb	1		FP100002464TR	1
19BR174	19BR174	30.7778	11.2356	PE150	98.48	94.42	997346917	Rat	Mixed_liver_lung_kidney_tissue	Tissue	2019	Mar	G9	0.814633,36.27294	Kenya	Nairobi, Ngara	Muridae	Rattus norvegicus	cytb	0.96892	2	FP100002464TR	1
19BR175	19BR175	28.8449	20.5923	PE150	98.52	94.48	1201457761	Rat	Mixed_liver_lung_kidney_tissue	Tissue	2019	Mar	G9	0.45401,36.19453	Kenya	Nairobi, Uhuru	Muridae	Lemniscomys striatus	cytb	1		FP100002464TR	1
19BR176	19BR176	33.8059	18.8514	PE150	98.76	95.39	1100160143	Rat	Mixed_liver_lung_kidney_tissue	Tissue	2019	Mar	G9	0.45401,36.19453	Kenya	Nairobi, Uhuru	Muridae	Mastomys natalensis	cytb	1	0	FP100002464TR	1
19BR177	19BR177	35.671	24.4337	PE150	98.26	93.69	1821519887	Rat	Mixed_liver_lung_kidney_tissue	Tissue	2019	Mar	G9	0.814633,36.27294	Kenya	Nairobi, Ngara	Muridae	Rattus norvegicus	cytb	1		FP100002464TR	1
19BR178	19BR178	28.6871	21.6037	PE150	97.95	92.57	1750059307	Rat	Mixed_liver_lung_kidney_tissue	Tissue	2019	Mar	G9	0.814633,36.27294	Kenya	Nairobi, Ngara	Muridae	Rattus norvegicus	cytb	1		FP100002464TR	1
19BR179	19BR179	25.9908	12.3739	PE150	97.77	91.97	1241550812	Rat	Mixed_liver_lung_kidney_tissue	Tissue	2019	Mar	G9	0.814633,36.27294	Kenya	Nairobi, Ngara	Muridae	Rattus norvegicus	cytb	1		FP100002464TR	1
19BR180	19BR180	33.5828	18.4416	PE150	97.73	92.85	1134567308	Rat	Mixed_liver_lung_kidney_tissue	Tissue	2019	Mar	G9	0.814633,36.27294	Kenya	Nairobi, Ngara	Muridae	Rattus norvegicus	cytb	1		FP100002489TL	1
19BR181KID	19BR181	58.6587	9.49758	PE100	91.8	80.63	3186434	Rat	Kidney_tissue	Tissue	2019	Mar	G8	-1.3999984,36.6333308	Kenya	Kajiado, NGONG' HILLS	Muridae	Mus cf. gratus TA-2014	cytb	1		DP8400012887BR	1
19BR182KID	19BR182	108.08	8.91967	PE150	93.42	84.62	89979446	Rat	Kidney_tissue	Tissue	2019	Mar	G8	-1.3999984,36.6333308	Kenya	Kajiado, NGONG' HILLS	Nesomyidae	Dendromus insignis	cytb	0.998012		DP8450003680TL,DP8450003681TL,FP100002742BR	3
19BR183	19BR183	27.6307	1.84106	PE150	97.3	91.48	91343239	Rat	Mixed_liver_lung_kidney_tissue	Tissue	2019	Mar	G8	-1.3999984,36.6333308	Kenya	Kajiado, NGONG' HILLS	Muridae	Lophuromys flavopunctatus	cytb	0.996296		DP8450003681TL,DP8450003613BR,FP100002536TR	3
19BR184KID	19BR184	23.0551	5.83426	PE100	91.76	80.51	8310969	Rat	Kidney_tissue	Tissue	2019	Mar	G8	-1.3999984,36.6333308	Kenya	Kajiado, NGONG' HILLS	Muridae	Lophuromys flavopunctatus	cytb	0.998148		DP8450003680TL,DP8450003681TL,FP100002742BR	3
19BR185	19BR185	28.7977	4.60948	PE150	97.6	92.37	283203044	Rat	Mixed_liver_lung_kidney_tissue	Tissue	2019	Mar	G8	-1.3999984,36.6333308	Kenya	Kajiado, NGONG' HILLS	Muridae	Lophuromys flavopunctatus	cytb	0.993519		FP100002536TR	1
19BR186	19BR186	25.6882	2.5965	PE150	94.87	87.07	175985815	Rat	Mixed_liver_lung_kidney_tissue	Tissue	2019	Mar	G8	-1.3999984,36.6333308	Kenya	Kajiado, NGONG' HILLS	Muridae	Lophuromys flavopunctatus	cytb	0.993519		FP100002594BL,FP100002729BL	2
19BR188	19BR188	27.5469	2.18035	PE150	97.8	92.99	116157787	Rat	Mixed_liver_lung_kidney_tissue	Tissue	2019	Mar	G8	-1.3999984,36.6333308	Kenya	Kajiado, NGONG' HILLS	Muridae	Lophuromys flavopunctatus	cytb	0.994444		FP100002536TR	1
2009LU	2009LU	1.99934	0.174706	PE100	93.23	83.39	19002	Rat	Lung_tissue	Tissue	2016	Aug	G6	0.980924,34.96569	Kenya	Trans Nzoia, Kitale	Muridae	Rattus norvegicus		0.993407		DP8400012889BR	1
2130LU	2130LU	27.5065	9.10518	PE100	93.47	83.81	7472463	Rat	Lung_tissue	Tissue	2016	Aug	G6	0.980924,34.96569	Kenya	Trans Nzoia, Kitale	Muridae	Grammomys sp.	cytb	0.998866		DP8400012889BR	1
2218LU	2218LU	26.6496	5.25148	PE100	94.59	86.42	8492328	Rat	Lung_tissue	Tissue	2016	Aug	G7	0.187528,35.852107	Kenya	Salgaa Nakuru	Muridae	Arvicanthis niloticus	cytb	1		DP8400012889BR	1
2219LU	2219LU	10.5573	7.02491	PE100	94.81	86.54	22085795	Rat	Lung_tissue	Tissue	2016	Aug	G7	0.187528,35.852107	Kenya	Salgaa Nakuru	Muridae	Arvicanthis niloticus	cytb	1		DP8400012887BR	1
2223LU	2223LU	16.0725	12.0387	PE100	95.15	87.6	134394698	Rat	Lung_tissue	Tissue	2016	Aug	G7	0.187528,35.852107	Kenya	Salgaa Nakuru	Muridae	Aethomys hindei	cytb	0.998235		DP8400012889BR	1
2230LU	2230LU	39.04	35.2917	PE150	94.25	86.06	2014826876	Rat	Lung_tissue	Tissue	2016	Aug	G7	0.18225,35.85616	Kenya	Rongai, Nakuru	Muridae	Arvicanthis niloticus	cytb	0.977352		FP100002974BL	1
2260LU	2260LU	11.5558	6.12428	PE100	93.89	84.71	3815998	Rat	Lung_tissue	Tissue	2016	Aug	G7	0.17529,35.85665	Kenya	Rongai, Nakuru	Muridae	Mus bufo	cytb	1		DP8400012887BR	1
BAT0112	BAT0112	18.2298	3.91682	PE100	93.52	84.01	1128727	Bat	Single_feces	Feces	2015	Mar	G14	-4.613914376,39.35433553	Kenya	Dzanga cave (3sister caves)	Emballonuridae	Coleura afra	cytb, cox1	0.998839		DP8400013113TR	1
BAT0636	BAT0636	36.3961	7.03991	PE150	98.37	94.2	680074332	Bat	Single feces	Feces	2015	Mar	G9	0.482908,35.986629	Kenya	Marigat, Baringo county	Molossidae	Mops condylurus	cytb, nd1	0.98806		FP100002228TL	1
BAT0637	BAT0637	3.08	1.03356	PE150	95.26	87.76	9993643	Bat	Single feces	Feces	2015	Mar	G9	0.482908,35.986629	Kenya	Marigat, Baringo county	Molossidae	Mops condylurus	cytb, nd1	0.997015		FP100003187TR,FP100002821BR,FP100002543BL,FP100002728BL,FP100002821BR	5
BAT0638	BAT0638	42.5802	14.9466	PE150	98.06	93.27	1467738466	Bat	Single feces	Feces	2015	Mar	G9	0.482908,35.986629	Kenya	Marigat, Baringo county	Molossidae	Mops condylurus	cytb, nd1	0.98806		FP100002228TL	1
BAT0639	BAT0639	45.7677	14.2182	PE150	97.82	92.58	616464836	Bat	Single feces	Feces	2015	Mar	G9	0.482908,35.986629	Kenya	Marigat, Baringo county	Molossidae	Mops condylurus	cytb, nd1	0.997015		FP100002228TL	1
BAT0640	BAT0640	43.7336	5.12358	PE150	98.02	93.35	151320286	Bat	Single feces	Feces	2015	Mar	G9	0.482908,35.986629	Kenya	Marigat, Baringo county	Molossidae	Mops condylurus	cytb, nd1	0.997015		FP100002228TL	1
BAT0641	BAT0641	32.959	6.6697	PE150	96.58	89.25	285402377	Bat	Single feces	Feces	2015	Mar	G9	0.482908,35.986629	Kenya	Marigat, Baringo county	Molossidae	Mops condylurus	cytb, nd1	0.98806		FP100002229TL	1
BAT0642	BAT0642	24.36	1.94312	PE150	98.28	94.15	20667372	Bat	Single feces	Feces	2015	Mar	G9	0.482908,35.986629	Kenya	Marigat, Baringo county	Molossidae	Mops condylurus	cytb, nd1	0.98806		FP100002229TL	1
BAT0643	BAT0643	39.8685	3.3286	PE150	96.47	89.07	94839169	Bat	Single feces	Feces	2015	Mar	G9	0.482908,35.986629	Kenya	Marigat, Baringo county	Molossidae	Mops condylurus	cytb, nd1	0.997015		FP100002229TL	1
BAT0644	BAT0644	28.5392	10.0925	PE150	97.92	93.03	664315212	Bat	Single feces	Feces	2015	Mar	G9	0.482908,35.986629	Kenya	Marigat, Baringo county	Molossidae	Mops condylurus	cytb, nd1	0.997015		FP100002229TL	1
BAT0645	BAT0645	26.9712	2.9986	PE150	98.26	93.93	72035464	Bat	Single feces	Feces	2015	Mar	G9	0.482908,35.986629	Kenya	Marigat, Baringo county	Molossidae	Mops condylurus	cytb, nd1	0.997015		FP100002229TL	1
BAT0646	BAT0646	24.4553	7.68199	PE150	97.79	92.75	586402143	Bat	Single feces	Feces	2015	Mar	G9	0.482908,35.986629	Kenya	Marigat, Baringo county	Molossidae	Mops condylurus	cytb, nd1	0.997015		FP100002229TL	1
BAT0647	BAT0647	36.0402	6.45426	PE150	96.42	88.73	216411001	Bat	Single feces	Feces	2015	Mar	G9	0.482908,35.986629	Kenya	Marigat, Baringo county	Molossidae	Mops condylurus	cytb, nd1	0.997015		FP100002229TL	1
BAT0648	BAT0648	38.0554	1.11017	PE150	96.55	89.19	14283138	Bat	Single feces	Feces	2015	Mar	G9	0.482908,35.986629	Kenya	Marigat, Baringo county	Molossidae	Mops condylurus	cytb, nd1	0.98806		FP100002229TL	1
BAT0649	BAT0649	27.051	11.3519	PE150	97.42	91.53	953651483	Bat	Single feces	Feces	2015	Mar	G9	0.482908,35.986629	Kenya	Marigat, Baringo county	Molossidae	Mops condylurus	cytb, nd1	0.98806		FP100002229TL	1
BAT0650	BAT0650	30.4287	1.87485	PE150	96.8	89.5	39389517	Bat	Single feces	Feces	2015	Mar	G9	0.482908,35.986629	Kenya	Marigat, Baringo county	Molossidae	Mops condylurus	cytb, nd1	0.98806		FP100002229TL	1
BAT0651	BAT0651	34.7437	10.0083	PE150	96.03	87.78	346518161	Bat	Single feces	Feces	2015	Mar	G9	0.482908,35.986629	Kenya	Marigat, Baringo county	Molossidae	Mops condylurus	cytb, nd1	0.992537		FP100002229TL	1
BAT0652	BAT0652	29.7965	6.41418	PE150	96.36	88.34	219611022	Bat	Single feces	Feces	2015	Mar	G9	0.482908,35.986629	Kenya	Marigat, Baringo county	Molossidae	Mops condylurus	cytb, nd1	0.997015		FP100002229TL	1
BAT0734	BAT0734	7.24618	1.28818	PE150	95.09	85.71	4472979	Bat	Single feces	Feces	2015	Mar	G4	-0.276536,35.272731	Kenya	Reresik cave, Kericho	Vespertilionidae	Miniopterus sp. clade 10 TD-2020	cytb	1		FP100002229TL,FP100002539TR	2
BAT0735	BAT0735	46.2862	3.70407	PE150	95.71	87.05	39075184	Bat	Single feces	Feces	2015	Mar	G4	-0.276536,35.272731	Kenya	Reresik cave, Kericho	Vespertilionidae	Miniopterus sp. clade 10 TD-2020	cytb	0.999007		FP100002229TL	1
BAT0736	BAT0736	40.98	1.10715	PE150	96.91	90.18	22213054	Bat	Single feces	Feces	2015	Mar	G4	-0.276536,35.272731	Kenya	Reresik cave, Kericho	Vespertilionidae	Miniopterus sp. clade 10 TD-2020	cytb	1		FP100002229TL	1
BAT0737	BAT0737	40.5569	4.99854	PE150	96.07	87.7	57690942	Bat	Single feces	Feces	2015	Mar	G4	-0.276536,35.272731	Kenya	Reresik cave, Kericho	Vespertilionidae	Miniopterus sp. clade 1 TD-2020	cytb	0.999007		FP100002229TL	1
BAT0738	BAT0738	18.8278	1.95989	PE150	95.65	87.05	10743182	Bat	Single feces	Feces	2015	Mar	G4	-0.276536,35.272731	Kenya	Reresik cave, Kericho	Vespertilionidae	Miniopterus sp. clade 10 TD-2020	cytb	0.997021		FP100002229TL	1
BAT0739	BAT0739	46.9754	3.17184	PE150	95.45	86.54	17404308	Bat	Single feces	Feces	2015	Mar	G4	-0.276536,35.272731	Kenya	Reresik cave, Kericho	Vespertilionidae	Miniopterus sp. clade 10 TD-2020	cytb	0.999007		FP100002229TL	1
BAT0740	BAT0740	21.1676	1.59705	PE150	95.55	86.9	7592530	Bat	Single feces	Feces	2015	Mar	G4	-0.276536,35.272731	Kenya	Reresik cave, Kericho	Vespertilionidae	Miniopterus sp. clade 10 TD-2020	cytb	1		FP100002229TL	1
BAT0741	BAT0741	39.7432	1.66083	PE150	96.12	88.52	16968654	Bat	Single feces	Feces	2015	Mar	G4	-0.276536,35.272731	Kenya	Reresik cave, Kericho	Vespertilionidae	Miniopterus sp. clade 10 TD-2020	cytb	0.999007		FP100002229TL	1
BAT0742	BAT0742	40.3112	10.6016	PE150	97.22	91.01	406790866	Bat	Single feces	Feces	2015	Mar	G4	-0.276536,35.272731	Kenya	Reresik cave, Kericho	Vespertilionidae	Miniopterus fuliginosus	cytb	0.946131		FP100002229TL	1
BAT0743	BAT0743	24.9604	2.34659	PE150	95.52	86.38	19530407	Bat	Single feces	Feces	2015	Mar	G4	-0.276536,35.272731	Kenya	Reresik cave, Kericho	Vespertilionidae	Miniopterus sp. clade 1 TD-2020	cytb	0.999007		FP100002229TL	1
BAT0794	BAT0794	27.0481	4.32521	PE150	98.48	94.66	143878232	Bat	Single feces	Feces	2015	Mar	G8	-1.131317,36.404604	Kenya	Suswa cave, Kajiado	Molossidae	Otomops martiensseni	cox1, nd1	0.993827		FP100002229TL	1
BAT0795	BAT0795	27.9228	2.98705	PE150	98.2	93.75	48765428	Bat	Single feces	Feces	2015	Mar	G8	-1.131317,36.404604	Kenya	Suswa cave, Kajiado	Molossidae	Otomops martiensseni	cox1, nd1	0.992284		FP100002229TL	1
BAT0796	BAT0796	23.3381	9.05267	PE150	98.57	95.01	812472147	Bat	Single feces	Feces	2015	Mar	G8	-1.131317,36.404604	Kenya	Suswa cave, Kajiado	Molossidae	Otomops martiensseni	cox1, nd1	0.992284		FP100002229TL	1
BAT0797	BAT0797	22.8114	4.98654	PE150	98.39	94.33	320044234	Bat	Single feces	Feces	2015	Mar	G8	-1.131317,36.404604	Kenya	Suswa cave, Kajiado	Molossidae	Otomops martiensseni	cytb, cox1, nd1	0.993827		FP100002229TL	1
BAT0798	BAT0798	18.8919	4.5036	PE150	98.24	93.91	421101712	Bat	Single feces	Feces	2015	Mar	G8	-1.131317,36.404604	Kenya	Suswa cave, Kajiado	Molossidae	Otomops martiensseni	cytb, cox1, nd1	0.993827		FP100002229TL	1
BAT0800	BAT0800	19.6988	7.52664	PE150	95.04	85.95	156172855	Bat	Single feces	Feces	2015	Mar	G8	-1.131317,36.404604	Kenya	Suswa cave, Kajiado	Molossidae	Otomops martiensseni	cox1, nd1	0.992284		FP100003205TL,FP100002319BL	2
BAT0802	BAT0802	26.6867	9.56905	PE150	98.23	93.94	863658760	Bat	Single feces	Feces	2015	Mar	G8	-1.131317,36.404604	Kenya	Suswa cave, Kajiado	Molossidae	Otomops martiensseni	cox1, nd1	0.993827		FP100002229TL	1
BAT0803	BAT0803	23.262	4.00354	PE150	98.42	94.47	198191917	Bat	Single feces	Feces	2015	Mar	G8	-1.131317,36.404604	Kenya	Suswa cave, Kajiado	Molossidae	Otomops martiensseni	cox1, nd1	0.993827		FP100002229TL	1
BAT0804	BAT0804	31.9948	4.36836	PE150	97.68	92.29	205366516	Bat	Single feces	Feces	2015	Mar	G8	-1.131317,36.404604	Kenya	Suswa cave, Kajiado	Molossidae	Otomops martiensseni	cox1, nd1	0.992284		FP100002229TL	1
BAT0805	BAT0805	30.4741	4.15201	PE150	98.17	93.76	225599712	Bat	Single feces	Feces	2015	Mar	G8	-1.131317,36.404604	Kenya	Suswa cave, Kajiado	Molossidae	Otomops martiensseni	cytb, cox1, nd1	0.993827		FP100002229TL	1
BAT0806	BAT0806	37.3172	4.62441	PE150	98.69	95.29	147699254	Bat	Single feces	Feces	2015	Mar	G8	-1.131317,36.404604	Kenya	Suswa cave, Kajiado	Molossidae	Otomops martiensseni	cox1, nd1	0.993827		FP100002229TL	1
BAT0807	BAT0807	25.2003	10.3912	PE150	98.09	93.55	868390874	Bat	Single feces	Feces	2015	Mar	G8	-1.131317,36.404604	Kenya	Suswa cave, Kajiado	Molossidae	Otomops martiensseni	cytb, cox1, nd1	0.993827		FP100002229TL	1
BAT0808	BAT0808	30.747	3.4031	PE150	98.53	94.8	124785725	Bat	Single feces	Feces	2015	Mar	G8	-1.131317,36.404604	Kenya	Suswa cave, Kajiado	Molossidae	Otomops martiensseni	cytb, cox1, nd1	0.993827		FP100002229TL	1
BAT0809	BAT0809	30.029	0.938023	PE150	98.67	95.22	28551449	Bat	Single feces	Feces	2015	Mar	G8	-1.131317,36.404604	Kenya	Suswa cave, Kajiado	Molossidae	Otomops martiensseni	cox1, nd1	0.993827		FP100002229TL	1
BAT0810	BAT0810	23.6187	10.7982	PE150	98.15	93.68	1000213243	Bat	Single feces	Feces	2015	Mar	G8	-1.131317,36.404604	Kenya	Suswa cave, Kajiado	Molossidae	Otomops martiensseni	cox1, nd1	0.992284		FP100002229TL	1
BAT0811	BAT0811	36.114	8.25023	PE150	96.73	89.45	483475533	Bat	Single feces	Feces	2015	Mar	G8	-1.131317,36.404604	Kenya	Suswa cave, Kajiado	Molossidae	Otomops martiensseni	cox1, nd1	0.993827		FP100002229TL	1
BAT0812	BAT0812	26.9322	8.26101	PE150	98.15	93.67	779898228	Bat	Single feces	Feces	2015	Mar	G8	-1.131317,36.404604	Kenya	Suswa cave, Kajiado	Molossidae	Otomops martiensseni	cox1, nd1	0.993827		FP100002229TL	1
BAT0813	BAT0813	29.8869	3.90852	PE150	98.67	95.26	168154224	Bat	Single feces	Feces	2015	Mar	G8	-1.131317,36.404604	Kenya	Suswa cave, Kajiado	Molossidae	Otomops martiensseni	cox1, nd1	0.993827		FP100002229TL	1
BAT1	BAT1	41.2446	8.0386	PE150	96.34	88.38	204488705	Bat	Single_feces	Feces	2015	Mar	G14	-4.613914376,39.35433553	Kenya	Dzanga cave (3sister caves)	Pteropodidae	Rousettus aegyptiacus	cytb, cox1, nd1	0.982625	5	FP100002228TL	1
BAT10	BAT10	50.0732	14.9189	PE150	94.79	86.59	361341651	Bat	Single feces	Feces	2015	Mar	G14	-4.613914376,39.35433553	Kenya	Dzanga cave (3sister caves)	Pteropodidae	Rousettus aegyptiacus	cytb, cox1, nd1	0.976834	4	FP100002225TL	1
BAT1045	BAT1045	37.5956	1.0895	PE150	96.61	89.53	21491478	Bat	Single feces	Feces	2015	Mar	G4	-0.676945,34.777971	Kenya	Kisii, Oresi health center	Pteropodidae	Eidolon helvum	cytb, cox1	0.997372		FP100002229TL	1
BAT1047	BAT1047	27.7103	5.41856	PE150	95.91	87.89	77505662	Bat	Single feces	Feces	2015	Mar	G4	-0.676945,34.777971	Kenya	Kisii, Oresi health center	Pteropodidae	Eidolon helvum	cytb, cox1	0.998246		FP100002229TL	1
BAT1048	BAT1048	29.6615	0.628043	PE150	96.62	89.3	14365343	Bat	Single feces	Feces	2015	Mar	G4	-0.676945,34.777971	Kenya	Kisii, Oresi health center	Pteropodidae	Eidolon helvum	cytb, cox1	0.995434		FP100002229TL	1
BAT1049	BAT1049	31.298	0.685068	PE150	97.23	91.37	15086440	Bat	Single feces	Feces	2015	Mar	G4	-0.676945,34.777971	Kenya	Kisii, Oresi health center	Pteropodidae	Eidolon helvum	cytb, cox1	0.987894		FP100002229TL	1
BAT1050	BAT1050	48.1905	4.53287	PE150	96.41	89.02	179729656	Bat	Single feces	Feces	2015	Mar	G4	-0.676945,34.777971	Kenya	Kisii, Oresi health center	Pteropodidae	Eidolon helvum	cytb, cox1	0.996956		FP100002229TL	1
BAT1051	BAT1051	6.08	0.430752	PE150	95.55	86.77	944993	Bat	Single feces	Feces	2015	Mar	G4	-0.676945,34.777971	Kenya	Kisii, Oresi health center	Pteropodidae	Eidolon helvum	cytb	0.996914		FP100002539TR,FP100002229TL	2
BAT1052	BAT1052	29.7912	2.7577	PE150	95.78	87.33	27801676	Bat	Single feces	Feces	2015	Mar	G4	-0.676945,34.777971	Kenya	Kisii, Oresi health center	Pteropodidae	Eidolon helvum	cytb, cox1	0.988596		FP100002229TL	1
BAT1053	BAT1053	23.9743	3.59474	PE150	95.54	86.8	33157012	Bat	Single feces	Feces	2015	Mar	G4	-0.676945,34.777971	Kenya	Kisii, Oresi health center	Pteropodidae	Eidolon helvum	cytb, cox1	0.998478		FP100002229TL	1
BAT1054	BAT1054	28.8977	1.86731	PE150	97.64	91.93	54858798	Bat	Single feces	Feces	2015	Mar	G4	-0.676945,34.777971	Kenya	Kisii, Oresi health center	Pteropodidae	Eidolon helvum	cytb, cox1	0.996956		FP100002229TL	1
BAT1055	BAT1055	35.7232	1.54514	PE150	98.17	93.57	45905739	Bat	Single feces	Feces	2015	Mar	G4	-0.676945,34.777971	Kenya	Kisii, Oresi health center	Pteropodidae	Eidolon helvum	cytb, cox1	0.997059		FP100002229TL	1
BAT1056	BAT1056	18.2775	2.29916	PE150	95.72	87.02	17428167	Bat	Single feces	Feces	2015	Mar	G4	-0.676945,34.777971	Kenya	Kisii, Oresi health center	Pteropodidae	Eidolon helvum	cytb, cox1	0.996248		FP100002229TL	1
BAT1057	BAT1057	42.2483	1.40562	PE150	97.46	91.92	38068686	Bat	Single feces	Feces	2015	Mar	G4	-0.676945,34.777971	Kenya	Kisii, Oresi health center	Pteropodidae	Eidolon helvum	cytb, cox1	0.997059		FP100002229TL	1
BAT1058	BAT1058	41.3769	2.58418	PE150	96.5	89.14	69964121	Bat	Single feces	Feces	2015	Mar	G4	-0.676945,34.777971	Kenya	Kisii, Oresi health center	Pteropodidae	Eidolon helvum	cytb, cox1	0.989108		FP100002229TL	1
BAT1059	BAT1059	30.3278	6.1588	PE150	95.47	85.95	159120353	Bat	Single feces	Feces	2015	Mar	G4	-0.676945,34.777971	Kenya	Kisii, Oresi health center	Pteropodidae	Eidolon helvum	cytb, cox1	0.993912		FP100002229TL	1
BAT1060	BAT1060	36.3557	5.12307	PE150	96.06	87.99	61364305	Bat	Single feces	Feces	2015	Mar	G4	-0.676945,34.777971	Kenya	Kisii, Oresi health center	Pteropodidae	Eidolon helvum	cytb, cox1	0.995434		FP100002229TL	1
BAT1061	BAT1061	19.5027	3.75659	PE150	95.23	87.54	12758047	Bat	Single feces	Feces	2015	Mar	G4	-0.676945,34.777971	Kenya	Kisii, Oresi health center	Pteropodidae	Eidolon helvum	cytb, cox1	0.997059		FP100002226TL	1
BAT1062	BAT1062	27.1081	4.65874	PE150	96.06	89.28	154377778	Bat	Single feces	Feces	2015	Mar	G4	-0.676945,34.777971	Kenya	Kisii, Oresi health center	Pteropodidae	Eidolon helvum	cytb, cox1	0.995588		FP100002226TL	1
BAT1063	BAT1063	17.4077	4.59436	PE150	95.29	87.64	33969004	Bat	Single feces	Feces	2015	Mar	G4	-0.676945,34.777971	Kenya	Kisii, Oresi health center	Pteropodidae	Eidolon helvum	cytb, cox1	0.998529		FP100002226TL	1
BAT1064	BAT1064	5.07408	0.79425	PE150	94.4	85.47	1607893	Bat	Single feces	Feces	2015	Mar	G4	-0.676945,34.777971	Kenya	Kisii, Oresi health center	Pteropodidae	Eidolon helvum	cytb, cox1	0.996956		FP100002226TL	1
BAT11	BAT11	52.8309	25.3471	PE100	93.8	84.76	161791169	Bat	Single_feces	Feces	2015	Mar	G14	-4.613914376,39.35433553	Kenya	Dzanga cave (3sister caves)	Pteropodidae	Rousettus aegyptiacus	cytb, cox1, nd1	0.984556	0	FP100002225TL	1
BAT1120	BAT1120	3.93317	0.885095	PE100	92.97	82.81	141199	Bat	Single_feces	Feces	2015	Mar	G4	-0.677913,34.776175	Kenya	Kisii, Kisii Motor garage	Pteropodidae	Eidolon helvum	cytb, cox1	0.998478		DP8400012906TL	1
BAT1121	BAT1121	8.01953	4.33298	PE100	94.62	86.45	11078784	Bat	Single_feces	Feces	2015	Mar	G4	-0.677913,34.776175	Kenya	Kisii, Kisii Motor garage	Pteropodidae	Eidolon helvum	cytb, cox1	0.998478		DP8400012887BR	1
BAT1131	BAT1131	5.82	0.315285	PE150	93.23	83.49	2060612	Bat	Single_feces	Feces	2015	Mar	G4	-0.677913,34.776175	Kenya	Kisii, Kisii Motor garage	Pteropodidae	Eidolon helvum	cytb	0.997743		FP100003187TR,FP100002905BL	2
BAT12	BAT12	43.2354	7.36941	PE150	93.99	84.76	25608469	Bat	Single feces	Feces	2015	Mar	G14	-4.613914376,39.35433553	Kenya	Dzanga cave (3sister caves)	Pteropodidae	Rousettus aegyptiacus	cytb, cox1, nd1	0.986486	3	FP100002225TL	1
BAT1210	BAT1210	26.055	4.26065	PE150	96.22	89.31	203464566	Bat	Single feces	Feces	2015	Mar	G5	-1.182163,34.626635	Kenya	Kuria West District Hospital	Molossidae	Mops condylurus	cytb, nd1	0.992537		FP100002226TL	1
BAT1211	BAT1211	28.1451	5.09498	PE150	96.75	90.78	230349546	Bat	Single feces	Feces	2015	Mar	G5	-1.182163,34.626635	Kenya	Kuria West District Hospital	Molossidae	Mops condylurus	cytb, nd1	0.997015		FP100002226TL	1
BAT1212	BAT1212	32.7737	10.8304	PE150	96.36	89.99	110412766	Bat	Single feces	Feces	2015	Mar	G5	-1.182163,34.626635	Kenya	Kuria West District Hospital	Molossidae	Mops condylurus	cytb, nd1	0.997015		FP100002226TL	1
BAT1213	BAT1213	42.6022	8.99459	PE150	96.21	89.66	206295980	Bat	Single feces	Feces	2015	Mar	G5	-1.182163,34.626635	Kenya	Kuria West District Hospital	Molossidae	Mops condylurus	cytb, nd1	0.997015		FP100002226TL	1
BAT1214	BAT1214	29.954	6.25459	PE150	95.9	88.99	125707111	Bat	Single feces	Feces	2015	Mar	G5	-1.182163,34.626635	Kenya	Kuria West District Hospital	Molossidae	Mops condylurus	cytb, nd1	0.997015		FP100002226TL	1
BAT1215	BAT1215	31.863	11.391	PE150	96.29	89.76	549422084	Bat	Single feces	Feces	2015	Mar	G5	-1.182163,34.626635	Kenya	Kuria West District Hospital	Molossidae	Mops condylurus	cytb, nd1	0.992537		FP100002226TL	1
BAT1216	BAT1216	27.34	4.13389	PE150	96.55	90.38	133395259	Bat	Single feces	Feces	2015	Mar	G5	-1.182163,34.626635	Kenya	Kuria West District Hospital	Molossidae	Mops condylurus	cytb, nd1	0.997015		FP100002226TL	1
BAT1217	BAT1217	35.2267	6.51478	PE150	96.29	89.79	153937806	Bat	Single feces	Feces	2015	Mar	G5	-1.182163,34.626635	Kenya	Kuria West District Hospital	Molossidae	Mops condylurus	cytb, nd1	0.997015		FP100002226TL	1
BAT1218	BAT1218	30.1069	4.04707	PE150	96.47	90.26	144033333	Bat	Single feces	Feces	2015	Mar	G5	-1.182163,34.626635	Kenya	Kuria West District Hospital	Molossidae	Mops condylurus	cytb, nd1	0.997015		FP100002226TL	1
BAT1219	BAT1219	36.0226	7.00971	PE150	95.23	87.21	76271953	Bat	Single feces	Feces	2015	Mar	G5	-1.182163,34.626635	Kenya	Kuria West District Hospital	Molossidae	Mops condylurus	cytb, nd1	0.995522		FP100002226TL	1
BAT1220	BAT1220	37.9575	3.43438	PE150	96.68	90.75	70595435	Bat	Single feces	Feces	2015	Mar	G5	-1.182163,34.626635	Kenya	Kuria West District Hospital	Molossidae	Mops condylurus	cytb, nd1	0.997015		FP100002226TL	1
BAT1221	BAT1221	32.994	5.45839	PE150	96.15	89.38	148431009	Bat	Single feces	Feces	2015	Mar	G5	-1.182163,34.626635	Kenya	Kuria West District Hospital	Molossidae	Mops condylurus	cytb, nd1	0.997015		FP100002226TL	1
BAT1222	BAT1222	12.9533	2.29864	PE150	95.45	88.15	14986220	Bat	Single feces	Feces	2015	Mar	G5	-1.182163,34.626635	Kenya	Kuria West District Hospital	Molossidae	Mops condylurus	cytb, nd1	0.997015		FP100002226TL	1
BAT1223	BAT1223	37.1448	7.1287	PE150	95.36	87.63	62485182	Bat	Single feces	Feces	2015	Mar	G5	-1.182163,34.626635	Kenya	Kuria West District Hospital	Molossidae	Mops condylurus	cytb, nd1	0.992537		FP100002226TL	1
BAT1224	BAT1224	34.3308	9.47873	PE150	95.25	87.33	97733470	Bat	Single feces	Feces	2015	Mar	G5	-1.182163,34.626635	Kenya	Kuria West District Hospital	Molossidae	Mops condylurus	cytb, nd1	0.997015		FP100002226TL	1
BAT1225	BAT1225	27.7629	5.33872	PE150	96.15	89.42	141378521	Bat	Single feces	Feces	2015	Mar	G5	-1.182163,34.626635	Kenya	Kuria West District Hospital	Molossidae	Mops condylurus	cytb, nd1	0.98806		FP100002226TL	1
BAT1226	BAT1226	40.7865	8.73047	PE150	95.3	87.37	108433043	Bat	Single feces	Feces	2015	Mar	G5	-1.182163,34.626635	Kenya	Kuria West District Hospital	Molossidae	Mops condylurus	cytb, nd1	0.98806		FP100002226TL	1
BAT1227	BAT1227	34.7008	5.81127	PE150	95.06	86.83	36056968	Bat	Single feces	Feces	2015	Mar	G5	-1.182163,34.626635	Kenya	Kuria West District Hospital	Molossidae	Mops condylurus	cytb, nd1	0.98806		FP100002226TL	1
BAT1228	BAT1228	45.4681	5.98462	PE150	95.25	87.39	68847832	Bat	Single feces	Feces	2015	Mar	G5	-1.182163,34.626635	Kenya	Kuria West District Hospital	Molossidae	Mops condylurus	cytb, nd1	0.995522		FP100002226TL	1
BAT1229	BAT1229	40.6682	8.05572	PE150	95.43	87.5	160739594	Bat	Single feces	Feces	2015	Mar	G5	-1.182163,34.626635	Kenya	Kuria West District Hospital	Molossidae	Mops condylurus	cytb, nd1	0.997015		FP100002226TL	1
BAT1271	BAT1271	1.79448	0.329979	PE100	93.16	83.25	225941	Bat	Single_feces	Feces	2015	Mar	G5	-1.182163,34.626635	Kenya	Kuria West District Hospital	Molossidae	Chaerephon leucogaster	cytb	0.953441		DP8400012889BR	1
BAT13	BAT13	51.6712	14.8869	PE150	95.56	88.42	657028616	Bat	Single feces	Feces	2015	Mar	G14	-4.613914376,39.35433553	Kenya	Dzanga cave (3sister caves)	Pteropodidae	Rousettus aegyptiacus	cytb, cox1, nd1	0.984556	0	FP100002225TL	1
BAT1310	BAT1310	39.2434	3.5071	PE150	95.87	88.52	19847960	Bat	Single feces	Feces	2015	Mar	G5	-1.012568,34.130832	Kenya	Muhuru Hospital, Muhuru Bay	Molossidae	Chaerephon leucogaster	cytb, nd1	0.99775		FP100002226TL	1
BAT1311	BAT1311	21.4985	1.25777	PE150	94.8	86.31	5446161	Bat	Single feces	Feces	2015	Mar	G5	-1.012568,34.130832	Kenya	Muhuru Hospital, Muhuru Bay	Molossidae	Chaerephon leucogaster	cytb, nd1	0.99775		FP100002226TL	1
BAT1312	BAT1312	18.6523	1.41774	PE150	94.81	86.3	7531729	Bat	Single feces	Feces	2015	Mar	G5	-1.012568,34.130832	Kenya	Muhuru Hospital, Muhuru Bay	Molossidae	Chaerephon leucogaster	cytb, nd1	0.99775		FP100002226TL	1
BAT1313	BAT1313	28.9891	7.39756	PE150	95.77	88.24	231381882	Bat	Single feces	Feces	2015	Mar	G5	-1.012568,34.130832	Kenya	Muhuru Hospital, Muhuru Bay	Molossidae	Chaerephon leucogaster	cytb, nd1	0.99775		FP100002226TL	1
BAT1314	BAT1314	18.4904	0.74938	PE150	94.86	86.48	4059869	Bat	Single feces	Feces	2015	Mar	G5	-1.012568,34.130832	Kenya	Muhuru Hospital, Muhuru Bay	Molossidae	Chaerephon leucogaster	cytb, nd1	0.997693		FP100002226TL	1
BAT1315	BAT1315	14.7147	1.13787	PE150	94.29	84.96	3396804	Bat	Single feces	Feces	2015	Mar	G5	-1.012568,34.130832	Kenya	Muhuru Hospital, Muhuru Bay	Molossidae	Chaerephon leucogaster	cytb	0.95965		FP100002226TL	1
BAT1316	BAT1316	20.3216	0.821514	PE150	95.02	86.63	10007666	Bat	Single feces	Feces	2015	Mar	G5	-1.012568,34.130832	Kenya	Muhuru Hospital, Muhuru Bay	Molossidae	Chaerephon leucogaster	cytb, nd1	0.996044		FP100002226TL	1
BAT1317	BAT1317	32.5348	2.38603	PE150	96.91	91.19	41445465	Bat	Single feces	Feces	2015	Mar	G5	-1.012568,34.130832	Kenya	Muhuru Hospital, Muhuru Bay	Molossidae	Chaerephon leucogaster	cytb, nd1	0.99775		FP100002226TL	1
BAT1318	BAT1318	34.338	1.89876	PE150	94.65	85.86	8532585	Bat	Single feces	Feces	2015	Mar	G5	-1.012568,34.130832	Kenya	Muhuru Hospital, Muhuru Bay	Molossidae	Chaerephon leucogaster	cytb, nd1	0.996625		FP100002226TL	1
BAT1319	BAT1319	26.7469	2.7878	PE150	95.52	87.96	32169139	Bat	Single feces	Feces	2015	Mar	G5	-1.012568,34.130832	Kenya	Muhuru Hospital, Muhuru Bay	Molossidae	Chaerephon leucogaster	cytb, nd1	0.99775		FP100002226TL	1
BAT1320	BAT1320	23.3353	3.00583	PE150	95.32	87.31	27785627	Bat	Single feces	Feces	2015	Mar	G5	-1.012568,34.130832	Kenya	Muhuru Hospital, Muhuru Bay	Molossidae	Chaerephon leucogaster	cytb, nd1	0.99775		FP100002226TL	1
BAT1322	BAT1322	20.3342	0.979595	PE150	94.47	85.43	3855304	Bat	Single feces	Feces	2015	Mar	G5	-1.012568,34.130832	Kenya	Muhuru Hospital, Muhuru Bay	Molossidae	Chaerephon leucogaster	cytb	0.956522		FP100002226TL	1
BAT1323	BAT1323	27.7685	2.97748	PE150	94.63	85.76	8058587	Bat	Single feces	Feces	2015	Mar	G5	-1.012568,34.130832	Kenya	Muhuru Hospital, Muhuru Bay	Molossidae	Chaerephon leucogaster	cytb, nd1	0.996625		FP100002226TL	1
BAT1324	BAT1324	7	1.58724	PE150	97.03	91.19	13240008	Bat	Single feces	Feces	2015	Mar	G5	-1.012568,34.130832	Kenya	Muhuru Hospital, Muhuru Bay	Molossidae	Chaerephon leucogaster	cytb	0.963107		FP100002821BR,FP100002471BR,FP100002821BR,FP100003187TR	4
BAT1325	BAT1325	10.5425	0.575314	PE150	94.77	86.24	3817413	Bat	Single feces	Feces	2015	Mar	G5	-1.012568,34.130832	Kenya	Muhuru Hospital, Muhuru Bay	Molossidae	Chaerephon leucogaster	cytb, nd1	0.996625		FP100002226TL	1
BAT1326	BAT1326	18.8563	1.10949	PE150	94.61	85.9	4363214	Bat	Single feces	Feces	2015	Mar	G5	-1.012568,34.130832	Kenya	Muhuru Hospital, Muhuru Bay	Molossidae	Chaerephon leucogaster	cytb, nd1	0.996625		FP100002226TL	1
BAT1327	BAT1327	12.8213	1.10078	PE150	94.2	84.85	2720450	Bat	Single feces	Feces	2015	Mar	G5	-1.012568,34.130832	Kenya	Muhuru Hospital, Muhuru Bay	Molossidae	Chaerephon leucogaster	cytb	0.959809		FP100002226TL	1
BAT1328	BAT1328	29.0243	1.29648	PE150	95.08	86.71	12573820	Bat	Single feces	Feces	2015	Mar	G5	-1.012568,34.130832	Kenya	Muhuru Hospital, Muhuru Bay	Molossidae	Chaerephon leucogaster	cytb, nd1	0.996113		FP100002226TL	1
BAT1329	BAT1329	31.8374	2.0356	PE150	95.58	87.97	19182070	Bat	Single feces	Feces	2015	Mar	G5	-1.012568,34.130832	Kenya	Muhuru Hospital, Muhuru Bay	Molossidae	Chaerephon leucogaster	cytb, nd1	0.99775		FP100002226TL	1
BAT14	BAT14	53.4533	14.8526	PE150	95.05	87.29	354039069	Bat	Single feces	Feces	2015	Mar	G14	-4.613914376,39.35433553	Kenya	Dzanga cave (3sister caves)	Pteropodidae	Rousettus aegyptiacus	cytb, cox1, nd1	0.99422	2	FP100002225TL	1
BAT1462	BAT1462	31.0139	3.60148	PE150	96.77	90.81	103915353	Bat	Single feces	Feces	2015	Mar	G5	-0.88671,34.279928	Kenya	Nidhiwa Health Dispensary	Molossidae	Chaerephon leucogaster	cytb, nd1	0.996113		FP100002226TL	1
BAT1463	BAT1463	32.1086	3.85184	PE150	94.81	86.02	20073195	Bat	Single feces	Feces	2015	Mar	G5	-0.88671,34.279928	Kenya	Nidhiwa Health Dispensary	Molossidae	Chaerephon leucogaster	cytb, nd1	0.996113		FP100002226TL	1
BAT1464	BAT1464	30.5212	1.38451	PE150	95.45	87.89	10446771	Bat	Single feces	Feces	2015	Mar	G5	-0.88671,34.279928	Kenya	Nidhiwa Health Dispensary	Molossidae	Chaerephon leucogaster	cytb, nd1	0.995992		FP100002226TL	1
BAT1465	BAT1465	37.9378	8.14679	PE150	96.84	91.08	569508553	Bat	Single feces	Feces	2015	Mar	G5	-0.88671,34.279928	Kenya	Nidhiwa Health Dispensary	Molossidae	Chaerephon leucogaster	cytb, nd1	0.996113		FP100002226TL	1
BAT1466	BAT1466	17.876	2.1886	PE150	94.32	85.32	3597567	Bat	Single feces	Feces	2015	Mar	G5	-0.88671,34.279928	Kenya	Nidhiwa Health Dispensary	Molossidae	Chaerephon leucogaster	cytb, nd1	0.996113		FP100002226TL	1
BAT1467	BAT1467	29.5645	1.10678	PE150	95.94	88.77	12270128	Bat	Single feces	Feces	2015	Mar	G5	-0.88671,34.279928	Kenya	Nidhiwa Health Dispensary	Molossidae	Chaerephon leucogaster	cytb, nd1	0.996113		FP100002226TL	1
BAT1468	BAT1468	33.0148	1.94197	PE150	95.9	88.57	26873937	Bat	Single feces	Feces	2015	Mar	G5	-0.88671,34.279928	Kenya	Nidhiwa Health Dispensary	Molossidae	Chaerephon leucogaster	cytb, nd1	0.996113		FP100002226TL	1
BAT1469	BAT1469	41.4867	10.8012	PE150	95.5	87.83	336169495	Bat	Single feces	Feces	2015	Mar	G5	-0.88671,34.279928	Kenya	Nidhiwa Health Dispensary	Molossidae	Mops condylurus	cytb, nd1	0.997015		FP100002226TL	1
BAT1470	BAT1470	46.0981	6.55129	PE150	95.32	87.36	93876925	Bat	Single feces	Feces	2015	Mar	G5	-0.88671,34.279928	Kenya	Nidhiwa Health Dispensary	Molossidae	Chaerephon leucogaster	cytb, nd1	0.996113		FP100002226TL	1
BAT1471	BAT1471	32.6644	2.60895	PE150	94.96	86.59	9532430	Bat	Single feces	Feces	2015	Mar	G5	-0.88671,34.279928	Kenya	Nidhiwa Health Dispensary	Molossidae	Chaerephon leucogaster	cytb, nd1	0.996113		FP100002226TL	1
BAT15	BAT15	39.2772	14.8565	PE150	95.81	89.08	969363099	Bat	Single feces	Feces	2015	Mar	G14	-4.613914376,39.35433553	Kenya	Dzanga cave (3sister caves)	Pteropodidae	Rousettus aegyptiacus	cytb, cox1, nd1	0.982625	1	FP100002225TL	1
BAT1537	BAT1537	46.1047	8.60691	PE150	95.4	87.66	107494653	Bat	Single feces	Feces	2015	Mar	G3	0.460621,34.102937	Kenya	Busia, Busia Level 4 hosp staff quarters	Molossidae	Mops condylurus	cytb, nd1	0.98806		FP100002226TL	1
BAT1538	BAT1538	34.0974	8.86425	PE150	96.35	89.66	252410027	Bat	Single feces	Feces	2015	Mar	G3	0.460621,34.102937	Kenya	Busia, Busia Level 4 hosp staff quarters	Molossidae	Mops condylurus	cytb, nd1	0.992537		FP100002226TL	1
BAT1539	BAT1539	40.7967	9.03878	PE150	96.43	89.84	71328268	Bat	Single feces	Feces	2015	Mar	G3	0.460621,34.102937	Kenya	Busia, Busia Level 4 hosp staff quarters	Molossidae	Mops condylurus	cytb, nd1	0.992537		FP100002226TL	1
BAT1540	BAT1540	40.3603	6.13582	PE150	96.66	90.48	454269909	Bat	Single feces	Feces	2015	Mar	G3	0.460621,34.102937	Kenya	Busia, Busia Level 4 hosp staff quarters	Molossidae	Mops condylurus	cytb, cox1, nd1	0.98806		FP100002226TL	1
BAT1541	BAT1541	28.6056	3.50677	PE150	97.17	91.92	222928327	Bat	Single feces	Feces	2015	Mar	G3	0.460621,34.102937	Kenya	Busia, Busia Level 4 hosp staff quarters	Molossidae	Mops condylurus	cytb, nd1	0.98806		FP100002226TL	1
BAT1542	BAT1542	41.7698	6.91977	PE150	95.04	86.84	19716804	Bat	Single feces	Feces	2015	Mar	G3	0.460621,34.102937	Kenya	Busia, Busia Level 4 hosp staff quarters	Molossidae	Mops condylurus	cytb, nd1	0.991045		FP100002226TL	1
BAT1543	BAT1543	33.0547	2.67579	PE150	96.11	89.11	54821856	Bat	Single feces	Feces	2015	Mar	G3	0.460621,34.102937	Kenya	Busia, Busia Level 4 hosp staff quarters	Molossidae	Mops condylurus	cytb, nd1	0.992537		FP100002226TL	1
BAT1544	BAT1544	25.3952	3.75062	PE150	95.08	86.96	16286931	Bat	Single feces	Feces	2015	Mar	G3	0.460621,34.102937	Kenya	Busia, Busia Level 4 hosp staff quarters	Molossidae	Mops condylurus	cytb, cox1	0.992481		FP100002226TL	1
BAT1545	BAT1545	38.044	5.02804	PE150	96.25	89.64	170460102	Bat	Single feces	Feces	2015	Mar	G3	0.460621,34.102937	Kenya	Busia, Busia Level 4 hosp staff quarters	Molossidae	Mops condylurus	cytb, nd1	0.992537		FP100002226TL	1
BAT1546	BAT1546	29.6019	6.07637	PE150	94.98	86.67	29168395	Bat	Single feces	Feces	2015	Mar	G3	0.460621,34.102937	Kenya	Busia, Busia Level 4 hosp staff quarters	Molossidae	Chaerephon leucogaster	cytb, nd1	0.99775		FP100002226TL	1
BAT1547	BAT1547	45.322	2.67451	PE150	97.15	91.66	30542719	Bat	Single feces	Feces	2015	Mar	G3	0.460621,34.102937	Kenya	Busia, Busia Level 4 hosp staff quarters	Molossidae	Mops condylurus	cytb, nd1	0.989552		FP100002226TL	1
BAT1548	BAT1548	34.9017	5.13361	PE150	97.51	92.65	167402598	Bat	Single feces	Feces	2015	Mar	G3	0.460621,34.102937	Kenya	Busia, Busia Level 4 hosp staff quarters	Molossidae	Mops condylurus	cytb, nd1	0.99403		FP100002226TL	1
BAT1549	BAT1549	36.5211	3.02943	PE150	95.16	86.83	24012074	Bat	Single feces	Feces	2015	Mar	G3	0.460621,34.102937	Kenya	Busia, Busia Level 4 hosp staff quarters	Molossidae	Mops condylurus	cytb, nd1	0.98806		FP100002226TL	1
BAT1550	BAT1550	34.5422	4.03043	PE150	96	88.87	121211323	Bat	Single feces	Feces	2015	Mar	G3	0.460621,34.102937	Kenya	Busia, Busia Level 4 hosp staff quarters	Molossidae	Mops condylurus	cytb, nd1	0.997015		FP100002226TL	1
BAT1551	BAT1551	31.6608	2.77278	PE150	95.04	86.88	8076426	Bat	Single feces	Feces	2015	Mar	G3	0.460621,34.102937	Kenya	Busia, Busia Level 4 hosp staff quarters	Molossidae	Mops condylurus	cytb, nd1	0.997015		FP100002226TL	1
BAT1552	BAT1552	46.4257	5.32103	PE150	95.66	88.18	83502619	Bat	Single feces	Feces	2015	Mar	G3	0.460621,34.102937	Kenya	Busia, Busia Level 4 hosp staff quarters	Molossidae	Mops condylurus	cytb, nd1	0.992537		DP8450003681TL,FP100002226TL	2
BAT1553	BAT1553	29.9671	1.13116	PE150	96.29	88.42	7144963	Bat	Single feces	Feces	2015	Mar	G3	0.460621,34.102937	Kenya	Busia, Busia Level 4 hosp staff quarters	Emballonuridae	Coleura afra	cytb, nd1	0.997015		FP100002228TL	1
BAT1554	BAT1554	40.6778	2.84585	PE150	95.76	86.61	12562399	Bat	Single feces	Feces	2015	Mar	G3	0.460621,34.102937	Kenya	Busia, Busia Level 4 hosp staff quarters	Molossidae	Mops condylurus	cytb, nd1	0.992537		FP100002228TL	1
BAT1555	BAT1555	43.9749	5.20724	PE150	96.19	87.55	29785150	Bat	Single feces	Feces	2015	Mar	G3	0.460621,34.102937	Kenya	Busia, Busia Level 4 hosp staff quarters	Molossidae	Mops condylurus	cytb, nd1	0.992537		FP100002228TL	1
BAT1556	BAT1556	40.5771	3.6697	PE150	95.79	86.4	19452898	Bat	Single feces	Feces	2015	Mar	G3	0.460621,34.102937	Kenya	Busia, Busia Level 4 hosp staff quarters	Molossidae	Mops condylurus	cytb, nd1	0.992537		FP100002228TL	1
BAT1557	BAT1557	48.0206	2.2818	PE150	97.37	90.89	102320948	Bat	Single feces	Feces	2015	Mar	G3	0.460621,34.102937	Kenya	Busia, Busia Level 4 hosp staff quarters	Molossidae	Mops condylurus	cytb, cox1, nd1	0.98806		FP100002228TL	1
BAT1587	BAT1587	39.9809	4.93333	PE150	96.88	89.63	149514488	Bat	Single feces	Feces	2015	Mar	G3	0.667665,34.357915	Kenya	Kakapel cave, Amagoro	Hipposideridae	Hipposideros caffer	cytb	0.999046		FP100002228TL	1
BAT1588	BAT1588	36.3395	8.99578	PE150	95.89	86.51	97323949	Bat	Single feces	Feces	2015	Mar	G3	0.667665,34.357915	Kenya	Kakapel cave, Amagoro	Hipposideridae	Hipposideros caffer	cytb	1		FP100002228TL	1
BAT1589	BAT1589	49.0702	2.61099	PE150	96.71	89.52	25248235	Bat	Single feces	Feces	2015	Mar	G3	0.667665,34.357915	Kenya	Kakapel cave, Amagoro	Emballonuridae	Coleura afra	cytb, cox1	0.979825		FP100002228TL	1
BAT1590	BAT1590	43.9024	2.52336	PE150	95.83	87.12	5053812	Bat	Single feces	Feces	2015	Mar	G3	0.667665,34.357915	Kenya	Kakapel cave, Amagoro	Emballonuridae	Coleura afra	cytb, cox1	0.980658		FP100002228TL	1
BAT1591	BAT1591	46.0821	2.04561	PE150	95.73	86.43	10217856	Bat	Single feces	Feces	2015	Mar	G3	0.667665,34.357915	Kenya	Kakapel cave, Amagoro	Rhinolophidae	Rhinolophus fumigatus/eloquens complex sp. 1 TD-2019	cytb	1		FP100002228TL	1
BAT1592	BAT1592	39.9297	4.07614	PE150	96.14	87.61	23944943	Bat	Single feces	Feces	2015	Mar	G3	0.667665,34.357915	Kenya	Kakapel cave, Amagoro	Rhinolophidae	Rhinolophus fumigatus/eloquens complex sp. 1 TD-2019	cytb	1		FP100002228TL	1
BAT1593	BAT1593	43.7248	4.45236	PE150	95.92	87.01	30253365	Bat	Single feces	Feces	2015	Mar	G3	0.667665,34.357915	Kenya	Kakapel cave, Amagoro	Hipposideridae	Hipposideros caffer	cytb	0.999046		FP100002228TL	1
BAT1594	BAT1594	26.1834	2.4766	PE150	95.86	86.85	7141709	Bat	Single feces	Feces	2015	Mar	G3	0.667665,34.357915	Kenya	Kakapel cave, Amagoro	Emballonuridae	Coleura afra	cytb, cox1	0.979825		FP100002228TL	1
BAT1595	BAT1595	48.203	5.88581	PE150	95.88	86.69	56393078	Bat	Single feces	Feces	2015	Mar	G3	0.667665,34.357915	Kenya	Kakapel cave, Amagoro	Emballonuridae	Coleura afra	cytb, cox1	0.978947		FP100002228TL	1
BAT1596	BAT1596	36.4295	4.46316	PE150	96.11	87.5	55672273	Bat	Single feces	Feces	2015	Mar	G3	0.667665,34.357915	Kenya	Kakapel cave, Amagoro	Emballonuridae	Coleura afra	cytb, cox1	0.978723		FP100002228TL	1
BAT1597	BAT1597	52.2093	4.16187	PE150	95.84	86.76	25757334	Bat	Single feces	Feces	2015	Mar	G3	0.667665,34.357915	Kenya	Kakapel cave, Amagoro	Emballonuridae	Coleura afra	cytb, cox1	0.980702		FP100002228TL	1
BAT1598	BAT1598	47.2035	4.0179	PE150	96	87.55	26718964	Bat	Single feces	Feces	2015	Mar	G3	0.667665,34.357915	Kenya	Kakapel cave, Amagoro	Emballonuridae	Coleura afra	cytb, cox1	0.980702		FP100002228TL	1
BAT1599	BAT1599	41.7549	2.06865	PE150	96.87	89.63	36507900	Bat	Single feces	Feces	2015	Mar	G3	0.667665,34.357915	Kenya	Kakapel cave, Amagoro	Emballonuridae	Coleura afra	cytb, cox1	0.980702		FP100002228TL	1
BAT16	BAT16	54.3301	12.436	PE150	94.84	86.96	276833650	Bat	Single feces	Feces	2015	Mar	G14	-4.613914376,39.35433553	Kenya	Dzanga cave (3sister caves)	Pteropodidae	Rousettus aegyptiacus	cytb, cox1, nd1	0.998073	0	FP100002225TL	1
BAT1600	BAT1600	34.6906	2.26841	PE150	95.89	86.88	10543411	Bat	Single feces	Feces	2015	Mar	G3	0.667665,34.357915	Kenya	Kakapel cave, Amagoro	Emballonuridae	Coleura afra	cytb, cox1	0.980658		FP100002228TL	1
BAT1601	BAT1601	17.9925	1.17889	PE150	95.97	87.32	4130311	Bat	Single feces	Feces	2015	Mar	G3	0.667665,34.357915	Kenya	Kakapel cave, Amagoro	Emballonuridae	Coleura afra	cytb, cox1	0.979825		FP100002228TL	1
BAT1602	BAT1602	31.3391	0.796223	PE150	96.63	88.59	11342684	Bat	Single feces	Feces	2015	Mar	G3	0.667665,34.357915	Kenya	Kakapel cave, Amagoro	Emballonuridae	Coleura afra	cytb, cox1	0.980702		FP100002228TL	1
BAT1603	BAT1603	30.0677	3.52304	PE150	95.83	86.5	13325034	Bat	Single feces	Feces	2015	Mar	G3	0.667665,34.357915	Kenya	Kakapel cave, Amagoro	Emballonuridae	Coleura afra	cytb, cox1	0.980658		FP100002228TL	1
BAT1604	BAT1604	31.8926	2.78801	PE150	96.3	88.01	28313800	Bat	Single feces	Feces	2015	Mar	G3	0.667665,34.357915	Kenya	Kakapel cave, Amagoro	Emballonuridae	Coleura afra	cytb, cox1	0.980658		FP100002228TL	1
BAT1605	BAT1605	33.9001	4.19487	PE150	96.3	88.03	50303294	Bat	Single feces	Feces	2015	Mar	G3	0.667665,34.357915	Kenya	Kakapel cave, Amagoro	Emballonuridae	Coleura afra	cytb, cox1	0.980702		FP100002228TL	1
BAT1606	BAT1606	37.6939	8.19197	PE150	96.36	88	126941057	Bat	Single feces	Feces	2015	Mar	G3	0.667665,34.357915	Kenya	Kakapel cave, Amagoro	Hipposideridae	Hipposideros caffer	cytb	1		FP100002228TL	1
BAT17	BAT17	38.2948	3.7161	PE150	96.59	90.78	239202615	Bat	Single feces	Feces	2015	Mar	G14	-4.613914376,39.35433553	Kenya	Dzanga cave (3sister caves)	Pteropodidae	Rousettus aegyptiacus	cytb, cox1, nd1	0.984556	0	FP100002225TL	1
BAT18	BAT18	43.579	14.8462	PE150	95.54	88.36	405767510	Bat	Single feces	Feces	2015	Mar	G14	-4.613914376,39.35433553	Kenya	Dzanga cave (3sister caves)	Pteropodidae	Rousettus aegyptiacus	cytb, cox1, nd1	0.986486	0	FP100002225TL	1
BAT1822	BAT1822	34.7841	2.89957	PE150	96.64	89.33	32616114	Bat	Single feces	Feces	2015	Mar	G6	1.029421,34.756222	Kenya	Trans Nzoia, Kitum Cave, Mt Elgon	Pteropodidae	Rousettus aegyptiacus	cytb, cox1, nd1	0.988417	0	FP100002228TL	1
BAT1823	BAT1823	28.1171	13.6623	PE150	98.08	93.44	859213450	Bat	Single feces	Feces	2015	Mar	G6	1.029421,34.756222	Kenya	Trans Nzoia, Kitum Cave, Mt Elgon	Pteropodidae	Rousettus aegyptiacus	cytb, cox1, nd1	0.992293	1	FP100002228TL	1
BAT1824	BAT1824	31.1861	2.39989	PE150	96.2	87.88	16224311	Bat	Single feces	Feces	2015	Mar	G6	1.029421,34.756222	Kenya	Trans Nzoia, Kitum Cave, Mt Elgon	Pteropodidae	Rousettus aegyptiacus	cytb, cox1, nd1	0.988417	0	FP100002228TL	1
BAT1825	BAT1825	32.1614	2.3688	PE150	97.23	90.69	62293743	Bat	Single feces	Feces	2015	Mar	G6	1.029421,34.756222	Kenya	Trans Nzoia, Kitum Cave, Mt Elgon	Pteropodidae	Rousettus aegyptiacus	cytb, cox1, nd1	0.986486	4	FP100002228TL	1
BAT1826	BAT1826	34.1972	14.1575	PE150	98.91	95.98	1105643978	Bat	Single feces	Feces	2015	Mar	G6	1.029421,34.756222	Kenya	Trans Nzoia, Kitum Cave, Mt Elgon	Pteropodidae	Rousettus aegyptiacus	cytb, cox1, nd1	0.994011	1	FP100002228TL	1
BAT1827	BAT1827	34.1899	5.279	PE150	96.82	89.5	414046404	Bat	Single feces	Feces	2015	Mar	G6	1.029421,34.756222	Kenya	Trans Nzoia, Kitum Cave, Mt Elgon	Pteropodidae	Rousettus aegyptiacus	cytb, cox1, nd1	0.980695	0	FP100002228TL	1
BAT1828	BAT1828	34.9135	7.99916	PE150	98.64	95.16	725353935	Bat	Single feces	Feces	2015	Mar	G6	1.029421,34.756222	Kenya	Trans Nzoia, Kitum Cave, Mt Elgon	Pteropodidae	Rousettus aegyptiacus	cytb, cox1, nd1	0.99422	1	FP100002228TL	1
BAT1829	BAT1829	39.0448	14.6894	PE150	98.74	95.53	906061036	Bat	Single feces	Feces	2015	Mar	G6	1.029421,34.756222	Kenya	Trans Nzoia, Kitum Cave, Mt Elgon	Pteropodidae	Rousettus aegyptiacus	cytb, cox1, nd1	0.998299	0	FP100002228TL	1
BAT1830	BAT1830	35.3736	10.1218	PE150	98.23	93.7	798186577	Bat	Single feces	Feces	2015	Mar	G6	1.029421,34.756222	Kenya	Trans Nzoia, Kitum Cave, Mt Elgon	Pteropodidae	Rousettus aegyptiacus	cytb, cox1, nd1	0.99422	0	FP100002228TL	1
BAT1831	BAT1831	36.4898	9.96699	PE150	97.36	91.02	675653439	Bat	Single feces	Feces	2015	Mar	G6	1.029421,34.756222	Kenya	Trans Nzoia, Kitum Cave, Mt Elgon	Pteropodidae	Rousettus aegyptiacus	cytb, cox1, nd1	0.998246	1	DP8450003681TL,FP100002228TL	2
BAT1832	BAT1832	53.4084	10.2477	PE150	97.08	90.42	559588998	Bat	Single feces	Feces	2015	Mar	G6	1.029421,34.756222	Kenya	Trans Nzoia, Kitum Cave, Mt Elgon	Pteropodidae	Rousettus aegyptiacus	cytb, cox1, nd1	0.996599	1	FP100002228TL	1
BAT1833	BAT1833	30.9605	13.2779	PE150	98.6	94.95	1129923643	Bat	Single feces	Feces	2015	Mar	G6	1.029421,34.756222	Kenya	Trans Nzoia, Kitum Cave, Mt Elgon	Pteropodidae	Rousettus aegyptiacus	cytb, cox1, nd1	0.988417	0	FP100002228TL	1
BAT1834	BAT1834	38.5091	5.44344	PE150	97.67	91.99	460358925	Bat	Single feces	Feces	2015	Mar	G6	1.029421,34.756222	Kenya	Trans Nzoia, Kitum Cave, Mt Elgon	Pteropodidae	Rousettus aegyptiacus	cytb, cox1, nd1	0.997693	0	FP100002228TL	1
BAT1835	BAT1835	39.6852	14.1983	PE150	98.43	94.35	1311819507	Bat	Single feces	Feces	2015	Mar	G6	1.029421,34.756222	Kenya	Trans Nzoia, Kitum Cave, Mt Elgon	Pteropodidae	Rousettus aegyptiacus	cytb, cox1, nd1	0.99422	0	FP100002228TL	1
BAT1836	BAT1836	44.2744	9.37242	PE150	97.06	90.07	567352734	Bat	Single feces	Feces	2015	Mar	G6	1.029421,34.756222	Kenya	Trans Nzoia, Kitum Cave, Mt Elgon	Pteropodidae	Rousettus aegyptiacus	cytb, cox1, nd1	0.995614	0	FP100002228TL	1
BAT1837	BAT1837	44.2272	12.7354	PE150	98.31	94.08	805630921	Bat	Single feces	Feces	2015	Mar	G6	1.029421,34.756222	Kenya	Trans Nzoia, Kitum Cave, Mt Elgon	Pteropodidae	Rousettus aegyptiacus	cytb, cox1, nd1	0.998487	0	FP100002228TL	1
BAT1838	BAT1838	23.376	8.39186	PE150	96.29	89.91	397705667	Bat	Single feces	Feces	2015	Mar	G6	1.029421,34.756222	Kenya	Trans Nzoia, Kitum Cave, Mt Elgon	Pteropodidae	Rousettus aegyptiacus	cytb, cox1, nd1	0.996974	0	DP8450003681TL,FP100002349BL	2
BAT1839	BAT1839	23.1941	5.85263	PE150	97.31	92.2	474611866	Bat	Single feces	Feces	2015	Mar	G6	1.029421,34.756222	Kenya	Trans Nzoia, Kitum Cave, Mt Elgon	Pteropodidae	Rousettus aegyptiacus	cytb, cox1, nd1	0.99422	0	FP100002349BL	1
BAT1840	BAT1840	19.4234	14.8343	PE150	97.52	92.77	875379536	Bat	Single feces	Feces	2015	Mar	G6	1.029421,34.756222	Kenya	Trans Nzoia, Kitum Cave, Mt Elgon	Pteropodidae	Rousettus aegyptiacus	cytb, cox1, nd1	0.998073	0	FP100002349BL	1
BAT1841	BAT1841	28.5428	14.369	PE150	98.02	93.14	849876408	Bat	Single feces	Feces	2015	Mar	G6	1.029421,34.756222	Kenya	Trans Nzoia, Kitum Cave, Mt Elgon	Pteropodidae	Rousettus aegyptiacus	cytb, cox1, nd1	0.998073	0	DP8450003681TL,FP100002349BL	2
BAT19	BAT19	41.3885	8.58571	PE150	94.16	85.49	21101592	Bat	Single feces	Feces	2015	Mar	G14	-4.613914376,39.35433553	Kenya	Dzanga cave (3sister caves)	Pteropodidae	Rousettus aegyptiacus	cytb, cox1, nd1	0.986486	1	DP8450003681TL,FP100002225TL	2
BAT1985	BAT1985	39.7811	3.17453	PE150	98.08	94.17	84290048	Bat	Single feces	Feces	2015	Mar	G3	0.007271,34.604201	Kenya	KEFRI compound, Maseno	Pteropodidae	Eidolon helvum	cytb, cox1	0.998529		FP100002349BL	1
BAT1986	BAT1986	37.5738	14.7936	PE150	97.7	93.24	1110431376	Bat	Single feces	Feces	2015	Mar	G3	0.007271,34.604201	Kenya	KEFRI compound, Maseno	Pteropodidae	Eidolon helvum	cytb, cox1	1		FP100002349BL	1
BAT1987	BAT1987	27.1845	7.28965	PE150	97.66	93.15	514684066	Bat	Single feces	Feces	2015	Mar	G3	0.007271,34.604201	Kenya	KEFRI compound, Maseno	Pteropodidae	Eidolon helvum	cytb, cox1	0.998246		FP100002349BL	1
BAT1989	BAT1989	17.0505	5.15698	PE150	96.51	90.2	204641166	Bat	Single feces	Feces	2015	Mar	G3	0.007271,34.604201	Kenya	KEFRI compound, Maseno	Pteropodidae	Eidolon helvum	cytb, cox1	0.99239		FP100002349BL,FP100002539TR	2
BAT1990	BAT1990	23.82	2.53668	PE150	97.5	92.68	76404005	Bat	Single feces	Feces	2015	Mar	G3	0.007271,34.604201	Kenya	KEFRI compound, Maseno	Pteropodidae	Eidolon helvum	cytb, cox1	0.993912		FP100002539TR,FP100002349BL	2
BAT1991	BAT1991	22.9912	1.90858	PE150	96.61	89.57	63662360	Bat	Single feces	Feces	2015	Mar	G3	0.007271,34.604201	Kenya	KEFRI compound, Maseno	Pteropodidae	Eidolon helvum	cytb, cox1	0.998355		FP100002536TR,FP100002349BL	2
BAT1992	BAT1992	15.927	2.56007	PE150	97.01	91.52	130083859	Bat	Single feces	Feces	2015	Mar	G3	0.007271,34.604201	Kenya	KEFRI compound, Maseno	Pteropodidae	Eidolon helvum	cytb, cox1	1		FP100002539TR,FP100002349BL	2
BAT1993	BAT1993	25.04	2.326	PE150	97.01	90.64	51303356	Bat	Single feces	Feces	2015	Mar	G3	0.007271,34.604201	Kenya	KEFRI compound, Maseno	Pteropodidae	Eidolon helvum	cytb, cox1	0.989346		FP100002539TR,FP100002349BL	2
BAT1994	BAT1994	19.6497	3.28903	PE150	96.55	90.4	119368349	Bat	Single feces	Feces	2015	Mar	G3	0.007271,34.604201	Kenya	KEFRI compound, Maseno	Pteropodidae	Eidolon helvum	cytb, cox1	0.993912		FP100002349BL	1
BAT1995	BAT1995	25.1808	1.45842	PE150	97.76	93.31	65480214	Bat	Single feces	Feces	2015	Mar	G3	0.007271,34.604201	Kenya	KEFRI compound, Maseno	Pteropodidae	Eidolon helvum	cytb, cox1	1		FP100002349BL	1
BAT1996	BAT1996	24.12	5.05167	PE150	97.54	92.79	212091479	Bat	Single feces	Feces	2015	Mar	G3	0.007271,34.604201	Kenya	KEFRI compound, Maseno	Pteropodidae	Eidolon helvum	cytb, cox1	0.996956		FP100002539TR,FP100002349BL	2
BAT1997	BAT1997	18.9969	1.38144	PE150	97.61	92.99	55353894	Bat	Single feces	Feces	2015	Mar	G3	0.007271,34.604201	Kenya	KEFRI compound, Maseno	Pteropodidae	Eidolon helvum	cytb, cox1	0.99239		FP100002349BL	1
BAT1998	BAT1998	23.3	1.11642	PE150	97.41	92.54	22174388	Bat	Single feces	Feces	2015	Mar	G3	0.007271,34.604201	Kenya	KEFRI compound, Maseno	Pteropodidae	Eidolon helvum	cytb, cox1	0.997059		FP100002349BL,FP100002539TR	2
BAT1999	BAT1999	21.4625	1.28448	PE150	97.24	92.18	31064691	Bat	Single feces	Feces	2015	Mar	G3	0.007271,34.604201	Kenya	KEFRI compound, Maseno	Pteropodidae	Eidolon helvum	cytb, cox1	0.994858		FP100002349BL	1
BAT2	BAT2	40.4687	14.7728	PE150	98.44	94.49	1075631308	Bat	Single feces	Feces	2015	Mar	G14	-4.613914376,39.35433553	Kenya	Dzanga cave (3sister caves)	Pteropodidae	Rousettus aegyptiacus	cytb, cox1, nd1	0.992233	0	DP8450003681TL,FP100002228TL	2
BAT20	BAT20	52.5601	14.1476	PE150	94.05	85	71682261	Bat	Single feces	Feces	2015	Mar	G14	-4.613914376,39.35433553	Kenya	Dzanga cave (3sister caves)	Pteropodidae	Rousettus aegyptiacus	cytb, cox1, nd1	0.988417	0	DP8450003681TL,FP100002225TL	2
BAT2000	BAT2000	27.3275	1.99628	PE150	96.64	90.65	64883867	Bat	Single feces	Feces	2015	Mar	G3	0.007271,34.604201	Kenya	KEFRI compound, Maseno	Pteropodidae	Eidolon helvum	cytb, cox1	0.997059		FP100002349BL	1
BAT2001	BAT2001	27.7109	10.8783	PE150	97.38	92.45	779309000	Bat	Single feces	Feces	2015	Mar	G3	0.007271,34.604201	Kenya	KEFRI compound, Maseno	Pteropodidae	Eidolon helvum	cytb, cox1	0.99239		FP100002349BL	1
BAT2002	BAT2002	22.5868	2.82002	PE150	96.07	89.46	65446534	Bat	Single feces	Feces	2015	Mar	G3	0.007271,34.604201	Kenya	KEFRI compound, Maseno	Pteropodidae	Eidolon helvum	cytb, cox1	0.997675		FP100002349BL	1
BAT2003	BAT2003	32.0561	5.52326	PE150	97.33	92.28	271295896	Bat	Single feces	Feces	2015	Mar	G3	0.007271,34.604201	Kenya	KEFRI compound, Maseno	Pteropodidae	Eidolon helvum	cytb, cox1	0.998516		FP100002349BL	1
BAT2004	BAT2004	30.4477	4.62974	PE150	96.5	90.61	77557918	Bat	Single feces	Feces	2015	Mar	G3	0.007271,34.604201	Kenya	KEFRI compound, Maseno	Pteropodidae	Eidolon helvum	cytb, cox1	0.988925		FP100002349BL	1
BAT2069	BAT2069	13.08	5.34567	PE150	95.46	86.6	16240326	Bat	Single feces	Feces	2015	Apr	G10	2.215767,38.008389	Kenya	Marsabit, Songa	Molossidae	Chaerephon leucogaster	cytb, nd1	0.998841		FP100002729BL,FP100002538TR	2
BAT2070	BAT2070	11.6742	3.074	PE150	94.5	84.67	34774629	Bat	Single feces	Feces	2015	Apr	G10	2.215767,38.008389	Kenya	Marsabit, Songa	Molossidae	Chaerephon leucogaster	cytb, nd1	0.998841		FP100002319BL,FP100002489TL	2
BAT2071	BAT2071	21.6015	2.52556	PE150	95.28	86.33	46204998	Bat	Single feces	Feces	2015	Apr	G10	2.215767,38.008389	Kenya	Marsabit, Songa	Molossidae	Chaerephon leucogaster	cytb, nd1	0.998841		FP100002489TL	1
BAT2072	BAT2072	15.4405	3.41114	PE150	95.21	86.4	55200387	Bat	Single feces	Feces	2015	Apr	G10	2.215767,38.008389	Kenya	Marsabit, Songa	Molossidae	Chaerephon leucogaster	cytb, nd1	0.998841		FP100002319BL,FP100002489TL	2
BAT2073	BAT2073	16.6114	7.88194	PE150	94.1	85.2	67317874	Bat	Single feces	Feces	2015	Apr	G10	2.215767,38.008389	Kenya	Marsabit, Songa	Molossidae	Chaerephon leucogaster	cytb, nd1	0.996625		FP100002319BL,FP100002538TR	2
BAT2074	BAT2074	20.14	3.61927	PE150	95.87	87.91	40021978	Bat	Single feces	Feces	2015	Apr	G10	2.215767,38.008389	Kenya	Marsabit, Songa	Molossidae	Chaerephon leucogaster	cytb, nd1	0.998841		FP100002729BL,FP100002489TL	2
BAT2075	BAT2075	24.2657	14.5403	PE150	96.77	90.07	1273343934	Bat	Single feces	Feces	2015	Apr	G10	2.215767,38.008389	Kenya	Marsabit, Songa	Molossidae	Chaerephon leucogaster	nd1	0.998875		FP100002489TL	1
BAT2076	BAT2076	15.1193	3.57606	PE150	95.98	88.35	81682941	Bat	Single feces	Feces	2015	Apr	G10	2.215767,38.008389	Kenya	Marsabit, Songa	Molossidae	Chaerephon leucogaster	cytb, nd1	0.998841		FP100002489TL,FP100002319BL	2
BAT2077	BAT2077	17.92	5.1539	PE150	94.72	85	23408856	Bat	Single feces	Feces	2015	Apr	G10	2.215767,38.008389	Kenya	Marsabit, Songa	Molossidae	Chaerephon leucogaster	cytb, nd1	0.998841		FP100002489TL,FP100002729BL	2
BAT2078	BAT2078	22.0175	4.75849	PE150	95.36	86.66	148343752	Bat	Single feces	Feces	2015	Apr	G10	2.215767,38.008389	Kenya	Marsabit, Songa	Molossidae	Chaerephon leucogaster	cytb, nd1	0.998841		FP100002489TL	1
BAT2079	BAT2079	21.1289	4.71959	PE150	95.49	86.98	170881655	Bat	Single feces	Feces	2015	Apr	G10	2.215767,38.008389	Kenya	Marsabit, Songa	Molossidae	Chaerephon leucogaster	cytb, nd1	0.998841		FP100002489TL	1
BAT2080	BAT2080	19.6385	2.29658	PE150	95.48	87.05	40243084	Bat	Single feces	Feces	2015	Apr	G10	2.215767,38.008389	Kenya	Marsabit, Songa	Molossidae	Chaerephon leucogaster	cytb, nd1	0.998841		FP100002489TL	1
BAT2081	BAT2081	21.94	3.96892	PE150	94.63	86.19	26342882	Bat	Single feces	Feces	2015	Apr	G10	2.215767,38.008389	Kenya	Marsabit, Songa	Molossidae	Chaerephon leucogaster	cytb, nd1	0.998841		FP100002489TL,FP100002729BL	2
BAT2082	BAT2082	15.36	5.6474	PE150	95.46	87.06	46319696	Bat	Single feces	Feces	2015	Apr	G10	2.215767,38.008389	Kenya	Marsabit, Songa	Molossidae	Chaerephon leucogaster	cytb, nd1	0.998841		FP100002729BL,FP100002489TL	2
BAT2083	BAT2083	18.419	5.77233	PE150	95.38	86.84	126320030	Bat	Single feces	Feces	2015	Apr	G10	2.215767,38.008389	Kenya	Marsabit, Songa	Molossidae	Chaerephon leucogaster	cytb, nd1	0.998841		FP100002489TL	1
BAT2122	BAT2122	22.295	1.57459	PE150	96.06	88.4	36593356	Bat	Single feces	Feces	2015	Apr	G10	2.215876,38.008389	Kenya	Marsabit, Songa	Molossidae	Chaerephon leucogaster	cytb, nd1	0.99775		FP100002489TL	1
BAT2123	BAT2123	24.94	3.70102	PE150	95.14	86.25	21178507	Bat	Single feces	Feces	2015	Apr	G10	2.215876,38.008389	Kenya	Marsabit, Songa	Molossidae	Chaerephon leucogaster	cytb, nd1	0.99775		FP100002489TL,FP100002729BL	2
BAT2124	BAT2124	19.9999	1.94173	PE150	96.01	88.23	109714157	Bat	Single feces	Feces	2015	Apr	G10	2.215876,38.008389	Kenya	Marsabit, Songa	Molossidae	Chaerephon leucogaster	cytb, nd1	0.998841		FP100002489TL	1
BAT2125	BAT2125	17.4328	6.19536	PE150	95.69	87.45	290379355	Bat	Single feces	Feces	2015	Apr	G10	2.215876,38.008389	Kenya	Marsabit, Songa	Molossidae	Chaerephon leucogaster	cytb, nd1	0.998841		FP100002730BL,FP100002489TL	2
BAT2126	BAT2126	25.2507	4.17876	PE150	96.86	90.56	199954752	Bat	Single feces	Feces	2015	Apr	G10	2.215876,38.008389	Kenya	Marsabit, Songa	Molossidae	Chaerephon leucogaster	cytb, nd1	0.998841		FP100002489TL	1
BAT2127	BAT2127	25.8777	2.04336	PE150	96.94	90.81	44985155	Bat	Single feces	Feces	2015	Apr	G10	2.215876,38.008389	Kenya	Marsabit, Songa	Molossidae	Chaerephon leucogaster	cytb, nd1	0.996625		FP100002489TL	1
BAT2128	BAT2128	18.1853	1.64831	PE150	96.54	89.08	90041657	Bat	Single feces	Feces	2015	Apr	G10	2.215876,38.008389	Kenya	Marsabit, Songa	Molossidae	Chaerephon leucogaster	cytb, nd1	0.99775		FP100002538TR	1
BAT2129	BAT2129	16.5365	2.42016	PE150	96.65	89.3	140091156	Bat	Single feces	Feces	2015	Apr	G10	2.215876,38.008389	Kenya	Marsabit, Songa	Molossidae	Chaerephon leucogaster	cytb, nd1	0.996625		FP100002538TR,FP100002729BL	2
BAT2130	BAT2130	36.14	5.74966	PE150	95.91	87.95	52617682	Bat	Single feces	Feces	2015	Apr	G10	2.215876,38.008389	Kenya	Marsabit, Songa	Molossidae	Chaerephon leucogaster	cytb, nd1	0.99775		FP100002319BL,FP100002489TL	2
BAT2131	BAT2131	29.18	3.46626	PE150	96.54	89.14	33638926	Bat	Single feces	Feces	2015	Apr	G10	2.215876,38.008389	Kenya	Marsabit, Songa	Molossidae	Chaerephon leucogaster	cytb, nd1	0.998841		FP100002538TR,FP100002730BL	2
BAT2132	BAT2132	22.1601	1.40139	PE150	96.31	89.16	44173157	Bat	Single feces	Feces	2015	Apr	G10	2.215876,38.008389	Kenya	Marsabit, Songa	Molossidae	Chaerephon leucogaster	cytb, nd1	0.996625		FP100002489TL	1
BAT2133	BAT2133	20.1964	1.49933	PE150	96.94	90.69	40055200	Bat	Single feces	Feces	2015	Apr	G10	2.215876,38.008389	Kenya	Marsabit, Songa	Molossidae	Chaerephon leucogaster	cytb, nd1	0.996625		FP100002489TL	1
BAT2134	BAT2134	22.8307	1.76116	PE150	96.64	90.06	45413927	Bat	Single feces	Feces	2015	Apr	G10	2.215876,38.008389	Kenya	Marsabit, Songa	Molossidae	Chaerephon leucogaster	cytb, nd1	0.99775		FP100002489TL	1
BAT2135	BAT2135	25.4559	4.39522	PE150	97.46	91.83	191699710	Bat	Single feces	Feces	2015	Apr	G10	2.215876,38.008389	Kenya	Marsabit, Songa	Molossidae	Chaerephon leucogaster	cytb, nd1	0.99775		FP100002538TR	1
BAT2136	BAT2136	19.5013	2.54651	PE150	96.38	88.82	73667601	Bat	Single feces	Feces	2015	Apr	G10	2.215876,38.008389	Kenya	Marsabit, Songa	Molossidae	Chaerephon leucogaster	cytb, nd1	0.99775		FP100002538TR	1
BAT2151	BAT2151	16.36	4.61433	PE150	95.53	87.45	21353491	Bat	Single feces	Feces	2015	Apr	G10	2.310642,37.998801	Kenya	Marsabit, KWS Old Camp house	Rhinolophidae	Rhinolophus cf. landeri TD-2019	cytb	1		FP100002489TL,FP100002319BL	2
BAT2152	BAT2152	28.32	4.27056	PE150	96.1	88.88	47330188	Bat	Single feces	Feces	2015	Apr	G10	2.310642,37.998801	Kenya	Marsabit, KWS Old Camp house	Rhinolophidae	Rhinolophus cf. landeri TD-2019	cytb	1		FP100002489TL,FP100002319BL	2
BAT2153	BAT2153	23.831	2.50581	PE150	96.3	88.81	56867919	Bat	Single feces	Feces	2015	Apr	G10	2.310642,37.998801	Kenya	Marsabit, KWS Old Camp house	Rhinolophidae	Rhinolophus cf. landeri TD-2019	cytb	1		FP100002538TR	1
BAT2154	BAT2154	27.84	4.888	PE150	95.72	87.56	57027493	Bat	Single feces	Feces	2015	Apr	G10	2.310642,37.998801	Kenya	Marsabit, KWS Old Camp house	Rhinolophidae	Rhinolophus cf. landeri TD-2019	cytb	1		FP100002319BL,FP100002489TL	2
BAT2155	BAT2155	35.26	4.56366	PE150	96.83	90.87	59487855	Bat	Single feces	Feces	2015	Apr	G10	2.310642,37.998801	Kenya	Marsabit, KWS Old Camp house	Rhinolophidae	Rhinolophus cf. landeri TD-2019	cytb	1		FP100002319BL,FP100002538TR	2
BAT2156	BAT2156	23.8452	7.73046	PE150	96.74	90.24	220058914	Bat	Single feces	Feces	2015	Apr	G10	2.310642,37.998801	Kenya	Marsabit, KWS Old Camp house	Rhinolophidae	Rhinolophus cf. landeri TD-2019	cytb	1		FP100002489TL	1
BAT2157	BAT2157	15.7623	3.58209	PE150	96.92	89.93	159035049	Bat	Single feces	Feces	2015	Apr	G10	2.310642,37.998801	Kenya	Marsabit, KWS Old Camp house	Rhinolophidae	Rhinolophus cf. landeri TD-2019	cytb	0.995511		FP100002729BL,FP100002537TR	2
BAT2158	BAT2158	24	4.79594	PE150	95.71	88.06	24281494	Bat	Single feces	Feces	2015	Apr	G10	2.310642,37.998801	Kenya	Marsabit, KWS Old Camp house	Rhinolophidae	Rhinolophus cf. landeri TD-2019	cytb	1		FP100002319BL,FP100002538TR	2
BAT2159	BAT2159	21.94	5.27858	PE150	95.46	87.17	36724533	Bat	Single feces	Feces	2015	Apr	G10	2.310642,37.998801	Kenya	Marsabit, KWS Old Camp house	Rhinolophidae	Rhinolophus cf. landeri TD-2019	cytb	1		FP100002489TL,FP100002319BL	2
BAT2160	BAT2160	32.74	5.86095	PE150	95.64	87.57	43517696	Bat	Single feces	Feces	2015	Apr	G10	2.310642,37.998801	Kenya	Marsabit, KWS Old Camp house	Rhinolophidae	Rhinolophus cf. landeri TD-2019	cytb	1		FP100002489TL,FP100002319BL	2
BAT2161	BAT2161	19.7615	2.48952	PE150	95.91	88.16	67656851	Bat	Single feces	Feces	2015	Apr	G10	2.310642,37.998801	Kenya	Marsabit, KWS Old Camp house	Rhinolophidae	Rhinolophus cf. landeri TD-2019	cytb	1		FP100002489TL	1
BAT2162	BAT2162	26.5	6.00269	PE150	95.74	87.74	63815848	Bat	Single feces	Feces	2015	Apr	G10	2.310642,37.998801	Kenya	Marsabit, KWS Old Camp house	Rhinolophidae	Rhinolophus cf. landeri TD-2019	cytb	1		FP100002729BL,FP100002489TL	2
BAT2163	BAT2163	12.568	3.2872	PE150	94.34	84.27	56510511	Bat	Single feces	Feces	2015	Apr	G10	2.310642,37.998801	Kenya	Marsabit, KWS Old Camp house	Rhinolophidae	Rhinolophus cf. landeri TD-2019	cytb	1		FP100002489TL,FP100002730BL	2
BAT2164	BAT2164	13.1136	6.95703	PE150	95.53	87.12	226393394	Bat	Single feces	Feces	2015	Apr	G10	2.310642,37.998801	Kenya	Marsabit, KWS Old Camp house	Rhinolophidae	Rhinolophus cf. landeri TD-2019	cytb	1		FP100002319BL,FP100002489TL	2
BAT2165	BAT2165	19.2819	2.60082	PE150	96.09	88.66	84841129	Bat	Single feces	Feces	2015	Apr	G10	2.310642,37.998801	Kenya	Marsabit, KWS Old Camp house	Rhinolophidae	Rhinolophus cf. landeri TD-2019	cytb	1		FP100002489TL	1
BAT22	BAT22	20.5846	6.6058	PE100	92.2	81.43	810496	Bat	Single_feces	Feces	2015	Apr	G14	-4.613914376,39.35433553	Kenya	Dzanga cave (3sister caves)	Pteropodidae	Rousettus aegyptiacus	cytb, cox1, nd1	0.998243	0	DP8400012889BR	1
BAT2223	BAT2223	14.1926	2.6388	PE150	95.38	86.67	60977915	Bat	Single feces	Feces	2015	Apr	G10	2.215691,37.888644	Kenya	Marsabit, KWS Karare gate	Molossidae	Chaerephon leucogaster	cytb, nd1	0.99775		FP100002489TL,FP100002319BL	2
BAT2224	BAT2224	21.84	5.87835	PE150	96.3	89.17	87882229	Bat	Single feces	Feces	2015	Apr	G10	2.215691,37.888644	Kenya	Marsabit, KWS Karare gate	Molossidae	Chaerephon leucogaster	cytb, nd1	0.99775		FP100002729BL,FP100002489TL	2
BAT2225	BAT2225	13.704	3.29887	PE150	95.23	86.29	96572965	Bat	Single feces	Feces	2015	Apr	G10	2.215691,37.888644	Kenya	Marsabit, KWS Karare gate	Molossidae	Chaerephon leucogaster	cytb, nd1	0.998841		FP100002489TL,FP100002319BL	2
BAT2226	BAT2226	16.6116	0.992514	PE150	96.2	88.64	31488282	Bat	Single feces	Feces	2015	Apr	G10	2.215691,37.888644	Kenya	Marsabit, KWS Karare gate	Molossidae	Chaerephon leucogaster	cytb, nd1	0.996625		FP100002319BL,FP100002489TL	2
BAT2227	BAT2227	16.4951	3.83166	PE150	95.62	87.46	115033537	Bat	Single feces	Feces	2015	Apr	G10	2.215691,37.888644	Kenya	Marsabit, KWS Karare gate	Molossidae	Chaerephon leucogaster	cytb, nd1	0.99775		FP100002319BL,FP100002489TL	2
BAT2228	BAT2228	21.2715	3.72376	PE150	96.13	88.68	145963963	Bat	Single feces	Feces	2015	Apr	G10	2.215691,37.888644	Kenya	Marsabit, KWS Karare gate	Molossidae	Chaerephon leucogaster	cytb, nd1	0.99775		FP100002489TL	1
BAT2229	BAT2229	12.0421	3.70793	PE150	95.24	86.77	37927498	Bat	Single feces	Feces	2015	Apr	G10	2.215691,37.888644	Kenya	Marsabit, KWS Karare gate	Molossidae	Chaerephon leucogaster	cytb, nd1	0.99775		FP100002319BL,FP100002489TL	2
BAT2230	BAT2230	22.72	5.60549	PE150	95.98	88.74	34855358	Bat	Single feces	Feces	2015	Apr	G10	2.215691,37.888644	Kenya	Marsabit, KWS Karare gate	Molossidae	Chaerephon leucogaster	cytb, nd1	0.996625		FP100002319BL,FP100002489TL	2
BAT2231	BAT2231	22.22	5.25885	PE150	95.95	88.31	49326061	Bat	Single feces	Feces	2015	Apr	G10	2.215691,37.888644	Kenya	Marsabit, KWS Karare gate	Molossidae	Chaerephon leucogaster	cytb, nd1	0.99775		FP100002489TL,FP100002319BL	2
BAT2232	BAT2232	14.4877	0.985808	PE150	96.05	88.17	27027885	Bat	Single feces	Feces	2015	Apr	G10	2.215691,37.888644	Kenya	Marsabit, KWS Karare gate	Molossidae	Chaerephon leucogaster	cytb, nd1	0.995501		FP100002729BL,FP100002489TL	2
BAT2233	BAT2233	9.47849	3.58897	PE150	95.26	86.34	117269908	Bat	Single feces	Feces	2015	Apr	G10	2.215691,37.888644	Kenya	Marsabit, KWS Karare gate	Molossidae	Chaerephon leucogaster	cytb, nd1	0.99775		FP100002319BL,FP100002489TL	2
BAT2234	BAT2234	18.0466	5.59942	PE150	95.89	88.38	123842823	Bat	Single feces	Feces	2015	Apr	G10	2.215691,37.888644	Kenya	Marsabit, KWS Karare gate	Molossidae	Chaerephon leucogaster	cytb, nd1	0.99775		FP100002489TL	1
BAT2235	BAT2235	14.2564	7.36306	PE150	95.67	87.27	551099506	Bat	Single feces	Feces	2015	Apr	G10	2.215691,37.888644	Kenya	Marsabit, KWS Karare gate	Molossidae	Chaerephon leucogaster	cytb, nd1	0.99775		FP100002729BL,FP100002489TL	2
BAT2236	BAT2236	22.1201	4.41051	PE150	96.31	89	203174126	Bat	Single feces	Feces	2015	Apr	G10	2.215691,37.888644	Kenya	Marsabit, KWS Karare gate	Molossidae	Chaerephon leucogaster	cytb, nd1	0.996625		FP100002489TL	1
BAT2237	BAT2237	21.5	4.15478	PE150	95.9	88.13	56042188	Bat	Single feces	Feces	2015	Apr	G10	2.215691,37.888644	Kenya	Marsabit, KWS Karare gate	Molossidae	Chaerephon leucogaster	cytb, nd1	0.99775		FP100002319BL,FP100002489TL	2
BAT2268	BAT2268	18.7456	4.42928	PE150	95.13	86.74	34271995	Bat	Single feces	Feces	2015	Apr	G12	0.267398,38.123322	Kenya	Meru, Meru National park Social hall	Hipposideridae	Hipposideros caffer	cytb	0.994275		FP100002489TL	1
BAT2269	BAT2269	11.9418	3.83113	PE150	95.59	87.68	34691922	Bat	Single feces	Feces	2015	Apr	G12	0.267398,38.123322	Kenya	Meru, Meru National park Social hall	Hipposideridae	Hipposideros caffer	cytb	0.994275		FP100002489TL,FP100002319BL	2
BAT2270	BAT2270	18.0556	3.01854	PE150	96.57	89.76	136344220	Bat	Single feces	Feces	2015	Apr	G12	0.267398,38.123322	Kenya	Meru, Meru National park Social hall	Rhinolophidae	Rhinolophus cf. landeri TD-2019	cytb	1		FP100002489TL	1
BAT2271	BAT2271	15.6381	4.22856	PE150	95.65	87.63	74794509	Bat	Single feces	Feces	2015	Apr	G12	0.267398,38.123322	Kenya	Meru, Meru National park Social hall	Hipposideridae	Hipposideros caffer	cytb	0.998092		FP100002319BL,FP100002538TR	2
BAT2272	BAT2272	20.8845	1.63538	PE150	96.24	89.28	31842350	Bat	Single feces	Feces	2015	Apr	G12	0.267398,38.123322	Kenya	Meru, Meru National park Social hall	Hipposideridae	Hipposideros caffer	cytb	0.992366		FP100002319BL,FP100002538TR	2
BAT2273	BAT2273	20.1626	2.85225	PE150	96.72	89.88	92271608	Bat	Single feces	Feces	2015	Apr	G12	0.267398,38.123322	Kenya	Meru, Meru National park Social hall	Rhinolophidae	Rhinolophus cf. landeri TD-2019	cytb	1		FP100002538TR	1
BAT2274	BAT2274	20.9215	1.47515	PE150	97	90.59	36915133	Bat	Single feces	Feces	2015	Apr	G12	0.267398,38.123322	Kenya	Meru, Meru National park Social hall	Hipposideridae	Hipposideros caffer	cytb	1		FP100002538TR	1
BAT2275	BAT2275	18.9806	2.73673	PE150	96.64	89.8	59516732	Bat	Single feces	Feces	2015	Apr	G12	0.267398,38.123322	Kenya	Meru, Meru National park Social hall	Hipposideridae	Hipposideros caffer	cytb	0.998092		FP100002538TR	1
BAT2276	BAT2276	11.74	2.95318	PE150	96.93	90.72	19985914	Bat	Single feces	Feces	2015	Apr	G12	0.267398,38.123322	Kenya	Meru, Meru National park Social hall	Hipposideridae	Hipposideros caffer	cytb	1		FP100002319BL,FP100002538TR	2
BAT2277	BAT2277	25.78	3.119	PE150	95.75	87.22	35915748	Bat	Single feces	Feces	2015	Apr	G12	0.267398,38.123322	Kenya	Meru, Meru National park Social hall	Hipposideridae	Hipposideros caffer	cytb	0.994275		FP100002730BL,FP100002538TR	2
BAT2320	BAT2320	19.2897	1.33551	PE150	96.46	88.89	45745279	Bat	Single feces	Feces	2015	Apr	G12	0.268764,38.124949	Kenya	Meru, Meru National park Mech Workshop	Hipposideridae	Hipposideros caffer	cytb	0.998092		FP100002538TR	1
BAT2321	BAT2321	18.4849	4.83335	PE150	95.48	87.21	107197704	Bat	Single feces	Feces	2015	Apr	G12	0.268764,38.124949	Kenya	Meru, Meru National park Mech Workshop	Hipposideridae	Hipposideros caffer	cytb	0.994275		FP100002319BL,FP100002538TR	2
BAT2322	BAT2322	16.2651	2.23222	PE150	96.06	88.02	50038620	Bat	Single feces	Feces	2015	Apr	G12	0.268764,38.124949	Kenya	Meru, Meru National park Mech Workshop	Hipposideridae	Hipposideros caffer	cytb	0.993321		FP100002729BL,FP100002538TR	2
BAT2323	BAT2323	18.3979	3.89461	PE150	95.7	87.27	77910346	Bat	Single feces	Feces	2015	Apr	G12	0.268764,38.124949	Kenya	Meru, Meru National park Mech Workshop	Hipposideridae	Hipposideros caffer	cytb	0.995229		FP100002538TR	1
BAT2324	BAT2324	23.9815	2.87543	PE150	95.9	87.95	30893374	Bat	Single feces	Feces	2015	Apr	G12	0.268764,38.124949	Kenya	Meru, Meru National park Mech Workshop	Hipposideridae	Hipposideros caffer	cytb	0.995229		FP100002538TR	1
BAT2325	BAT2325	21.9731	2.4374	PE150	96.51	89.43	49015073	Bat	Single feces	Feces	2015	Apr	G12	0.268764,38.124949	Kenya	Meru, Meru National park Mech Workshop	Hipposideridae	Hipposideros caffer	cytb	0.995229		FP100002538TR	1
BAT2326	BAT2326	9.55106	1.8897	PE150	95.99	88.23	39085727	Bat	Single feces	Feces	2015	Apr	G12	0.268764,38.124949	Kenya	Meru, Meru National park Mech Workshop	Hipposideridae	Hipposideros caffer	cytb	0.993321		FP100002729BL,FP100002538TR	2
BAT2327	BAT2327	24.3	5.60037	PE150	95.92	87.91	24381323	Bat	Single feces	Feces	2015	Apr	G12	0.268764,38.124949	Kenya	Meru, Meru National park Mech Workshop	Hipposideridae	Hipposideros caffer	cytb	0.995229		FP100002729BL,FP100002538TR	2
BAT2328	BAT2328	18.1247	4.4169	PE150	95.32	86.3	43993136	Bat	Single feces	Feces	2015	Apr	G12	0.268764,38.124949	Kenya	Meru, Meru National park Mech Workshop	Hipposideridae	Hipposideros caffer	cytb	0.998092		FP100002538TR	1
BAT2363	BAT2363	18.2597	4.02119	PE150	95.65	87.19	108455952	Bat	Single feces	Feces	2015	Apr	G12	0.268764,38.124949	Kenya	Meru, Meru National park Mech Workshop	Hipposideridae	Hipposideros caffer	cytb	1		FP100002730BL,FP100002538TR	2
BAT2376	BAT2376	23.3	6.42728	PE150	94.06	84.87	23392488	Bat	Single feces	Feces	2015	Apr	G12	0.169954,38.194316	Kenya	Meru, Meru National park Kiina HQ	Hipposideridae	Hipposideros caffer	cytb	0.999046		FP100002538TR,FP100002729BL	2
BAT2377	BAT2377	25.78	5.47671	PE150	96	88.08	35164723	Bat	Single feces	Feces	2015	Apr	G12	0.169954,38.194316	Kenya	Meru, Meru National park Kiina HQ	Hipposideridae	Hipposideros caffer	cytb	1		FP100002729BL,FP100002538TR	2
BAT2378	BAT2378	26.0516	1.24173	PE150	97.12	90.9	38239396	Bat	Single feces	Feces	2015	Apr	G12	0.169954,38.194316	Kenya	Meru, Meru National park Kiina HQ	Hipposideridae	Hipposideros caffer	cytb	0.992366		FP100002538TR	1
BAT2379	BAT2379	20.3283	4.21387	PE150	96.88	90.27	193689502	Bat	Single feces	Feces	2015	Apr	G12	0.169954,38.194316	Kenya	Meru, Meru National park Kiina HQ	Hipposideridae	Hipposideros caffer	cytb	0.998092		FP100002538TR	1
BAT2380	BAT2380	19.7785	1.48196	PE150	97.01	90.92	42807775	Bat	Single feces	Feces	2015	Apr	G12	0.169954,38.194316	Kenya	Meru, Meru National park Kiina HQ	Hipposideridae	Hipposideros caffer	cytb	1		FP100002538TR	1
BAT2381	BAT2381	21.2974	2.07398	PE150	96.11	88.42	34685985	Bat	Single feces	Feces	2015	Apr	G12	0.169954,38.194316	Kenya	Meru, Meru National park Kiina HQ	Hipposideridae	Hipposideros caffer	cytb	1		FP100002538TR	1
BAT2382	BAT2382	18.7433	0.877363	PE150	96.25	88.54	29130914	Bat	Single feces	Feces	2015	Apr	G12	0.169954,38.194316	Kenya	Meru, Meru National park Kiina HQ	Hipposideridae	Hipposideros caffer	cytb	0.998092		FP100002538TR	1
BAT2383	BAT2383	20.4685	4.59129	PE150	96.5	89.14	255278927	Bat	Single feces	Feces	2015	Apr	G12	0.169954,38.194316	Kenya	Meru, Meru National park Kiina HQ	Hipposideridae	Hipposideros caffer	cytb	0.994275		FP100002538TR	1
BAT2384	BAT2384	23.2449	5.21167	PE150	96.09	88.05	269651317	Bat	Single feces	Feces	2015	Apr	G12	0.169954,38.194316	Kenya	Meru, Meru National park Kiina HQ	Hipposideridae	Hipposideros caffer	cytb	0.999046		FP100002538TR	1
BAT2385	BAT2385	20.962	2.22057	PE150	96.05	87.99	52410198	Bat	Single feces	Feces	2015	Apr	G12	0.169954,38.194316	Kenya	Meru, Meru National park Kiina HQ	Hipposideridae	Hipposideros caffer	cytb	1		FP100002537TR	1
BAT2426	BAT2426	15.8756	5.54849	PE150	96.32	89.43	154714096	Bat	Single feces	Feces	2015	Apr	G12	0.271051,38.106617	Kenya	Meru, Murera cultural center	Hipposideridae	Hipposideros caffer	cytb	0.998092		FP100002319BL,FP100002538TR	2
BAT2427	BAT2427	20.6916	4.68434	PE150	95.58	87.15	52775209	Bat	Single feces	Feces	2015	Apr	G12	0.271051,38.106617	Kenya	Meru, Murera cultural center	Hipposideridae	Hipposideros caffer	cytb	0.994275		FP100002538TR	1
BAT2428	BAT2428	17.7213	5.5216	PE150	95.23	86.75	60481302	Bat	Single feces	Feces	2015	Apr	G12	0.271051,38.106617	Kenya	Meru, Murera cultural center	Hipposideridae	Hipposideros caffer	cytb	1		FP100002319BL,FP100002538TR	2
BAT2429	BAT2429	17.9954	3.35047	PE150	95.85	88.14	57552834	Bat	Single feces	Feces	2015	Apr	G12	0.271051,38.106617	Kenya	Meru, Murera cultural center	Hipposideridae	Hipposideros caffer	cytb	0.998092		FP100002319BL,FP100002538TR	2
BAT2430	BAT2430	23.9091	6.05346	PE150	95.7	87.31	94176682	Bat	Single feces	Feces	2015	Apr	G12	0.271051,38.106617	Kenya	Meru, Murera cultural center	Hipposideridae	Hipposideros caffer	cytb	0.995229		FP100002538TR	1
BAT2431	BAT2431	22.549	4.18392	PE150	95.52	87.27	73519961	Bat	Single feces	Feces	2015	Apr	G12	0.271051,38.106617	Kenya	Meru, Murera cultural center	Hipposideridae	Hipposideros caffer	cytb	0.994275		FP100002319BL,FP100002538TR	2
BAT2432	BAT2432	27.86	3.59724	PE150	97.03	90.71	47681764	Bat	Single feces	Feces	2015	Apr	G12	0.271051,38.106617	Kenya	Meru, Murera cultural center	Hipposideridae	Hipposideros caffer	cytb	1		FP100002730BL,FP100002537TR	2
BAT2433	BAT2433	22.8082	3.2885	PE150	96.25	88.81	54250837	Bat	Single feces	Feces	2015	Apr	G12	0.271051,38.106617	Kenya	Meru, Murera cultural center	Hipposideridae	Hipposideros caffer	cytb	0.998092		FP100002538TR	1
BAT2434	BAT2434	25.0186	2.40039	PE150	96.12	88.36	40969485	Bat	Single feces	Feces	2015	Apr	G12	0.271051,38.106617	Kenya	Meru, Murera cultural center	Hipposideridae	Hipposideros caffer	cytb	0.994275		FP100002538TR	1
BAT2435	BAT2435	23.5437	4.46259	PE150	95.42	86.82	45339058	Bat	Single feces	Feces	2015	Apr	G12	0.271051,38.106617	Kenya	Meru, Murera cultural center	Hipposideridae	Hipposideros caffer	cytb	0.998092		FP100002538TR	1
BAT246	BAT246	0.947589	0.166156	PE100	95.39	88.66	652688	Bat	Single_feces	Feces	2015	Apr	G14	-4.613914376,39.35433553	Kenya	Dzanga cave (3-sister caves)	Emballonuridae	Coleura afra	cytb	1		DP8400012906TL	1
BAT2476	BAT2476	16.3576	5.33876	PE150	96.55	89.32	353272406	Bat	Single feces	Feces	2015	Apr	G12	0.266773,38.118668	Kenya	Meru, Murera catholic church	Molossidae	Chaerephon leucogaster	cytb, nd1	0.995501		FP100002729BL,FP100002537TR	2
BAT2477	BAT2477	19.6226	8.79788	PE150	96.91	90.32	698209078	Bat	Single feces	Feces	2015	Apr	G12	0.266773,38.118668	Kenya	Meru, Murera catholic church	Molossidae	Chaerephon leucogaster	cytb, nd1	0.995501		FP100002538TR	1
BAT2478	BAT2478	20.7314	7.01847	PE150	95.02	86.03	81018864	Bat	Single feces	Feces	2015	Apr	G12	0.266773,38.118668	Kenya	Meru, Murera catholic church	Molossidae	Chaerephon leucogaster	cytb, nd1	0.996625		FP100002319BL,FP100002538TR	2
BAT2479	BAT2479	21.84	4.33824	PE150	95.96	87.77	37830862	Bat	Single feces	Feces	2015	Apr	G12	0.266773,38.118668	Kenya	Meru, Murera catholic church	Molossidae	Chaerephon leucogaster	cytb, nd1	0.996625		FP100002729BL,FP100002538TR	2
BAT2480	BAT2480	12.7287	4.7823	PE150	95.74	87.07	120500712	Bat	Single feces	Feces	2015	Apr	G12	0.266773,38.118668	Kenya	Meru, Murera catholic church	Molossidae	Chaerephon leucogaster	cytb, nd1	0.996625		FP100002730BL,FP100002538TR	2
BAT2481	BAT2481	18.7738	9.31643	PE150	95.88	87.39	690562015	Bat	Single feces	Feces	2015	Apr	G12	0.266773,38.118668	Kenya	Meru, Murera catholic church	Molossidae	Chaerephon leucogaster	cytb, nd1	0.996625		FP100002538TR	1
BAT2482	BAT2482	21.0632	6.8292	PE150	95.66	87.11	171604232	Bat	Single feces	Feces	2015	Apr	G12	0.266773,38.118668	Kenya	Meru, Murera catholic church	Molossidae	Chaerephon leucogaster	cytb, nd1	0.996625		FP100002538TR	1
BAT2483	BAT2483	32.7111	11.5926	PE150	96.81	89.98	1026018741	Bat	Single feces	Feces	2015	Apr	G12	0.266773,38.118668	Kenya	Meru, Murera catholic church	Molossidae	Chaerephon leucogaster	cytb, nd1	0.998056		FP100002538TR	1
BAT2484	BAT2484	15.2775	5.22741	PE150	95.92	87.76	210287622	Bat	Single feces	Feces	2015	Apr	G12	0.266773,38.118668	Kenya	Meru, Murera catholic church	Molossidae	Chaerephon leucogaster	cytb, nd1	0.996625		FP100002730BL,FP100002538TR	2
BAT2485	BAT2485	17.9489	4.24158	PE150	95.3	86.2	67365054	Bat	Single feces	Feces	2015	Apr	G12	0.266773,38.118668	Kenya	Meru, Murera catholic church	Molossidae	Chaerephon leucogaster	cytb, nd1	0.996625		FP100002730BL,FP100002538TR	2
BAT2519	BAT2519	19.2051	6.45728	PE150	96.34	88.8	177083135	Bat	Single feces	Feces	2015	Apr	G12	0.102405,38.210133	Kenya	Meru, Mwaria-Ma baobab tree cave	Megadermatidae	Cardioderma cor	cytb, cox1, nd1	0.987719		FP100002538TR	1
BAT2520	BAT2520	24.3331	6.45846	PE150	96.71	89.63	308144696	Bat	Single feces	Feces	2015	Apr	G12	0.102405,38.210133	Kenya	Meru, Mwaria-Ma baobab tree cave	Megadermatidae	Cardioderma cor	cytb, cox1, nd1	0.989474		FP100002538TR	1
BAT2521	BAT2521	23.4931	7.00471	PE150	96.48	88.99	241504648	Bat	Single feces	Feces	2015	Apr	G12	0.102405,38.210133	Kenya	Meru, Mwaria-Ma baobab tree cave	Megadermatidae	Cardioderma cor	cytb, cox1, nd1	0.991228		FP100002538TR	1
BAT2522	BAT2522	22.0805	2.1236	PE150	97.26	91.24	66984013	Bat	Single feces	Feces	2015	Apr	G12	0.102405,38.210133	Kenya	Meru, Mwaria-Ma baobab tree cave	Megadermatidae	Cardioderma cor	cytb, cox1, nd1	0.991228		FP100002538TR	1
BAT2523	BAT2523	30.9072	2.66392	PE150	97.54	91.89	96806416	Bat	Single feces	Feces	2015	Apr	G12	0.102405,38.210133	Kenya	Meru, Mwaria-Ma baobab tree cave	Megadermatidae	Cardioderma cor	cytb, cox1, nd1	0.989474		FP100002538TR	1
BAT2524	BAT2524	24.8142	3.21941	PE150	96.9	90.36	118702943	Bat	Single feces	Feces	2015	Apr	G12	0.102405,38.210133	Kenya	Meru, Mwaria-Ma baobab tree cave	Megadermatidae	Cardioderma cor	cytb, cox1, nd1	0.990072		FP100002538TR	1
BAT2525	BAT2525	29.8126	3.29724	PE150	96.92	90.49	130689427	Bat	Single feces	Feces	2015	Apr	G12	0.102405,38.210133	Kenya	Meru, Mwaria-Ma baobab tree cave	Megadermatidae	Cardioderma cor	cytb, cox1, nd1	0.989554		FP100002538TR	1
BAT2526	BAT2526	18.4489	3.4458	PE150	96.1	87.82	102678711	Bat	Single feces	Feces	2015	Apr	G12	0.102405,38.210133	Kenya	Meru, Mwaria-Ma baobab tree cave	Megadermatidae	Cardioderma cor	cytb, cox1, nd1	0.986842		FP100002537TR	1
BAT2527	BAT2527	16.2639	4.43956	PE150	96.03	87.35	199462291	Bat	Single feces	Feces	2015	Apr	G12	0.102405,38.210133	Kenya	Meru, Mwaria-Ma baobab tree cave	Megadermatidae	Cardioderma cor	cytb, cox1, nd1	0.986842		FP100002730BL,FP100002537TR	2
BAT2528	BAT2528	25.9549	4.3997	PE150	96.54	89.19	143685550	Bat	Single feces	Feces	2015	Apr	G12	0.102405,38.210133	Kenya	Meru, Mwaria-Ma baobab tree cave	Megadermatidae	Cardioderma cor	cytb, cox1, nd1	0.991228		FP100002538TR	1
BAT255	BAT255	40.6173	11.2353	PE150	93.87	84.79	20517129	Bat	Single feces	Feces	2015	Apr	G14	-4.080048,39.482899	Kenya	Mwaluganje cave, Mombasa	Emballonuridae	Taphozous hildegardeae	cytb	1		FP100002225TL	1
BAT2555	BAT2555	14.5211	1.66598	PE100	93.92	85.52	1859334	Bat	Single_feces	Feces	2015	Apr	G12	0.102405,38.210133	Kenya	Meru, Mwaria-Ma baobab tree cave	Megadermatidae	Cardioderma cor	cytb, cox1, nd1	0.984596		DP8400012906TL	1
BAT256	BAT256	47.5331	5.41534	PE150	94.95	87.23	34458300	Bat	Single feces	Feces	2015	Apr	G14	-4.080048,39.482899	Kenya	Mwaluganje cave, Mombasa	Emballonuridae	Coleura afra	cytb, cox1	1		FP100002225TL	1
BAT257	BAT257	47.1508	3.09612	PE150	94.85	86.73	32314089	Bat	Single feces	Feces	2015	Apr	G14	-4.080048,39.482899	Kenya	Mwaluganje cave, Mombasa	Emballonuridae	Taphozous hildegardeae	cytb	1		FP100002225TL	1
BAT2576	BAT2576	15.9034	4.45668	PE150	96.2	88.02	228596890	Bat	Single feces	Feces	2015	Apr	G12	-0.077212,38.424201	Kenya	Kora National Park	Molossidae	Chaerephon leucogaster	cytb, nd1	0.996625		FP100002266TR,FP100002537TR	2
BAT2577	BAT2577	27.5022	6.77841	PE150	96.92	90.15	205839517	Bat	Single feces	Feces	2015	Apr	G12	-0.077212,38.424201	Kenya	Kora National Park	Molossidae	Mops condylurus	cytb, nd1	0.98806		FP100002538TR	1
BAT2578	BAT2578	19.1917	13.9157	PE150	97.26	91.32	854811742	Bat	Single feces	Feces	2015	Apr	G12	-0.077212,38.424201	Kenya	Kora National Park	Megadermatidae	Cardioderma cor	cytb, cox1, nd1	0.986842		FP100002538TR	1
BAT2579	BAT2579	27.6843	5.82377	PE150	95.26	86.44	62524709	Bat	Single feces	Feces	2015	Apr	G12	-0.077212,38.424201	Kenya	Kora National Park	Molossidae	Chaerephon leucogaster	cytb, nd1	0.996625		FP100002538TR	1
BAT258	BAT258	55.1426	5.18473	PE150	94.65	86.46	58009657	Bat	Single feces	Feces	2015	Apr	G14	-4.080048,39.482899	Kenya	Mwaluganje cave, Mombasa	Emballonuridae	Coleura afra	cytb, cox1	1		FP100002225TL	1
BAT2580	BAT2580	23.561	2.3732	PE150	96.97	90.38	124277903	Bat	Single feces	Feces	2015	Apr	G12	-0.077212,38.424201	Kenya	Kora National Park	Molossidae	Mops condylurus	cytb, nd1	0.997015		FP100002537TR	1
BAT2581	BAT2581	22.718	3.04847	PE150	95.91	88.24	73029105	Bat	Single feces	Feces	2015	Apr	G12	-0.077212,38.424201	Kenya	Kora National Park	Molossidae	Chaerephon leucogaster	cytb, nd1	0.997085		FP100002319BL,FP100002537TR	2
BAT2583	BAT2583	18.0809	1.3222	PE150	96.11	88.04	40435382	Bat	Single feces	Feces	2015	Apr	G12	-0.077212,38.424201	Kenya	Kora National Park	Molossidae	Mops condylurus	cytb, nd1	0.98806		FP100002538TR	1
BAT2584	BAT2584	19.6535	9.6115	PE150	95.91	88.11	548403866	Bat	Single feces	Feces	2015	Apr	G12	-0.077212,38.424201	Kenya	Kora National Park	Megadermatidae	Cardioderma cor	cytb, cox1, nd1	0.987719		FP100002319BL,FP100002537TR	2
BAT2585	BAT2585	22.8	5.97204	PE150	95.44	86.42	22303953	Bat	Single feces	Feces	2015	Apr	G12	-0.077212,38.424201	Kenya	Kora National Park	Molossidae	Chaerephon leucogaster	cytb, nd1	0.998841		FP100002729BL,FP100002538TR	2
BAT2586	BAT2586	22.2936	2.6878	PE150	96.72	89.53	87797065	Bat	Single feces	Feces	2015	Apr	G12	-0.077212,38.424201	Kenya	Kora National Park	Molossidae	Chaerephon leucogaster	cytb, nd1	0.997085		FP100002537TR	1
BAT2587	BAT2587	25.4676	2.50845	PE150	96.54	89.27	83969466	Bat	Single feces	Feces	2015	Apr	G12	-0.077212,38.424201	Kenya	Kora National Park	Molossidae	Chaerephon leucogaster	cytb, nd1	0.998841		FP100002538TR	1
BAT2588	BAT2588	28.16	4.25495	PE150	96.17	87.85	126855430	Bat	Single feces	Feces	2015	Apr	G12	-0.077212,38.424201	Kenya	Kora National Park	Molossidae	Chaerephon leucogaster	cytb	0.997085		FP100002730BL,FP100002464TR	2
BAT2589	BAT2589	14.1	3.24351	PE150	95.08	87.31	12337367	Bat	Single feces	Feces	2015	Apr	G12	-0.077212,38.424201	Kenya	Kora National Park	Molossidae	Chaerephon leucogaster	cytb, nd1	0.997085		FP100002729BL,FP100002537TR	2
BAT259	BAT259	42.1339	14.1361	PE150	94.61	86.5	81549012	Bat	Single_feces	Feces	2015	Apr	G14	-4.080048,39.482899	Kenya	Mwaluganje cave, Mombasa	Emballonuridae	Taphozous hildegardeae				FP100002225TL	1
BAT2590	BAT2590	24.2117	3.06937	PE150	96.08	87.68	104115555	Bat	Single feces	Feces	2015	Apr	G12	-0.077212,38.424201	Kenya	Kora National Park	Molossidae	Chaerephon leucogaster	cytb, nd1	0.998841		FP100002538TR	1
BAT2591	BAT2591	27.9647	1.85287	PE150	96.67	89.4	56527097	Bat	Single feces	Feces	2015	Apr	G12	-0.077212,38.424201	Kenya	Kora National Park	Molossidae	Chaerephon leucogaster	cytb, nd1	0.997085		FP100002538TR	1
BAT2592	BAT2592	28.6697	3.489	PE150	96.88	90	89242730	Bat	Single feces	Feces	2015	Apr	G12	-0.077212,38.424201	Kenya	Kora National Park	Molossidae	Chaerephon leucogaster	cytb, nd1	0.998841		FP100002538TR	1
BAT2593	BAT2593	15.2975	5.47521	PE150	95.83	87.32	96482727	Bat	Single feces	Feces	2015	Apr	G12	-0.077212,38.424201	Kenya	Kora National Park	Molossidae	Chaerephon leucogaster	cytb, nd1	0.997085		FP100002730BL,FP100002538TR	2
BAT2594	BAT2594	18.6122	4.13671	PE150	94.86	85.14	117425300	Bat	Single feces	Feces	2015	Apr	G12	-0.077212,38.424201	Kenya	Kora National Park	Molossidae	Mops condylurus	cytb, nd1	0.997015		FP100002537TR	1
BAT260	BAT260	47.9118	5.45468	PE150	94.65	86.49	27429451	Bat	Single feces	Feces	2015	Apr	G14	-4.080048,39.482899	Kenya	Mwaluganje cave, Mombasa	Emballonuridae	Coleura afra	cytb, cox1	0.994737		FP100002225TL	1
BAT261	BAT261	47.7774	7.47961	PE150	94.59	86.15	78935172	Bat	Single feces	Feces	2015	Apr	G14	-4.080048,39.482899	Kenya	Mwaluganje cave, Mombasa	Emballonuridae	Taphozous hildegardeae	cytb	1		FP100002225TL	1
BAT2618	BAT2618	10.7076	2.56037	PE100	94.22	86.06	3876652	Bat	Single_feces	Feces	2015	Apr	G12	-0.077212,38.424201	Kenya	Kora National Park	Megadermatidae	Cardioderma cor	cytb, cox1, nd1	0.990018		DP8400012906TL	1
BAT262	BAT262	55.5543	8.76338	PE150	94.35	85.76	107050027	Bat	Single_feces	Feces	2015	Apr	G14	-4.080048,39.482899	Kenya	Mwaluganje cave, Mombasa	Emballonuridae	Coleura afra	cytb, cox1	1		FP100002225TL	1
BAT2621	BAT2621	20.1205	9.82168	PE150	96.81	89.73	843159574	Bat	Single feces	Feces	2015	Apr	G12	-0.077212,38.424201	Kenya	Kora National Park	Megadermatidae	Cardioderma cor	cytb, cox1, nd1	0.988596		FP100002537TR	1
BAT263	BAT263	54.4801	5.04289	PE150	94.58	86.31	55807864	Bat	Single feces	Feces	2015	Apr	G14	-4.080048,39.482899	Kenya	Mwaluganje cave, Mombasa	Emballonuridae	Taphozous hildegardeae	cytb	1		FP100002225TL	1
BAT264	BAT264	9.28606	3.041	PE150	96	89.51	14157253	Bat	Single_feces	Feces	2015	Apr	G14	-4.080048,39.482899	Kenya	Mwaluganje cave, Mombasa	Emballonuridae	Coleura afra	cytb, cox1	0.997368		FP100002225TL	1
BAT265	BAT265	60.1938	5.38267	PE150	94.77	86.71	39327102	Bat	Single feces	Feces	2015	Apr	G14	-4.080048,39.482899	Kenya	Mwaluganje cave, Mombasa	Emballonuridae	Taphozous hildegardeae	cytb	1		FP100002225TL	1
BAT266	BAT266	63.3893	14.9549	PE150	94.54	86.43	47592159	Bat	Single feces	Feces	2015	Apr	G14	-4.080048,39.482899	Kenya	Mwaluganje cave, Mombasa	Emballonuridae	Taphozous hildegardeae	cytb	1		FP100002225TL	1
BAT267	BAT267	44.4542	14.9109	PE150	94.76	86.54	312368538	Bat	Single feces	Feces	2015	Apr	G14	-4.080048,39.482899	Kenya	Mwaluganje cave, Mombasa	Emballonuridae	Coleura afra	cytb, cox1	1		FP100002225TL	1
BAT268	BAT268	59.0605	14.4483	PE150	94.82	87.1	2571379	Bat	Single feces	Feces	2015	Apr	G14	-4.080048,39.482899	Kenya	Mwaluganje cave, Mombasa	Emballonuridae	Taphozous hildegardeae	cytb	1		FP100002225TL	1
BAT269	BAT269	56.0307	9.21822	PE150	95.49	88.29	436405405	Bat	Single feces	Feces	2015	Apr	G14	-4.080048,39.482899	Kenya	Mwaluganje cave, Mombasa	Emballonuridae	Coleura afra	cytb, cox1	0.998246		FP100002225TL	1
BAT270	BAT270	51.0033	10.1869	PE150	94.77	86.65	168107870	Bat	Single feces	Feces	2015	Apr	G14	-4.080048,39.482899	Kenya	Mwaluganje cave, Mombasa	Emballonuridae	Coleura afra	cytb, cox1	0.994737		FP100002225TL	1
BAT271	BAT271	50.9429	5.77861	PE150	95.52	88.38	83047859	Bat	Single feces	Feces	2015	Apr	G14	-4.080048,39.482899	Kenya	Mwaluganje cave, Mombasa	Emballonuridae	Taphozous hildegardeae	cytb	1		FP100002225TL	1
BAT272	BAT272	51.6688	2.55593	PE150	94.36	85.61	23778753	Bat	Single_feces	Feces	2015	Apr	G14	-4.080048,39.482899	Kenya	Mwaluganje cave, Mombasa	Emballonuridae	Taphozous hildegardeae				FP100002225TL	1
BAT2726	BAT2726	23.3326	3.44132	PE150	96.43	88.74	118726338	Bat	Single feces	Feces	2015	Apr	G11	-0.934993,38.034552	Kenya	Mwingi	Molossidae	Chaerephon leucogaster	cytb, nd1	0.997683		FP100002537TR	1
BAT2727	BAT2727	18.1287	3.77591	PE150	96.52	88.97	195653554	Bat	Single feces	Feces	2015	Apr	G11	-0.934993,38.034552	Kenya	Mwingi	Molossidae	Chaerephon leucogaster	cytb, nd1	0.997683		FP100002537TR	1
BAT2728	BAT2728	14.6084	5.56448	PE150	95.55	86.29	359210134	Bat	Single feces	Feces	2015	Apr	G11	-0.934993,38.034552	Kenya	Mwingi	Molossidae	Chaerephon leucogaster	cytb, nd1	0.997683		FP100002730BL,FP100002537TR	2
BAT2729	BAT2729	20.86	4.12459	PE150	94.43	85.76	21853490	Bat	Single feces	Feces	2015	Apr	G11	-0.934993,38.034552	Kenya	Mwingi	Molossidae	Chaerephon leucogaster	cytb, nd1	0.997683		FP100002537TR,FP100002729BL	2
BAT273	BAT273	45.7669	8.44661	PE150	94.21	85.25	118345896	Bat	Single feces	Feces	2015	Apr	G14	-4.080048,39.482899	Kenya	Mwaluganje cave, Mombasa	Emballonuridae	Coleura afra	cytb, cox1	1		FP100002225TL	1
BAT2730	BAT2730	12.5416	5.70955	PE150	95.69	86.59	365644191	Bat	Single feces	Feces	2015	Apr	G11	-0.934993,38.034552	Kenya	Mwingi	Molossidae	Chaerephon leucogaster	cytb, nd1	0.997683		FP100002537TR,FP100002729BL	2
BAT2731	BAT2731	21.2227	1.69888	PE150	96.1	87.66	92765682	Bat	Single feces	Feces	2015	Apr	G11	-0.934993,38.034552	Kenya	Mwingi	Molossidae	Chaerephon leucogaster	cytb, nd1	0.997683		FP100002537TR	1
BAT2732	BAT2732	18.8646	2.22359	PE150	96.23	88.22	101919004	Bat	Single feces	Feces	2015	Apr	G11	-0.934993,38.034552	Kenya	Mwingi	Molossidae	Chaerephon leucogaster	cytb, nd1	0.997683		FP100002537TR	1
BAT2733	BAT2733	24.84	5.34228	PE150	95.44	86.13	40051754	Bat	Single feces	Feces	2015	Apr	G11	-0.934993,38.034552	Kenya	Mwingi	Molossidae	Chaerephon leucogaster	cytb, nd1	0.997683		FP100002729BL,FP100002537TR	2
BAT2734	BAT2734	16.7984	4.87994	PE150	96.31	88.29	199646065	Bat	Single feces	Feces	2015	Apr	G11	-0.934993,38.034552	Kenya	Mwingi	Molossidae	Chaerephon leucogaster	cytb, nd1	0.997683		FP100002729BL,FP100002537TR	2
BAT2735	BAT2735	16.294	4.86611	PE150	96.47	88.67	218284780	Bat	Single feces	Feces	2015	Apr	G11	-0.934993,38.034552	Kenya	Mwingi	Molossidae	Chaerephon leucogaster	cytb, nd1	0.997683		FP100002537TR,FP100002729BL	2
BAT2736	BAT2736	13.8684	5.48428	PE150	95.8	87.12	189787030	Bat	Single feces	Feces	2015	Apr	G11	-0.934993,38.034552	Kenya	Mwingi	Molossidae	Chaerephon leucogaster	cytb, nd1	0.997683		FP100002730BL,FP100002537TR	2
BAT2737	BAT2737	14.9185	6.30216	PE150	95.97	87.22	452689498	Bat	Single feces	Feces	2015	Apr	G11	-0.934993,38.034552	Kenya	Mwingi	Molossidae	Chaerephon leucogaster	cytb, nd1	0.997683		FP100002729BL,FP100002537TR	2
BAT2738	BAT2738	30.36	3.43653	PE150	96.19	87.9	56725591	Bat	Single feces	Feces	2015	Apr	G11	-0.934993,38.034552	Kenya	Mwingi	Molossidae	Chaerephon leucogaster	cytb, nd1	0.997683		FP100002537TR,FP100002319BL	2
BAT2739	BAT2739	14.9219	7.54239	PE150	95.86	87.01	632896484	Bat	Single feces	Feces	2015	Apr	G11	-0.934993,38.034552	Kenya	Mwingi	Molossidae	Chaerephon leucogaster	cytb, nd1	0.997683		FP100002730BL,FP100002537TR	2
BAT274	BAT274	44.203	7.99152	PE150	94.5	86.04	87950142	Bat	Single feces	Feces	2015	Apr	G14	-4.080048,39.482899	Kenya	Mwaluganje cave, Mombasa	Emballonuridae	Taphozous hildegardeae	cytb	0.986301		FP100002225TL	1
BAT2740	BAT2740	24.4877	2.12362	PE150	96.51	88.98	38610542	Bat	Single feces	Feces	2015	Apr	G11	-0.934993,38.034552	Kenya	Mwingi	Molossidae	Chaerephon leucogaster	cytb, nd1	0.995501		FP100002537TR	1
BAT2741	BAT2741	14.6	3.56476	PE150	94.97	84.57	48799489	Bat	Single feces	Feces	2015	Apr	G11	-0.934993,38.034552	Kenya	Mwingi	Molossidae	Chaerephon leucogaster	cytb, nd1	0.997683		FP100002729BL,FP100002537TR	2
BAT2742	BAT2742	12.84	4.82165	PE150	95.11	84.99	32489627	Bat	Single feces	Feces	2015	Apr	G11	-0.934993,38.034552	Kenya	Mwingi	Molossidae	Chaerephon leucogaster	cytb, nd1	0.997683		FP100002729BL,FP100002537TR	2
BAT2743	BAT2743	12.3846	3.85995	PE150	95.72	86.87	136258397	Bat	Single feces	Feces	2015	Apr	G11	-0.934993,38.034552	Kenya	Mwingi	Molossidae	Chaerephon leucogaster	cytb, nd1	0.997683		FP100002537TR,FP100002729BL	2
BAT2744	BAT2744	16.5118	4.29559	PE150	95.46	87.29	40759950	Bat	Single feces	Feces	2015	Apr	G11	-0.934993,38.034552	Kenya	Mwingi	Molossidae	Chaerephon leucogaster	cytb, nd1	0.997683		FP100002319BL,FP100002537TR	2
BAT2745	BAT2745	14.9908	4.68699	PE150	95.91	87.42	220253855	Bat	Single feces	Feces	2015	Apr	G11	-0.934993,38.034552	Kenya	Mwingi	Molossidae	Chaerephon leucogaster	cytb, nd1	0.997683		FP100002729BL,FP100002537TR	2
BAT2786	BAT2786	20.5428	10.4374	PE150	96.66	89.29	773263435	Bat	Single feces	Feces	2015	Apr	G11	-0.263934,37.686634	Kenya	Tharaka Nithi, Inanduru cave	Pteropodidae	Rousettus aegyptiacus	cytb, cox1, nd1	0.982625	0	FP100002537TR	1
BAT2787	BAT2787	24.0327	3.97601	PE150	96.51	89.08	262872109	Bat	Single feces	Feces	2015	Apr	G11	-0.263934,37.686634	Kenya	Tharaka Nithi, Inanduru cave	Pteropodidae	Rousettus aegyptiacus	cytb, cox1, nd1	0.998073	1	FP100002537TR	1
BAT2788	BAT2788	25.3593	3.42975	PE150	96.61	89.58	156798609	Bat	Single feces	Feces	2015	Apr	G11	-0.263934,37.686634	Kenya	Tharaka Nithi, Inanduru cave	Pteropodidae	Rousettus aegyptiacus	cytb, cox1, nd1	0.997693	0	FP100002537TR	1
BAT2789	BAT2789	24.4884	12.2379	PE150	96.7	89.61	1020981910	Bat	Single feces	Feces	2015	Apr	G11	-0.263934,37.686634	Kenya	Tharaka Nithi, Inanduru cave	Pteropodidae	Rousettus aegyptiacus	cytb, cox1, nd1	0.996146	0	FP100002537TR	1
BAT2790	BAT2790	23.4	1.82749	PE150	96.64	89.72	12808010	Bat	Single feces	Feces	2015	Apr	G11	-0.263934,37.686634	Kenya	Tharaka Nithi, Inanduru cave	Pteropodidae	Rousettus aegyptiacus	cytb, cox1, nd1	0.976834	54	FP100002729BL,FP100002537TR	2
BAT2791	BAT2791	28.5411	13.4138	PE150	97.4	91.52	1137415536	Bat	Single feces	Feces	2015	Apr	G11	-0.263934,37.686634	Kenya	Tharaka Nithi, Inanduru cave	Pteropodidae	Rousettus aegyptiacus	cytb, cox1, nd1	0.99422	0	FP100002537TR	1
BAT2792	BAT2792	24.9092	12.7056	PE150	96.89	90.05	852379534	Bat	Single feces	Feces	2015	Apr	G11	-0.263934,37.686634	Kenya	Tharaka Nithi, Inanduru cave	Pteropodidae	Rousettus aegyptiacus	cytb, cox1, nd1	0.99422	98	FP100002537TR	1
BAT2793	BAT2793	22.259	5.09407	PE150	97.09	90.74	417994094	Bat	Single feces	Feces	2015	Apr	G11	-0.263934,37.686634	Kenya	Tharaka Nithi, Inanduru cave	Pteropodidae	Rousettus aegyptiacus	cytb, cox1, nd1	0.998073	0	FP100002537TR	1
BAT2794	BAT2794	23.1445	7.06696	PE150	97.06	90.48	677566797	Bat	Single feces	Feces	2015	Apr	G11	-0.263934,37.686634	Kenya	Tharaka Nithi, Inanduru cave	Pteropodidae	Rousettus aegyptiacus	cytb, cox1, nd1	0.996146	0	DP8450003680TL,DP8450003681TL,FP100002537TR	3
BAT2795	BAT2795	24.9014	7.48876	PE150	96.96	90.38	593839511	Bat	Single feces	Feces	2015	Apr	G11	-0.263934,37.686634	Kenya	Tharaka Nithi, Inanduru cave	Pteropodidae	Rousettus aegyptiacus	cytb, cox1, nd1	0.998073	0	FP100002537TR	1
BAT2796	BAT2796	19.2778	3.25739	PE150	96.71	89.77	192265681	Bat	Single feces	Feces	2015	Apr	G11	-0.263934,37.686634	Kenya	Tharaka Nithi, Inanduru cave	Pteropodidae	Rousettus aegyptiacus	cytb, cox1, nd1	0.990325	235	FP100002537TR	1
BAT2797	BAT2797	28.5898	11.3387	PE150	97.22	91.26	758590896	Bat	Single feces	Feces	2015	Apr	G11	-0.263934,37.686634	Kenya	Tharaka Nithi, Inanduru cave	Pteropodidae	Rousettus aegyptiacus	cytb, cox1, nd1	0.982625	0	DP8450003680TL,DP8450003681TL,FP100002537TR	3
BAT2798	BAT2798	25.1608	5.12702	PE150	97.39	91.71	472906121	Bat	Single feces	Feces	2015	Apr	G11	-0.263934,37.686634	Kenya	Tharaka Nithi, Inanduru cave	Pteropodidae	Rousettus aegyptiacus	cytb, cox1, nd1	0.997693	1	FP100002537TR	1
BAT2799	BAT2799	18.771	1.8566	PE150	95.79	87.57	38197444	Bat	Single feces	Feces	2015	Apr	G11	-0.263934,37.686634	Kenya	Tharaka Nithi, Inanduru cave	Pteropodidae	Rousettus aegyptiacus	cytb, cox1, nd1	0.998847	2	FP100002537TR	1
BAT2800	BAT2800	22.046	14.0627	PE150	97.1	90.72	1005121279	Bat	Single feces	Feces	2015	Apr	G11	-0.263934,37.686634	Kenya	Tharaka Nithi, Inanduru cave	Pteropodidae	Rousettus aegyptiacus	cytb, cox1, nd1	0.996974	0	FP100002537TR	1
BAT2801	BAT2801	20.56	10.7006	PE150	96.44	88.97	720619196	Bat	Single feces	Feces	2015	Apr	G11	-0.263934,37.686634	Kenya	Tharaka Nithi, Inanduru cave	Pteropodidae	Rousettus aegyptiacus	cytb, cox1, nd1	0.982625	0	DP8450003681TL,DP8450003613BR,FP150000302TL,FP100002537TR	4
BAT2802	BAT2802	22.3852	1.92612	PE150	96.49	89.35	69243358	Bat	Single feces	Feces	2015	Apr	G11	-0.263934,37.686634	Kenya	Tharaka Nithi, Inanduru cave	Pteropodidae	Rousettus aegyptiacus	cytb, cox1, nd1	0.984556	0	DP8450003681TL,DP8450003613BR,FP150000302TL,FP100002537TR	4
BAT2803	BAT2803	27.8559	6.32296	PE150	97.24	91.13	594662539	Bat	Single feces	Feces	2015	Apr	G11	-0.263934,37.686634	Kenya	Tharaka Nithi, Inanduru cave	Pteropodidae	Rousettus aegyptiacus	cytb, cox1, nd1	0.984556	1	FP100002537TR	1
BAT2804	BAT2804	19.7445	2.35971	PE150	95.62	86.81	57465274	Bat	Single feces	Feces	2015	Apr	G11	-0.263934,37.686634	Kenya	Tharaka Nithi, Inanduru cave	Pteropodidae	Rousettus aegyptiacus	cytb, cox1, nd1	0.998073	1	FP100002537TR	1
BAT2813	BAT2813	30.1589	21.1902	PE150	97.79	92.71	1316460390	Bat	Single_feces	Feces	2015	Apr	G11	-0.263934,37.686634	Kenya	Tharaka Nithi, Inanduru cave	Pteropodidae	Rousettus aegyptiacus	cytb, cox1, nd1	0.985632	0	FP100002537TR	1
BAT2985	BAT2985	28.7167	13.518	PE150	97.29	91.52	829238014	Bat	Single feces	Feces	2015	Apr	G7	-0.251424,36.054757	Kenya	Nakuru, menengai caves	Pteropodidae	Rousettus aegyptiacus	cytb, cox1, nd1	0.990347	0	DP8450003681TL,DP8450003613BR,FP150000302TL,FP100002537TR	4
BAT2986	BAT2986	21.297	1.98911	PE150	96.41	88.86	25693699	Bat	Single feces	Feces	2015	Apr	G7	-0.251424,36.054757	Kenya	Nakuru, menengai caves	Vespertilionidae	Miniopterus sp. clade 1 TD-2020	cytb	1		FP100002537TR	1
BAT2987	BAT2987	19.9096	3.1071	PE150	96.03	88.17	85122554	Bat	Single feces	Feces	2015	Apr	G7	-0.251424,36.054757	Kenya	Nakuru, menengai caves	Vespertilionidae	Miniopterus sp. clade 1 TD-2020	cytb	0.998014		FP100002730BL,FP100002537TR	2
BAT2988	BAT2988	21.8756	3.42612	PE150	96.08	88.03	61388964	Bat	Single feces	Feces	2015	Apr	G7	-0.251424,36.054757	Kenya	Nakuru, menengai caves	Vespertilionidae	Miniopterus sp. clade 1 TD-2020	cytb, cox1	1		FP100002537TR	1
BAT2989	BAT2989	23.5063	1.11878	PE150	96.24	88.33	40960262	Bat	Single feces	Feces	2015	Apr	G7	-0.251424,36.054757	Kenya	Nakuru, menengai caves	Vespertilionidae	Miniopterus sp. clade 1 TD-2020	cytb	1		FP100002537TR	1
BAT2990	BAT2990	21.4	7.4197	PE150	95.07	86.74	12503958	Bat	Single feces	Feces	2015	Apr	G7	-0.251424,36.054757	Kenya	Nakuru, menengai caves	Vespertilionidae	Miniopterus sp. B76	cytb	1		FP100002464TR,FP100002319BL	2
BAT2991	BAT2991	23.9824	3.93171	PE150	96.32	88.91	70620944	Bat	Single feces	Feces	2015	Apr	G7	-0.251424,36.054757	Kenya	Nakuru, menengai caves	Vespertilionidae	Miniopterus sp. clade 1 TD-2020	cytb	0.996028		FP100002537TR	1
BAT2992	BAT2992	36.12	8.30467	PE150	96.17	89.21	35043698	Bat	Single feces	Feces	2015	Apr	G7	-0.251424,36.054757	Kenya	Nakuru, menengai caves	Vespertilionidae	Miniopterus sp. B96	cytb, cox1	1		FP100002319BL,FP100002537TR	2
BAT2993	BAT2993	20.8762	4.40843	PE150	97.27	91.29	204110507	Bat	Single feces	Feces	2015	Apr	G7	-0.251424,36.054757	Kenya	Nakuru, menengai caves	Vespertilionidae	Miniopterus sp. clade 1 TD-2020	cytb	0.999007		FP100002537TR	1
BAT2994	BAT2994	24.1408	1.10027	PE150	96.81	89.86	13414376	Bat	Single feces	Feces	2015	Apr	G7	-0.251424,36.054757	Kenya	Nakuru, menengai caves	Vespertilionidae	Miniopterus sp. clade 1 TD-2020	cytb, cox1	0.998014		FP100002537TR	1
BAT2995	BAT2995	11.3573	4.28426	PE150	95.14	86.47	43611560	Bat	Single feces	Feces	2015	Apr	G7	-0.251424,36.054757	Kenya	Nakuru, menengai caves	Vespertilionidae	Miniopterus sp. B96	cytb, cox1	1		FP100002319BL,FP100002537TR	2
BAT2996	BAT2996	23.1606	2.60476	PE150	96.77	89.58	54190763	Bat	Single feces	Feces	2015	Apr	G7	-0.251424,36.054757	Kenya	Nakuru, menengai caves	Vespertilionidae	Miniopterus sp. B76	cytb	1		FP100002537TR	1
BAT2997	BAT2997	19.4801	13.9899	PE150	96.91	90.23	1205287213	Bat	Single feces	Feces	2015	Apr	G7	-0.251424,36.054757	Kenya	Nakuru, menengai caves	Vespertilionidae	Miniopterus sp. clade 1 TD-2020	cytb, cox1	0.999006		FP100002266TR,FP100002464TR	2
BAT2998	BAT2998	11.04	3.83708	PE150	94.16	85.24	9111708	Bat	Single feces	Feces	2015	Apr	G7	-0.251424,36.054757	Kenya	Nakuru, menengai caves	Vespertilionidae	Miniopterus sp. clade 1 TD-2020	cytb, cox1	0.99827		FP100002729BL,FP100002537TR	2
BAT2999	BAT2999	24.3091	3.59734	PE150	95.17	85.64	42663779	Bat	Single feces	Feces	2015	Apr	G7	-0.251424,36.054757	Kenya	Nakuru, menengai caves	Vespertilionidae	Miniopterus sp. clade 1 TD-2020	cytb, cox1	1		FP100002537TR	1
BAT3	BAT3	31.173	18.348	PE100	95.57	87.88	466083058	Bat	Single_feces	Feces	2015	Apr	G14	-4.613914376,39.35433553	Kenya	Dzanga cave (3sister caves)	Pteropodidae	Rousettus aegyptiacus	cytb, cox1, nd1	0.998073	0	FP100002228TL	1
BAT3000	BAT3000	26.2177	9.84044	PE150	96.8	89.74	451193610	Bat	Single feces	Feces	2015	Apr	G7	-0.251424,36.054757	Kenya	Nakuru, menengai caves	Vespertilionidae	Miniopterus sp. clade 1 TD-2020	cox1	0.998473		FP100002537TR	1
BAT3003	BAT3003	31.56	4.95761	PE150	96.82	90.07	121559076	Bat	Single feces	Feces	2015	Apr	G7	-0.251424,36.054757	Kenya	Nakuru, menengai caves	Vespertilionidae	Miniopterus sp. B76	cytb	1		FP100002730BL,FP100002464TR	2
BAT3030	BAT3030	57.041	4.18133	PE100	93.55	83.52	8681421	Bat	Single feces	Feces	2015	Apr	G7	-0.251424,36.054757	Kenya	Nakuru, menengai caves	Vespertilionidae	Miniopterus minor				DP8400012888BR	1
BAT3096	BAT3096	32.0242	6.78706	PE150	96.56	88.98	243658504	Bat	Single feces	Feces	2015	Apr	G7	-0.251424,36.054757	Kenya	Nakuru, menengai caves	Vespertilionidae	Miniopterus sp. B76	cytb	1		FP100002537TR	1
BAT3097	BAT3097	25.5396	6.53326	PE150	96.7	89.33	273561816	Bat	Single feces	Feces	2015	Apr	G7	-0.251424,36.054757	Kenya	Nakuru, menengai caves	Vespertilionidae	Miniopterus sp. clade 1 TD-2020	cytb	1		FP100002537TR	1
BAT321	BAT321	3.09293	0.300331	PE100	93.65	84.56	290474	Bat	Single_feces	Feces	2015	Apr	G14	-4.080048,39.482899	Kenya	Mwaluganje cave, Mombasa	Emballonuridae	Taphozous hildegardeae	cytb	0.954784		DP8400012887BR	1
BAT3503	BAT3503	10.0699	1.5001	PE100	92.93	82.83	503827	Bat	Single_feces	Feces	2015	Apr	G7	-0.251424,36.054757	Kenya	Nakuru, menengai caves	Vespertilionidae	Miniopterus minor				DP8400012889BR	1
BAT398	BAT398	16.8367	1.90956	PE150	98.86	95.73	120497436	Bat	Single feces	Feces	2015	Apr	G15	-3.349888,40.015195	Kenya	Kilifi, Watamu cave	Pteropodidae	Rousettus aegyptiacus	cytb, cox1, nd1	0.986486	0	FP100002352BL	1
BAT399	BAT399	39.6806	7.86022	PE150	97.93	92.98	536970459	Bat	Single feces	Feces	2015	Apr	G15	-3.349888,40.015195	Kenya	Kilifi, Watamu cave	Pteropodidae	Rousettus aegyptiacus	cytb, cox1, nd1	0.988417	0	DP8450003681TL,DP8450003613BR,FP150000302TL,FP100002228TL	4
BAT4	BAT4	36.3751	4.66772	PE150	96.33	88.09	56798328	Bat	Single feces	Feces	2015	Apr	G14	-4.613914376,39.35433553	Kenya	Dzanga cave (3sister caves)	Pteropodidae	Rousettus aegyptiacus	cytb, cox1, nd1	0.992982	4	FP100002228TL	1
BAT400	BAT400	40.8635	14.396	PE150	98.88	95.89	1295437831	Bat	Single feces	Feces	2015	Apr	G15	-3.349888,40.015195	Kenya	Kilifi, Watamu cave	Pteropodidae	Rousettus aegyptiacus	cytb, cox1, nd1	0.993912	1	FP100002228TL	1
BAT402	BAT402	25.8971	3.40165	PE100	93.11	83.2	3671702	Bat	Single_feces	Feces	2015	Apr	G15	-3.349888,40.015195	Kenya	Kilifi, Watamu cave	Pteropodidae	Rousettus aegyptiacus	cytb, cox1, nd1	0.998299	1	DP8400012889BR	1
BAT403	BAT403	31.8215	1.24308	PE150	98.18	93.77	44570318	Bat	Single feces	Feces	2015	Apr	G15	-3.349888,40.015195	Kenya	Kilifi, Watamu cave	Pteropodidae	Rousettus aegyptiacus	cytb, cox1, nd1	0.990366	0	FP100002228TL	1
BAT404	BAT404	44.53	8.08436	PE150	97.88	93.1	466661764	Bat	Single feces	Feces	2015	Apr	G15	-3.349888,40.015195	Kenya	Kilifi, Watamu cave	Pteropodidae	Rousettus aegyptiacus	cytb, cox1, nd1	0.982625	0	FP100002228TL	1
BAT405	BAT405	20.2455	8.42809	PE100	93.37	83.98	19949341	Bat	Single_feces	Feces	2015	Apr	G15	-3.349888,40.015195	Kenya	Kilifi, Watamu cave	Pteropodidae	Rousettus aegyptiacus	cytb, cox1, nd1	0.982625	9	DP8400012906TL	1
BAT406	BAT406	40.8143	14.4876	PE150	98.78	95.66	1124245946	Bat	Single feces	Feces	2015	Apr	G15	-3.349888,40.015195	Kenya	Kilifi, Watamu cave	Pteropodidae	Rousettus aegyptiacus	cytb, cox1, nd1	0.996599	1	FP100002228TL	1
BAT407	BAT407	25.6472	4.49698	PE150	98.15	93.82	184175211	Bat	Single feces	Feces	2015	Apr	G15	-3.349888,40.015195	Kenya	Kilifi, Watamu cave	Pteropodidae	Rousettus aegyptiacus	cytb, cox1, nd1	0.988417	2	FP100002352BL	1
BAT408	BAT408	12.6676	5.55707	PE150	98.81	95.62	482944445	Bat	Single feces	Feces	2015	Apr	G15	-3.349888,40.015195	Kenya	Kilifi, Watamu cave	Pteropodidae	Rousettus aegyptiacus	cytb, cox1, nd1	0.994898	11	FP100002352BL	1
BAT409	BAT409	18.8189	1.40366	PE150	98.82	95.61	102797501	Bat	Single feces	Feces	2015	Apr	G15	-3.349888,40.015195	Kenya	Kilifi, Watamu cave	Pteropodidae	Rousettus aegyptiacus	cytb, cox1, nd1	0.990347	1	FP100002352BL	1
BAT410	BAT410	18.3846	10.5238	PE150	98.4	94.28	687299458	Bat	Single feces	Feces	2015	Apr	G15	-3.349888,40.015195	Kenya	Kilifi, Watamu cave	Pteropodidae	Rousettus aegyptiacus	cytb, cox1, nd1	0.986486	0	FP100002352BL	1
BAT412	BAT412	17.4338	10.5279	PE150	98.97	96.24	838428231	Bat	Single feces	Feces	2015	Apr	G15	-3.349888,40.015195	Kenya	Kilifi, Watamu cave	Pteropodidae	Rousettus aegyptiacus	cytb, cox1, nd1	0.996599	1	FP100002352BL	1
BAT413	BAT413	24.336	12.6767	PE150	98.05	93.32	982342724	Bat	Single feces	Feces	2015	Apr	G15	-3.349888,40.015195	Kenya	Kilifi, Watamu cave	Pteropodidae	Rousettus aegyptiacus	cytb, cox1, nd1	0.976054	243	DP8450003680TL,DP8450003681TL,FP100002229TL	3
BAT414	BAT414	30.5047	11.035	PE150	98.21	93.99	920320676	Bat	Single feces	Feces	2015	Apr	G15	-3.349888,40.015195	Kenya	Kilifi, Watamu cave	Pteropodidae	Rousettus aegyptiacus	cytb, cox1, nd1	0.998073	0	FP100002229TL	1
BAT415	BAT415	24.5147	7.28994	PE150	98.87	95.93	632787029	Bat	Single feces	Feces	2015	Apr	G15	-3.349888,40.015195	Kenya	Kilifi, Watamu cave	Pteropodidae	Rousettus aegyptiacus	cytb, cox1, nd1	0.986486	0	FP100002229TL	1
BAT416	BAT416	26.1032	9.34223	PE150	98.78	95.67	738632861	Bat	Single feces	Feces	2015	Apr	G15	-3.349888,40.015195	Kenya	Kilifi, Watamu cave	Pteropodidae	Rousettus aegyptiacus	cytb, cox1, nd1	0.990366	0	FP100002229TL	1
BAT417	BAT417	24.8144	1.54458	PE150	99.2	96.25	24752526	Bat	Single feces	Feces	2015	Apr	G15	-3.349888,40.015195	Kenya	Kilifi, Watamu cave	Pteropodidae	Rousettus aegyptiacus	cytb, cox1, nd1	0.996146	1	FP100002229TL	1
BAT418	BAT418	13.552	6.88896	PE150	98.63	95.16	724303739	Bat	Single feces	Feces	2015	Apr	G15	-3.349888,40.015195	Kenya	Kilifi, Watamu cave	Pteropodidae	Rousettus aegyptiacus	cytb, cox1, nd1	0.998073	0	FP100002539TR,FP100002229TL	2
BAT428	BAT428	19.1172	2.77393	PE100	93.71	83.75	1980956	Bat	Single_feces	Feces	2015	Apr	G15	-3.349888,40.015195	Kenya	Kilifi, Watamu cave	Pteropodidae	Rousettus aegyptiacus	cytb, cox1, nd1	0.986486	0	DP8400012888BR	1
BAT47	BAT47	15.3452	3.114	PE100	93.8	85.32	766806	Bat	Single_feces	Feces	2015	Apr	G14	-4.613914376,39.35433553	Kenya	Dzanga cave (3sister caves)	Pteropodidae	Rousettus aegyptiacus	cytb, cox1, nd1	0.998073	1	DP8400012906TL	1
BAT498	BAT498	27.1142	3.60621	PE150	98.53	94.81	218119080	Bat	Single feces	Feces	2015	Apr	G15	-3.217157,40.121639	Kenya	Malindi Market, Malindi	Pteropodidae	Eidolon helvum	cytb, cox1	0.998246		FP100002352BL	1
BAT499	BAT499	24.0341	7.62661	PE150	97.26	90.95	262767698	Bat	Single feces	Feces	2015	Apr	G15	-3.217157,40.121639	Kenya	Malindi Market, Malindi	Pteropodidae	Eidolon helvum	cytb, cox1	0.988596		FP100002352BL	1
BAT5	BAT5	40.7181	8.243	PE150	96.62	89.09	158124686	Bat	Single feces	Feces	2015	Apr	G14	-4.613914376,39.35433553	Kenya	Dzanga cave (3sister caves)	Pteropodidae	Rousettus aegyptiacus	cytb, cox1, nd1	0.997693	0	FP100002228TL	1
BAT500	BAT500	28.839	9.3469	PE150	98.18	93.77	597835832	Bat	Single feces	Feces	2015	Apr	G15	-3.217157,40.121639	Kenya	Malindi Market, Malindi	Pteropodidae	Eidolon helvum	cytb, cox1	0.996956		FP100002352BL	1
BAT501	BAT501	17.3635	0.61456	PE150	98.8	95.43	14105290	Bat	Single feces	Feces	2015	Apr	G15	-3.217157,40.121639	Kenya	Malindi Market, Malindi	Pteropodidae	Eidolon helvum	cytb, cox1	0.997059		FP100002352BL	1
BAT502	BAT502	14.8055	10.7087	PE150	99.04	96.37	1088801606	Bat	Single feces	Feces	2015	Apr	G15	-3.217157,40.121639	Kenya	Malindi Market, Malindi	Pteropodidae	Eidolon helvum	cytb, cox1	0.995845		FP100002352BL	1
BAT503	BAT503	17.038	7.40943	PE150	99.19	96.99	412428619	Bat	Single feces	Feces	2015	Apr	G15	-3.217157,40.121639	Kenya	Malindi Market, Malindi	Pteropodidae	Eidolon helvum	cytb, cox1	0.99552		FP100002352BL	1
BAT504	BAT504	39.3016	8.81035	PE150	97.01	90.49	65289532	Bat	Single feces	Feces	2015	Apr	G15	-3.217157,40.121639	Kenya	Malindi Market, Malindi	Pteropodidae	Eidolon helvum	cytb, cox1	0.988596		FP100002352BL	1
BAT505	BAT505	22.653	7.79058	PE150	98.71	95.4	567780088	Bat	Single feces	Feces	2015	Apr	G15	-3.217157,40.121639	Kenya	Malindi Market, Malindi	Pteropodidae	Eidolon helvum	cytb, cox1	0.995434		FP100002352BL	1
BAT506	BAT506	28.2407	1.24966	PE150	97.34	91.53	4488020	Bat	Single feces	Feces	2015	Apr	G15	-3.217157,40.121639	Kenya	Malindi Market, Malindi	Pteropodidae	Eidolon helvum	cytb, cox1	0.997059		FP100002352BL	1
BAT507	BAT507	17.6241	1.11587	PE150	98.56	94.8	22030774	Bat	Single feces	Feces	2015	Apr	G15	-3.217157,40.121639	Kenya	Malindi Market, Malindi	Pteropodidae	Eidolon helvum	cytb, cox1	0.995434		FP100002352BL	1
BAT508	BAT508	34.9672	0.838359	PE100	94.12	85.98	3973899	Bat	Single_feces	Feces	2015	Apr	G15	-3.217157,40.121639	Kenya	Malindi Market, Malindi	Pteropodidae	Eidolon helvum	cytb, cox1	1		FP100002352BL	1
BAT509	BAT509	15.8787	0.846124	PE150	98.36	94.12	23070338	Bat	Single feces	Feces	2015	Apr	G15	-3.217157,40.121639	Kenya	Malindi Market, Malindi	Pteropodidae	Eidolon helvum	cytb, cox1	0.997059		FP100002352BL	1
BAT510	BAT510	11.8365	0.760365	PE150	96.6	89.98	22921253	Bat	Single feces	Feces	2015	Apr	G15	-3.217157,40.121639	Kenya	Malindi Market, Malindi	Pteropodidae	Eidolon helvum	cytb, cox1	1		FP100002729BL,FP100002543BL	2
BAT511	BAT511	23.0664	2.11421	PE150	98.94	95.98	120056711	Bat	Single feces	Feces	2015	Apr	G15	-3.217157,40.121639	Kenya	Malindi Market, Malindi	Pteropodidae	Eidolon helvum	cytb, cox1	0.998478		FP100002352BL	1
BAT512	BAT512	18.4	0.654947	PE150	98.94	96.05	11133007	Bat	Single feces	Feces	2015	Apr	G15	-3.217157,40.121639	Kenya	Malindi Market, Malindi	Pteropodidae	Eidolon helvum	cytb, cox1	1		FP100002352BL	1
BAT513	BAT513	48.4753	14.4679	PE150	97.38	91.66	296068570	Bat	Single feces	Feces	2015	Apr	G15	-3.217157,40.121639	Kenya	Malindi Market, Malindi	Pteropodidae	Eidolon helvum	cytb, cox1	0.997368		FP100002352BL	1
BAT514	BAT514	18.3735	1.59126	PE150	98.92	95.97	73924033	Bat	Single feces	Feces	2015	Apr	G15	-3.217157,40.121639	Kenya	Malindi Market, Malindi	Pteropodidae	Eidolon helvum	cytb, cox1	0.995434		FP100002352BL	1
BAT515	BAT515	23.3418	6.12412	PE150	98.93	96.15	404490092	Bat	Single feces	Feces	2015	Apr	G15	-3.217157,40.121639	Kenya	Malindi Market, Malindi	Pteropodidae	Eidolon helvum	cytb, cox1	0.995434		FP100002352BL	1
BAT516	BAT516	25.0296	2.41727	PE150	98.03	93.09	128261844	Bat	Single feces	Feces	2015	Apr	G15	-3.217157,40.121639	Kenya	Malindi Market, Malindi	Pteropodidae	Eidolon helvum	cytb, cox1	0.998615		FP100002352BL	1
BAT517	BAT517	15.2503	1.02376	PE150	98.97	96.2	31187735	Bat	Single feces	Feces	2015	Apr	G15	-3.217157,40.121639	Kenya	Malindi Market, Malindi	Pteropodidae	Eidolon helvum	cytb, cox1	0.997059		FP100002352BL	1
BAT591	BAT591	22.612	5.12871	PE150	98.7	95.29	304952190	Bat	Single feces	Feces	2015	Apr	G14	-4.05929,39.666449	Kenya	Mombasa town	Pteropodidae	Eidolon helvum	cytb, cox1	1		FP100002352BL	1
BAT592	BAT592	29.6268	3.36796	PE150	97.55	91.8	77660077	Bat	Single feces	Feces	2015	Apr	G14	-4.05929,39.666449	Kenya	Mombasa town	Pteropodidae	Eidolon helvum	cytb, cox1	0.997368		FP100002352BL	1
BAT593	BAT593	25.3756	8.20825	PE150	97.38	91.07	437905719	Bat	Single feces	Feces	2015	Apr	G14	-4.05929,39.666449	Kenya	Mombasa town	Pteropodidae	Eidolon helvum	cytb, cox1	0.998478		FP100002352BL	1
BAT594	BAT594	34.0938	8.32982	PE150	97.71	92.52	325888433	Bat	Single_feces	Feces	2015	Apr	G14	-4.05929,39.666449	Kenya	Mombasa town	Pteropodidae	Eidolon helvum	cytb, cox1	0.995588		FP100002352BL	1
BAT595	BAT595	12.0141	6.33513	PE150	98.92	96.08	533635471	Bat	Single feces	Feces	2015	Apr	G14	-4.05929,39.666449	Kenya	Mombasa town	Pteropodidae	Eidolon helvum	cytb, cox1	0.997059		FP100002352BL	1
BAT596	BAT596	23.3595	1.48134	PE150	99.04	96.39	46432735	Bat	Single feces	Feces	2015	Apr	G14	-4.05929,39.666449	Kenya	Mombasa town	Pteropodidae	Eidolon helvum	cytb	0.998857		FP100002352BL	1
BAT597	BAT597	24.7839	3.79797	PE150	97.38	91.31	104075525	Bat	Single feces	Feces	2015	Apr	G14	-4.05929,39.666449	Kenya	Mombasa town	Pteropodidae	Eidolon helvum	cytb, cox1	0.997059		FP100002352BL	1
BAT598	BAT598	15.3698	4.90139	PE150	97.81	92.3	441842316	Bat	Single feces	Feces	2015	Apr	G14	-4.05929,39.666449	Kenya	Mombasa town	Pteropodidae	Eidolon helvum	cytb, cox1	0.998246		FP100002352BL	1
BAT599	BAT599	20.7207	0.559453	PE150	97.94	92.79	17404259	Bat	Single feces	Feces	2015	Apr	G14	-4.05929,39.666449	Kenya	Mombasa town	Pteropodidae	Eidolon helvum	cytb, cox1	0.996552		FP100002352BL	1
BAT6	BAT6	43.645	14.8987	PE150	95.14	87.5	556491068	Bat	Single_feces	Feces	2015	Apr	G14	-4.613914376,39.35433553	Kenya	Dzanga cave (3sister caves)	Pteropodidae	Rousettus aegyptiacus	cytb, cox1, nd1	0.982625	0	FP100002225TL	1
BAT600	BAT600	21.1078	2.48558	PE150	98.64	95	158347058	Bat	Single feces	Feces	2015	Apr	G14	-4.05929,39.666449	Kenya	Mombasa town	Pteropodidae	Eidolon helvum	cytb, cox1	0.996956		FP100002352BL	1
BAT601	BAT601	14.4696	5.1013	PE150	98.52	94.71	509043044	Bat	Single feces	Feces	2015	Apr	G14	-4.05929,39.666449	Kenya	Mombasa town	Pteropodidae	Eidolon helvum	cytb, cox1	0.998529		FP100002352BL	1
BAT602	BAT602	14.4404	7.74366	PE150	98.54	94.78	655679988	Bat	Single feces	Feces	2015	Apr	G14	-4.05929,39.666449	Kenya	Mombasa town	Pteropodidae	Eidolon helvum	cytb, cox1	0.997059		FP100002352BL	1
BAT603	BAT603	35.9236	12.8354	PE150	97.51	91.76	491764686	Bat	Single feces	Feces	2015	Apr	G14	-4.05929,39.666449	Kenya	Mombasa town	Pteropodidae	Eidolon helvum	cytb, cox1	0.995588		FP100002352BL	1
BAT604	BAT604	27.7838	2.06404	PE150	97.17	90.29	33479528	Bat	Single feces	Feces	2015	Apr	G14	-4.05929,39.666449	Kenya	Mombasa town	Pteropodidae	Eidolon helvum	cytb, cox1	0.998529		FP100002352BL	1
BAT605	BAT605	24.9698	5.40839	PE150	97.02	90.29	113034099	Bat	Single feces	Feces	2015	Apr	G14	-4.05929,39.666449	Kenya	Mombasa town	Pteropodidae	Eidolon helvum	cytb, cox1	0.998615		FP100002352BL	1
BAT606	BAT606	12.8534	6.05243	PE150	97.77	92.08	588884982	Bat	Single feces	Feces	2015	Apr	G14	-4.05929,39.666449	Kenya	Mombasa town	Pteropodidae	Eidolon helvum	cytb, cox1	0.993912		FP100002352BL	1
BAT607	BAT607	15.068	3.35956	PE150	98.13	93.3	113811343	Bat	Single feces	Feces	2015	Apr	G14	-4.05929,39.666449	Kenya	Mombasa town	Pteropodidae	Eidolon helvum	cytb, cox1	0.993912		FP100002352BL	1
BAT608	BAT608	13.8098	4.87513	PE150	97.9	92.79	384398339	Bat	Single feces	Feces	2015	Apr	G14	-4.05929,39.666449	Kenya	Mombasa town	Pteropodidae	Eidolon helvum	cytb, cox1	0.997059		FP100002352BL	1
BAT609	BAT609	30.7549	2.17214	PE150	97.91	93.11	42003247	Bat	Single feces	Feces	2015	Apr	G14	-4.05929,39.666449	Kenya	Mombasa town	Pteropodidae	Eidolon helvum	cytb, cox1	0.997059		FP100002352BL	1
BAT610	BAT610	23.8916	2.07633	PE150	96.74	89.43	17073085	Bat	Single feces	Feces	2015	Apr	G14	-4.05929,39.666449	Kenya	Mombasa town	Pteropodidae	Eidolon helvum	cytb, cox1	0.997368		FP100002352BL	1
BAT611	BAT611	42.9394	5.31916	PE150	96.1	88.2	142426416	Bat	Single feces	Feces	2015	Apr	G14	-4.05929,39.666449	Kenya	Mombasa town	Pteropodidae	Eidolon helvum	cytb, cox1	0.988596		FP100002229TL	1
BAT612	BAT612	42.8296	5.79967	PE150	95.77	87.06	113311770	Bat	Single feces	Feces	2015	Apr	G14	-4.05929,39.666449	Kenya	Mombasa town	Pteropodidae	Eidolon helvum	cytb, cox1	0.998478		FP100002229TL	1
BAT613	BAT613	57.4788	6.79337	PE150	97.31	91.62	381297902	Bat	Single feces	Feces	2015	Apr	G14	-4.05929,39.666449	Kenya	Mombasa town	Pteropodidae	Eidolon helvum	cytb, cox1	0.997059		FP100002229TL	1
BAT614	BAT614	33.3073	3.82397	PE150	96.32	88.66	59220241	Bat	Single feces	Feces	2015	Apr	G14	-4.05929,39.666449	Kenya	Mombasa town	Pteropodidae	Eidolon helvum	cytb, cox1	0.988596		FP100002229TL	1
BAT615	BAT615	35.3885	12.5614	PE150	96.78	89.47	166693526	Bat	Single feces	Feces	2015	Apr	G13	-3.351518,38.598908	Kenya	Taita Taveta, Tsavo East Research Center	Hipposideridae	Hipposideros caffer	cytb	0.999046		FP100002352BL	1
BAT616	BAT616	11.8524	4.23209	PE150	96.86	89.55	65017043	Bat	Single feces	Feces	2015	Apr	G13	-3.351518,38.598908	Kenya	Taita Taveta, Tsavo East Research Center	Hipposideridae	Hipposideros caffer	cytb	0.999046		FP100002352BL	1
BAT617	BAT617	27.3758	10.9587	PE150	97.25	90.62	187178233	Bat	Single feces	Feces	2015	Apr	G13	-3.351518,38.598908	Kenya	Taita Taveta, Tsavo East Research Center	Hipposideridae	Hipposideros caffer	cytb	0.999046		FP100002352BL	1
BAT618	BAT618	15.4227	1.66909	PE150	98.29	93.89	40210368	Bat	Single feces	Feces	2015	Apr	G13	-3.351518,38.598908	Kenya	Taita Taveta, Tsavo East Research Center	Hipposideridae	Hipposideros caffer	cytb	1		FP100002352BL	1
BAT619	BAT619	19.2516	5.03976	PE150	98.25	93.86	165863286	Bat	Single feces	Feces	2015	Apr	G13	-3.351518,38.598908	Kenya	Taita Taveta, Tsavo East Research Center	Hipposideridae	Hipposideros caffer	cytb	1		FP100002352BL	1
BAT620	BAT620	30.7807	8.86324	PE150	97.13	90.65	89047095	Bat	Single feces	Feces	2015	Apr	G13	-3.351518,38.598908	Kenya	Taita Taveta, Tsavo East Research Center	Hipposideridae	Hipposideros caffer	cytb	1		FP100002352BL	1
BAT621	BAT621	35.9288	4.42325	PE150	97.8	92.56	96079017	Bat	Single feces	Feces	2015	Apr	G13	-3.351518,38.598908	Kenya	Taita Taveta, Tsavo East Research Center	Hipposideridae	Hipposideros caffer	cytb	1		FP100002352BL	1
BAT624	BAT624	25.9524	3.93584	PE150	98.02	93.16	143650921	Bat	Single feces	Feces	2015	Apr	G13	-3.351518,38.598908	Kenya	Taita Taveta, Tsavo East Research Center	Hipposideridae	Hipposideros caffer	cytb	0.999046		FP100002352BL	1
BAT625	BAT625	24.4062	6.41871	PE150	97.25	91.15	66349400	Bat	Single feces	Feces	2015	Apr	G13	-3.351518,38.598908	Kenya	Taita Taveta, Tsavo East Research Center	Hipposideridae	Hipposideros caffer	cytb	1		FP100002352BL	1
BAT626	BAT626	23.2284	5.09593	PE150	97.42	91.5	54221733	Bat	Single feces	Feces	2015	Apr	G13	-3.351518,38.598908	Kenya	Taita Taveta, Tsavo East Research Center	Hipposideridae	Hipposideros caffer	cytb	1		FP100002352BL	1
BAT627	BAT627	24.8383	7.91889	PE150	97.54	91.73	155057589	Bat	Single feces	Feces	2015	Apr	G13	-3.351518,38.598908	Kenya	Taita Taveta, Tsavo East Research Center	Hipposideridae	Hipposideros caffer	cytb	1		FP100002352BL	1
BAT630	BAT630	27.6851	7.52895	PE150	97.18	90.77	71475451	Bat	Single feces	Feces	2015	Apr	G13	-3.351518,38.598908	Kenya	Taita Taveta, Tsavo East Research Center	Hipposideridae	Hipposideros caffer	cytb	0.999046		FP100002352BL	1
BAT631	BAT631	26.7976	3.30285	PE150	97.21	90.75	48328838	Bat	Single_feces	Feces	2015	Apr	G13	-3.351518,38.598908	Kenya	Taita Taveta, Tsavo East Research Center	Hipposideridae	Hipposideros caffer	cytb	1		FP100002352BL	1
BAT632	BAT632	15.5288	4.52116	PE150	96.89	89.5	65263379	Bat	Single feces	Feces	2015	Apr	G13	-3.351518,38.598908	Kenya	Taita Taveta, Tsavo East Research Center	Hipposideridae	Hipposideros caffer	cytb	0.999046		FP100002352BL,FP100002319BL	2
BAT7	BAT7	50.007	14.9196	PE150	94.15	85.08	86838851	Bat	Single feces	Feces	2015	Apr	G14	-4.613914376,39.35433553	Kenya	Dzanga cave (3sister caves)	Pteropodidae	Rousettus aegyptiacus	cytb, cox1, nd1	0.99422	0	FP100002225TL	1
BAT784	BAT784	5.48319	0.306911	PE100	94.38	86.45	1135903	Bat	Single_feces	Feces	2015	Apr	G4	-0.276536,35.272731	Kenya	Kericho, Reresik cave	Vespertilionidae	Miniopterus fuliginosus	cytb	0.954139		DP8400012906TL	1
BAT8	BAT8	40.7729	14.9755	PE150	94.32	85.53	151067873	Bat	Single feces	Feces	2015	Apr	G14	-4.613914376,39.35433553	Kenya	Dzanga cave (3sister caves)	Pteropodidae	Rousettus aegyptiacus	cytb, cox1, nd1	0.986486	0	FP100002225TL	1
BAT854	BAT854	11.2646	1.20983	PE100	94.49	86.22	1966026	Bat	Single_feces	Feces	2015	Apr	G8	-1.131317,36.404604	Kenya	Suswa cave, Kajiado	Molossidae	Otomops martiensseni	cox1, nd1	0.994434		DP8400012887BR	1
BAT895	BAT895	21.0289	1.10291	PE100	94.13	84.72	5899687	Bat	Single_feces	Feces	2015	Apr	G8	-1.131317,36.404604	Kenya	Suswa cave, Kajiado	Molossidae	Otomops martiensseni	cytb, cox1	0.998487		DP8400012888BR	1
BAT899	BAT899	7.10187	0.885062	PE100	94.03	85.27	3043700	Bat	Single_feces	Feces	2015	Apr	G8	-1.131317,36.404604	Kenya	Suswa cave, Kajiado	Molossidae	Otomops martiensseni	cytb, cox1	0.998487		DP8400012889BR	1
BAT9	BAT9	50.3419	14.9067	PE150	94.91	86.88	558152416	Bat	Single feces	Feces	2015	Apr	G14	-4.613914376,39.35433553	Kenya	Dzanga cave (3sister caves)	Pteropodidae	Rousettus aegyptiacus	cytb, cox1, nd1	0.986486	0	FP100002225TL	1
BAT905	BAT905	19.6429	1.79105	PE100	94.54	86.95	6639033	Bat	Single_feces	Feces	2015	Apr	G8	-1.131317,36.404604	Kenya	Suswa cave, Kajiado	Molossidae	Otomops martiensseni	cox1, nd1	0.989547		DP8400012906TL	1
BAT906	BAT906	19.3277	1.93445	PE100	93.73	84.63	4887742	Bat	Single_feces	Feces	2015	Apr	G8	-1.131317,36.404604	Kenya	Suswa cave, Kajiado	Molossidae	Otomops martiensseni	cox1, nd1	0.993827		DP8400012887BR	1
BAT908	BAT908	31.466	2.4919	PE100	94.31	85.07	8764622	Bat	Single_feces	Feces	2015	Apr	G8	-1.131317,36.404604	Kenya	Suswa cave, Kajiado	Molossidae	Otomops martiensseni	cox1, nd1	0.993827		DP8400012888BR	1
BAT936	BAT936	26.5281	4.23813	PE100	94.64	85.72	17522970	Bat	Single_feces	Feces	2015	Apr	G8	-1.131317,36.404604	Kenya	Suswa cave, Kajiado	Molossidae	Otomops martiensseni	cox1, nd1	0.992284		DP8400012888BR	1
BATORAL10VTM	BATORAL10	32.7729	21.6422	PE150	97.07	91	963014813	Bat	Throat_swab	Throat swab	2018	Nov	G1	-0.164072,30.020253	Uganda	Queen Elizabeth National Park, Uganda	Pteropodidae	Rousettus aegyptiacus	cytb, cox1, nd1	0.980695	0	FP100002266TR	1
BATORAL11VTM	BATORAL11	39.2423	26.1216	PE150	96.96	90.63	1253600874	Bat	Throat_swab	Throat swab	2018	Nov	G1	-0.164072,30.020253	Uganda	Queen Elizabeth National Park, Uganda	Pteropodidae	Rousettus aegyptiacus	cytb, cox1, nd1	0.998847	52	FP100002266TR	1
BATORAL12VTM	BATORAL12	17.537	12.2406	PE150	95.74	88.33	649714824	Bat	Throat_swab	Throat swab	2018	Nov	G1	-0.164072,30.020253	Uganda	Queen Elizabeth National Park, Uganda	Pteropodidae	Rousettus aegyptiacus	cytb, cox1, nd1	0.988417	270	FP100002543BL,FP100002728BL	2
BATORAL13VTM	BATORAL13	31.2778	13.5466	PE150	96.18	88.52	573581246	Bat	Throat_swab	Throat swab	2018	Nov	G1	-0.164072,30.020253	Uganda	Queen Elizabeth National Park, Uganda	Pteropodidae	Rousettus aegyptiacus	cytb, cox1, nd1	0.992293	95	FP100002266TR	1
BATORAL14VTM	BATORAL14	21.9652	18.5572	PE150	95.95	89.23	1503060631	Bat	Throat_swab	Throat swab	2018	Nov	G1	-0.164072,30.020253	Uganda	Queen Elizabeth National Park, Uganda	Pteropodidae	Rousettus aegyptiacus	cytb, cox1, nd1	0.996117	1	FP100002544BL,FP100002727BL	2
BATORAL15VTM	BATORAL15	24.2555	14.9309	PE150	96.64	89.75	1016469601	Bat	Throat_swab	Throat swab	2018	Nov	G1	-0.164072,30.020253	Uganda	Queen Elizabeth National Park, Uganda	Pteropodidae	Rousettus aegyptiacus	cytb, cox1, nd1	0.986486	16	FP100002266TR,FP100002434TL	2
BATORAL16VTM	BATORAL16	46.7898	35.7429	PE150	97.31	91.54	1712616861	Bat	Throat_swab	Throat swab	2018	Nov	G1	-0.164072,30.020253	Uganda	Queen Elizabeth National Park, Uganda	Pteropodidae	Rousettus aegyptiacus	cytb, cox1, nd1	0.980695	132	FP100002266TR	1
BATORAL17VTM	BATORAL17	27.9892	19.9061	PE150	95.98	89.09	1127130285	Bat	Throat_swab	Throat swab	2018	Nov	G1	-0.164072,30.020253	Uganda	Queen Elizabeth National Park, Uganda	Pteropodidae	Rousettus aegyptiacus	cytb, cox1, nd1	0.978764	298	FP100002728BL	1
BATORAL18VTM	BATORAL18	11.1527	7.08311	PE150	96.12	89.77	372918404	Bat	Throat_swab	Throat swab	2018	Nov	G1	-0.164072,30.020253	Uganda	Queen Elizabeth National Park, Uganda	Pteropodidae	Rousettus aegyptiacus	cytb, cox1, nd1	0.986486	299	FP100002728BL,FP100002543BL	2
BATORAL19VTM	BATORAL19	25.0474	19.5855	PE150	96.56	90.83	1239919829	Bat	Throat_swab	Throat swab	2018	Nov	G1	-0.164072,30.020253	Uganda	Queen Elizabeth National Park, Uganda	Pteropodidae	Rousettus aegyptiacus	cytb, cox1, nd1	0.986486	73	FP100002471BR,FP100002727BL	2
BATORAL1VTM	BATORAL1	38.7	32.2775	PE150	96.96	90.51	576503093	Bat	Throat_swab	Throat swab	2018	Nov	G1	-0.164072,30.020253	Uganda	Queen Elizabeth National Park, Uganda	Pteropodidae	Rousettus aegyptiacus	cytb, cox1, nd1	0.978764	1	FP100002266TR	1
BATORAL20VTM	BATORAL20	22.1664	16.5683	PE150	96.68	91.16	882585986	Bat	Throat_swab	Throat swab	2018	Nov	G1	-0.164072,30.020253	Uganda	Queen Elizabeth National Park, Uganda	Pteropodidae	Rousettus aegyptiacus	cytb, cox1, nd1	0.988417	77	FP100002543BL,FP100002727BL	2
BATORAL21VTM	BATORAL21	16.2816	12.6815	PE150	96.58	90.92	787766229	Bat	Throat_swab	Throat swab	2018	Nov	G1	-0.164072,30.020253	Uganda	Queen Elizabeth National Park, Uganda	Pteropodidae	Rousettus aegyptiacus	cytb, cox1, nd1	0.982625	247	FP100002543BL,FP100002727BL	2
BATORAL22VTM	BATORAL22	16.5759	11.2484	PE150	96.93	91.67	617305778	Bat	Throat_swab	Throat swab	2018	Nov	G1	-0.164072,30.020253	Uganda	Queen Elizabeth National Park, Uganda	Pteropodidae	Rousettus aegyptiacus	cytb, cox1, nd1	0.995386	50	FP100002468BR,FP100002727BL	2
BATORAL23VTM	BATORAL23	28.9496	20.9863	PE150	96.29	90.17	1176508945	Bat	Throat_swab	Throat swab	2018	Nov	G1	-0.164072,30.020253	Uganda	Queen Elizabeth National Park, Uganda	Pteropodidae	Rousettus aegyptiacus	cytb, cox1, nd1	0.980695	301	FP100002727BL	1
BATORAL24VTM	BATORAL24	20.5342	15.1545	PE150	96.18	89.96	798129252	Bat	Throat_swab	Throat swab	2018	Nov	G1	-0.164072,30.020253	Uganda	Queen Elizabeth National Park, Uganda	Pteropodidae	Rousettus aegyptiacus	cytb, cox1, nd1	0.988417	265	FP100002727BL,FP100002468BR	2
BATORAL25VTM	BATORAL25	37.3258	31.2172	PE150	96.56	90.86	1375722210	Bat	Throat_swab	Throat swab	2018	Nov	G1	-0.164072,30.020253	Uganda	Queen Elizabeth National Park, Uganda	Pteropodidae	Rousettus aegyptiacus	cytb, cox1, nd1	0.980695	30	FP100002727BL	1
BATORAL26VTM	BATORAL26	32.6402	25.7519	PE150	95.72	88.79	1002571150	Bat	Throat_swab	Throat swab	2018	Nov	G1	-0.164072,30.020253	Uganda	Queen Elizabeth National Park, Uganda	Pteropodidae	Rousettus aegyptiacus	cytb, cox1, nd1	0.995386	118	FP100002727BL	1
BATORAL27VTM	BATORAL27	24.1737	17.979	PE150	96.31	90.33	1139198470	Bat	Throat_swab	Throat swab	2018	Nov	G1	-0.164072,30.020253	Uganda	Queen Elizabeth National Park, Uganda	Pteropodidae	Rousettus aegyptiacus	cytb, cox1, nd1	0.982625	210	FP100002543BL,FP100002727BL	2
BATORAL28VTM	BATORAL28	24.6063	20.0821	PE150	96.57	90.76	1027443428	Bat	Throat_swab	Throat swab	2018	Nov	G1	-0.164072,30.020253	Uganda	Queen Elizabeth National Park, Uganda	Pteropodidae	Rousettus aegyptiacus	cytb, cox1, nd1	0.994107	280	FP100002543BL,FP100002727BL	2
BATORAL29VTM	BATORAL29	27.72	23.3761	PE150	96.31	90.2	464077596	Bat	Throat_swab	Throat swab	2018	Nov	G1	-0.164072,30.020253	Uganda	Queen Elizabeth National Park, Uganda	Pteropodidae	Rousettus aegyptiacus	cytb, cox1, nd1	0.998073	46	FP100002727BL	1
BATORAL2VTM	BATORAL2	5.69309	3.76505	PE150	96.08	89.6	212671104	Bat	Throat_swab	Throat swab	2018	Nov	G1	-0.164072,30.020253	Uganda	Queen Elizabeth National Park, Uganda	Pteropodidae	Rousettus aegyptiacus	cytb, cox1, nd1	0.996974	41	FP100002543BL,FP100002728BL	2
BATORAL30VTM	BATORAL30	21.7439	15.9547	PE150	96.61	91	915503745	Bat	Throat_swab	Throat swab	2018	Nov	G1	-0.164072,30.020253	Uganda	Queen Elizabeth National Park, Uganda	Pteropodidae	Rousettus aegyptiacus	cytb, cox1, nd1	0.991406	328	FP100002471BR,FP100002727BL	2
BATORAL31VTM	BATORAL31	25.0846	4.95257	PE150	96.12	89.76	305993014	Bat	Throat_swab	Throat swab	2018	Nov	G1	-0.164072,30.020253	Uganda	Queen Elizabeth National Park, Uganda	Pteropodidae	Rousettus aegyptiacus	cytb, cox1, nd1	0.984586	299	FP100002468BR,FP100002727BL	2
BATORAL32VTM	BATORAL32	26.0784	19.0832	PE150	95.87	89.17	958043381	Bat	Throat_swab	Throat swab	2018	Nov	G1	-0.164072,30.020253	Uganda	Queen Elizabeth National Park, Uganda	Pteropodidae	Rousettus aegyptiacus	cytb, cox1, nd1	0.996146	93	FP100002543BL,FP100002727BL	2
BATORAL33VTM	BATORAL33	30.9163	23.7026	PE150	96.1	89.72	996719193	Bat	Throat_swab	Throat swab	2018	Nov	G1	-0.164072,30.020253	Uganda	Queen Elizabeth National Park, Uganda	Pteropodidae	Rousettus aegyptiacus	cytb, cox1, nd1	0.990347	124	FP100002727BL	1
BATORAL34VTM	BATORAL34	41.9	34.4424	PE150	98.73	95.18	300121155	Bat	Throat_swab	Throat swab	2018	Nov	G1	-0.164072,30.020253	Uganda	Queen Elizabeth National Park, Uganda	Pteropodidae	Rousettus aegyptiacus	cytb, cox1, nd1	0.992293	64	FP100002727BL	1
BATORAL35VTM	BATORAL35	30.4233	27.1194	PE150	95.85	89.09	1776747649	Bat	Throat_swab	Throat swab	2018	Nov	G1	-0.164072,30.020253	Uganda	Queen Elizabeth National Park, Uganda	Pteropodidae	Rousettus aegyptiacus	cytb, cox1, nd1	0.998073	180	FP100002727BL	1
BATORAL3VTM	BATORAL3	36.7029	32.7165	PE150	96.38	90.13	1273263874	Bat	Throat_swab	Throat swab	2018	Nov	G1	-0.164072,30.020253	Uganda	Queen Elizabeth National Park, Uganda	Pteropodidae	Rousettus aegyptiacus	cytb, cox1, nd1	0.996146	77	FP100002728BL	1
BATORAL5VTM	BATORAL5	39.74	32.0121	PE150	97.4	91.96	677335924	Bat	Throat_swab	Throat swab	2018	Nov	G1	-0.164072,30.020253	Uganda	Queen Elizabeth National Park, Uganda	Pteropodidae	Rousettus aegyptiacus	cytb, cox1, nd1	0.986486	36	FP100002266TR	1
BATORAL6VTM	BATORAL6	38.1532	29.1719	PE150	96.72	89.85	1258916181	Bat	Throat_swab	Throat swab	2018	Nov	G1	-0.164072,30.020253	Uganda	Queen Elizabeth National Park, Uganda	Pteropodidae	Rousettus aegyptiacus	cytb, cox1, nd1	0.996117	209	FP100002266TR	1
BATORAL7VTM	BATORAL7	29.3099	22.36	PE150	96.99	90.7	1577309968	Bat	Throat_swab	Throat swab	2018	Nov	G1	-0.164072,30.020253	Uganda	Queen Elizabeth National Park, Uganda	Pteropodidae	Rousettus aegyptiacus	cytb, cox1, nd1	0.995054	11	FP100002266TR	1
BATORAL8VTM	BATORAL8	31.7339	27.9848	PE150	96.69	90.97	1751615671	Bat	Throat_swab	Throat swab	2018	Nov	G1	-0.164072,30.020253	Uganda	Queen Elizabeth National Park, Uganda	Pteropodidae	Rousettus aegyptiacus	cytb, cox1, nd1	0.994867	143	FP100002728BL	1
BATORAL9VTM	BATORAL9	30.8898	21.5199	PE150	97.14	91.12	1046658597	Bat	Throat_swab	Throat swab	2018	Nov	G1	-0.164072,30.020253	Uganda	Queen Elizabeth National Park, Uganda	Pteropodidae	Rousettus aegyptiacus	cytb, cox1, nd1	0.99422	265	FP100002266TR	1
BFS048	BFS048	0.379015	0.0955884	PE150	93.92	84.67	1109098	Bat	Single_fecal_swab	Fecal swab	2015	Mar	G15	-3.32173,40.04169	Kenya	Kilifi, Jimba cave	Hipposideridae	Hipposideros caffer	cytb	1		FP100002903BL,FP100002709TR,FP100003089BL	3
BFS050	BFS050	26.48	2.11527	PE150	97.14	91.14	23174782	Bat	Single_fecal_swab	Fecal swab	2015	Mar	G15	-3.32173,40.04169	Kenya	Kilifi, Jimba cave	Hipposideridae	Hipposideros caffer	cytb	0.998092		FP100003185TR,FP100002594BL,FP100002468BR	3
BFS051	BFS051	13.48	0.553339	PE150	93.75	84.94	6459717	Bat	Single_fecal_swab	Fecal swab	2015	Mar	G15	-3.32173,40.04169	Kenya	Kilifi, Jimba cave	Hipposideridae	Hipposideros caffer	cytb	0.999046		FP100003186TR,FP100002594BL,FP100002468BR	3
BFS054	BFS054	14.3883	13.23	PE150	97.45	91.53	1275937936	Bat	Single_fecal_swab	Fecal swab	2015	Mar	G15	-3.32173,40.04169	Kenya	Kilifi, Jimba cave	Hipposideridae	Hipposideros caffer	cytb	1		FP100003187TR,FP100002974BL,FP100002471BR,FP100002594BL	4
BFS058	BFS058	9.84	1.67608	PE150	96.11	87.99	7912515	Bat	Single_fecal_swab	Fecal swab	2015	Mar	G15	-3.32173,40.04169	Kenya	Kilifi, Jimba cave	Hipposideridae	Hipposideros caffer	cytb	0.999046		DP8400024001BL,FP100002471BR,FP100002594BL	3
BFS059	BFS059	9.08	3.95533	PE150	93.52	84.52	37377682	Bat	Single_fecal_swab	Fecal swab	2015	Mar	G15	-3.32173,40.04169	Kenya	Kilifi, Jimba cave	Hipposideridae	Hipposideros caffer	cytb	0.99714		FP100003185TR,FP100002594BL,FP100002471BR	3
BFS070	BFS070	70.96	14.7525	PE150	91.83	82.92	7220046	Bat	Single_fecal_swab	Fecal swab	2015	Mar	G15	-3.32173,40.04169	Kenya	Kilifi, Jimba cave	Emballonuridae	Coleura afra	cytb	1		FP100002974BL,FP100002443BL,FP100003206TL	3
BFS074	BFS074	11.8666	7.56895	PE150	93.35	82.59	207552135	Bat	Single_fecal_swab	Fecal swab	2015	Mar	G15	-3.32173,40.04169	Kenya	Kilifi, Jimba cave	Emballonuridae	Coleura afra	cytb, cox1	0.997243		FP100002539TR,FP100002225TL	2
BFS077	BFS077	12.7697	2.17706	PE150	92.93	81.6	9606480	Bat	Single_fecal_swab	Fecal swab	2015	Mar	G15	-3.32173,40.04169	Kenya	Kilifi, Jimba cave	Emballonuridae	Coleura afra	cytb, cox1	0.996377		FP100002539TR,FP100002225TL	2
BFS079	BFS079	10.2284	6.08158	PE150	92.98	81.95	32007641	Bat	Single_fecal_swab	Fecal swab	2015	Mar	G15	-3.32173,40.04169	Kenya	Kilifi, Jimba cave	Emballonuridae	Coleura afra	cytb, cox1	0.997368		FP100002225TL,FP100002539TR	2
BFS094	BFS094	9.3928	3.86566	PE150	97.48	91.79	307472592	Bat	Single_fecal_swab	Fecal swab	2015	Mar	G15	-3.32173,40.04169	Kenya	Kilifi, Jimba cave	Rhinonycteridae	Triaenops afer	cytb	0.999079		FP100003089BL,FP100002471BR	2
BFS095	BFS095	4.78	0.791186	PE150	95.04	84.71	3867979	Bat	Single_fecal_swab	Fecal swab	2015	Mar	G15	-3.32173,40.04169	Kenya	Kilifi, Jimba cave	Rhinonycteridae	Triaenops afer	cytb, cox1	0.998478		FP100003185TR,FP100003088BL,FP100002471BR,FP100003206TL,FP100002594BL	5
BFS096	BFS096	11.7921	7.93827	PE150	93.5	82.94	340304518	Bat	Single_fecal_swab	Fecal swab	2015	Mar	G15	-3.32173,40.04169	Kenya	Kilifi, Jimba cave	Rhinonycteridae	Triaenops afer	cytb	0.999079		FP100002539TR,FP100002225TL	2
BFS099	BFS099	9.52956	5.98962	PE150	93.33	83.95	449382293	Bat	Single_fecal_swab	Fecal swab	2015	Mar	G15	-3.32173,40.04169	Kenya	Kilifi, Jimba cave	Rhinonycteridae	Triaenops afer	cytb	1		FP100003187TR,FP100002962BR,FP100002594BL,FP100002471BR	4
BFS103	BFS103	18.0136	11.664	PE150	93.16	82.12	266130256	Bat	Single_fecal_swab	Fecal swab	2015	Mar	G15	-3.32173,40.04169	Kenya	Kilifi, Jimba cave	Rhinonycteridae	Triaenops afer	cytb	1		FP100002225TL	1
BFS126	BFS126	11.7182	5.41753	PE150	93.52	84.75	136640236	Bat	Single_fecal_swab	Fecal swab	2015	Mar	G15	-3.32173,40.04169	Kenya	Kilifi, Jimba cave	Vespertilionidae	Miniopterus sp. clade 5 TD-2020	cytb, cox1	0.998473		FP100003090BL,FP100002594BL,FP100002471BR	3
BFS127	BFS127	28.0994	1.16102	PE150	96.66	90.03	20994560	Bat	Single_fecal_swab	Fecal swab	2015	Mar	G15	-3.32173,40.04169	Kenya	Kilifi, Jimba cave	Vespertilionidae	Miniopterus sp. clade 5 TD-2020	cytb, cox1	0.996947		FP100003089BL,FP100002468BR	2
BFS128	BFS128	8.58	2.07234	PE150	96.23	87.74	19818365	Bat	Single_fecal_swab	Fecal swab	2015	Mar	G15	-3.32173,40.04169	Kenya	Kilifi, Jimba cave	Vespertilionidae	Miniopterus sp. clade 5 TD-2020	cytb, cox1	0.997953		FP100003090BL,FP100002887TL,FP100002468BR	3
BFS131	BFS131	2.06	1.44973	PE150	95.33	86.36	4143749	Bat	Single_feces	Feces	2015	Mar	G15	-3.32173,40.04169	Kenya	Kilifi, Jimba cave	Vespertilionidae	Miniopterus fuliginosus	cytb	0.910371		FP100003185TR,FP100002594BL,FP100002468BR,FP100003090BL	4
BFS132	BFS132	24.96	3.23541	PE150	95.93	88.43	7679922	Bat	Single_fecal_swab	Fecal swab	2015	Mar	G15	-3.32173,40.04169	Kenya	Kilifi, Jimba cave	Vespertilionidae	Miniopterus sp. clade 5 TD-2020	cytb, cox1	0.998976		FP100003186TR,FP100002594BL,FP100002468BR	3
BFS133	BFS133	6.53267	4.33484	PE150	93.15	83.77	107908513	Bat	Single_fecal_swab	Fecal swab	2015	Mar	G15	-3.32173,40.04169	Kenya	Kilifi, Jimba cave	Vespertilionidae	Miniopterus sp. clade 5 TD-2020	cytb, cox1	0.998473		FP100003089BL,FP100002594BL,FP100002471BR	3
BFS154	BFS154	3.49957	2.4227	PE150	96.12	86.45	141979316	Bat	Single_fecal_swab	Fecal swab	2015	Mar	G15	-3.321017,40.023842	Kenya	Kilifi, Panga Yambo Cave	Megadermatidae	Cardioderma cor	cytb, cox1, nd1	0.982456		FP100002352BL,FP100003090BL	2
BFS182	BFS182	36.6304	8.74432	PE150	95.94	87.09	245976227	Bat	Single_fecal_swab	Fecal swab	2015	Mar	G13	-2.745427,38.130589	Kenya	Taita Taveta, Tsavo west NP building	Pteropodidae	Epomophorus labiatus	cytb, cox1	0.984269		FP100002229TL	1
KAK186	KAK187	0.732268	0.0739486	PE100	93.59	84.21	49280	Bat	Single_feces	Feces	2014	Nov	G3	0.6692167393,34.3589689854	Kenya	Busia, Amagoro	Vespertilionidae	Miniopterus minor				DP8400012906TL	1
KBR10SL	KBR10SL	51.8598	23.451	PE150	98.18	93.8	1366171743	Bat	Mixed_spleen_lung_tissue	Tissue	2018	Nov	G6	1.048889,34.58	Kenya	Mountain Elgon	Rhinolophidae	Rhinolophus fumigatus/eloquens complex sp. 1 TD-2019	cytb	1		FP100002034TL	1
KBR11SL	KBR11SL	49.0861	7.06682	PE150	97.97	93.23	240898806	Bat	Mixed_spleen_lung_tissue	Tissue	2018	Nov	G6	1.048889,34.58	Kenya	Mountain Elgon	Rhinolophidae	Rhinolophus fumigatus/eloquens complex sp. 1 TD-2019	cytb	1		FP100002034TL	1
KBR12SL	KBR12SL	49.7788	10.6453	PE150	98.33	94.22	678039483	Bat	Mixed_spleen_lung_tissue	Tissue	2018	Nov	G6	1.048889,34.58	Kenya	Mountain Elgon	Rhinolophidae	Rhinolophus clivosus	cytb	0.995069		FP100002034TL	1
KBR13SL	KBR13SL	49.0764	3.66515	PE150	97.52	92.33	65859520	Bat	Mixed_spleen_lung_tissue	Tissue	2018	Nov	G6	1.048889,34.58	Kenya	Mountain Elgon	Rhinolophidae	Rhinolophus ferrumequinum	cytb	0.966562		FP100002034TL	1
KBR14SL	KBR14SL	49.0028	9.81779	PE150	98.3	94.11	581738821	Bat	Mixed_spleen_lung_tissue	Tissue	2018	Nov	G6	1.048889,34.58	Kenya	Mountain Elgon	Vespertilionidae	Miniopterus sp. clade 10 TD-2020	cytb	1		FP100002034TL	1
KBR15SL	KBR15SL	50.5318	9.65902	PE150	98.42	94.4	655488076	Bat	Mixed_spleen_lung_tissue	Tissue	2018	Nov	G6	1.048889,34.58	Kenya	Mountain Elgon	Rhinolophidae	Rhinolophus ferrumequinum	cytb	0.964813		FP100002034TL	1
KBR16SL	KBR16SL	56.8233	12.7191	PE150	98.43	94.44	809288197	Bat	Mixed_spleen_lung_tissue	Tissue	2018	Nov	G6	1.048889,34.58	Kenya	Mountain Elgon	Rhinolophidae	Rhinolophus fumigatus/eloquens complex sp. 1 TD-2019	cytb	1		FP100002034TL	1
KBR17SL	KBR17SL	49.8668	30.0803	PE150	97.79	93.08	1596362049	Bat	Mixed_spleen_lung_tissue	Tissue	2018	Nov	G6	1.048889,34.58	Kenya	Mountain Elgon	Rhinolophidae	Rhinolophus fumigatus/eloquens complex sp. 1 TD-2019	cytb	0.999014		FP100002034TL	1
KBR18SL	KBR18SL	56.4	20.7075	PE150	98.1	93.58	1938830	Bat	Mixed_spleen_lung_tissue	Tissue	2018	Nov	G6	1.048889,34.58	Kenya	Mountain Elgon	Rhinolophidae	Rhinolophus fumigatus/eloquens complex sp. 1 TD-2019	cytb	1		FP100002034TL	1
KBR19SL	KBR19SL	42.6304	13.4156	PE100	98.86	95.88	709444272	Bat	Mixed_spleen_lung_tissue	Tissue	2018	Nov	G6	1.048889,34.58	Kenya	Mountain Elgon	Rhinolophidae	Rhinolophus fumigatus/eloquens complex sp. 1 TD-2019	cytb	1		DP8400015036BR	1
KBR1SL	KBR1SL	38.075	4.83475	PE150	98.72	95.79	212214229	Bat	Mixed_spleen_lung_tissue	Tissue	2018	Nov	G6	1.048889,34.58	Kenya	Mountain Elgon	Rhinolophidae	Rhinolophus fumigatus/eloquens complex sp. 1 TD-2019	cytb	1		FP100001971TR	1
KBR20SL	KBR20SL	46.3229	30.8563	PE150	98.29	94.21	1627866450	Bat	Mixed_spleen_lung_tissue	Tissue	2018	Nov	G6	1.048889,34.58	Kenya	Mountain Elgon	Rhinolophidae	Rhinolophus fumigatus/eloquens complex sp. 1 TD-2019	cytb	0.999014		FP100002034TL	1
KBR21SL	KBR21SL	35.7514	28.7497	PE100	99.05	96.39	1415665988	Bat	Mixed_spleen_lung_tissue	Tissue	2018	Nov	G6	1.048889,34.58	Kenya	Mountain Elgon	Rhinolophidae	Rhinolophus fumigatus/eloquens complex sp. 1 TD-2019	cytb	1		DP8400015036BR	1
KBR22SL	KBR22SL	48.2925	27.8542	PE150	98.09	93.77	1563742238	Bat	Mixed_spleen_lung_tissue	Tissue	2018	Nov	G6	1.048889,34.58	Kenya	Mountain Elgon	Rhinolophidae	Rhinolophus fumigatus/eloquens complex sp. 1 TD-2019	cytb	1		FP100002034TL	1
KBR23SL	KBR23SL	49.7178	17.7822	PE100	99.07	96.63	1045068356	Bat	Mixed_spleen_lung_tissue	Tissue	2018	Nov	G6	1.048889,34.58	Kenya	Mountain Elgon	Rhinolophidae	Rhinolophus fumigatus/eloquens complex sp. 1 TD-2019	cytb	1		DP8400015036BR	1
KBR24SL	KBR24SL	48.0832	31.3223	PE150	98.31	94.03	1627692863	Bat	Mixed_spleen_lung_tissue	Tissue	2018	Nov	G6	1.048889,34.58	Kenya	Mountain Elgon	Rhinolophidae	Rhinolophus fumigatus/eloquens complex sp. 1 TD-2019	cytb	1		FP100002034TL	1
KBR25SL	KBR25SL	47.1957	1.55709	PE150	98.14	93.63	23404459	Bat	Mixed_spleen_lung_tissue	Tissue	2018	Nov	G6	1.048889,34.58	Kenya	Mountain Elgon	Rhinolophidae	Rhinolophus fumigatus/eloquens complex sp. 1 TD-2019	cytb	1		FP100002034TL	1
KBR26SL	KBR26SL	42.1998	5.31839	PE150	99.35	97.45	168731897	Bat	Mixed_spleen_lung_tissue	Tissue	2018	Nov	G6	1.048889,34.58	Kenya	Mountain Elgon	Rhinolophidae	Rhinolophus fumigatus/eloquens complex sp. 1 TD-2019	cytb	1		FP100001948BR	1
KBR27SL	KBR27SL	36.7668	24.5005	PE150	99.2	97.11	1575275531	Bat	Mixed_spleen_lung_tissue	Tissue	2018	Nov	G6	1.048889,34.58	Kenya	Mountain Elgon	Rhinolophidae	Rhinolophus clivosus	cytb	0.998418		FP100001948BR	1
KBR28SL	KBR28SL	36.0563	27.5684	PE150	99.25	97.3	1653217666	Bat	Mixed_spleen_lung_tissue	Tissue	2018	Nov	G6	1.048889,34.58	Kenya	Mountain Elgon	Rhinolophidae	Rhinolophus clivosus	cytb, cox1	0.998478		FP100001948BR	1
KBR29SL	KBR29SL	49.3803	6.06299	PE150	98.91	96.34	288790658	Bat	Mixed_spleen_lung_tissue	Tissue	2018	Nov	G6	1.048889,34.58	Kenya	Mountain Elgon	Vespertilionidae	Miniopterus inflatus	cytb, cox1	0.998478		FP100001948BR	1
KBR2SL	KBR2SL	40.1731	15.8655	PE150	98.42	95.09	972400680	Bat	Mixed_spleen_lung_tissue	Tissue	2018	Nov	G6	1.048889,34.58	Kenya	Mountain Elgon	Pteropodidae	Rousettus aegyptiacus	cytb	0.979904	275	FP100001971TR	1
KBR30SL	KBR30SL	48.9331	11.116	PE150	98.86	96.16	678573223	Bat	Mixed_spleen_lung_tissue	Tissue	2018	Nov	G6	1.048889,34.58	Kenya	Mountain Elgon	Vespertilionidae	Miniopterus sp. clade 10 TD-2020	cytb	1		FP100001948BR	1
KBR31SL	KBR31SL	47.6188	5.99068	PE150	99.08	96.82	334127801	Bat	Mixed_spleen_lung_tissue	Tissue	2018	Nov	G6	1.048889,34.58	Kenya	Mountain Elgon	Vespertilionidae	Miniopterus sp. clade 10 TD-2020	cytb	1		FP100001948BR	1
KBR32SL	KBR32SL	58.1212	24.764	PE150	99.24	97.28	1368140187	Bat	Mixed_spleen_lung_tissue	Tissue	2018	Nov	G6	1.048889,34.58	Kenya	Mountain Elgon	Vespertilionidae	Miniopterus sp. clade 10 TD-2020	cytb	1		FP100001948BR	1
KBR33SL	KBR33SL	53.0371	8.00162	PE150	99.31	97.51	493914164	Bat	Mixed_spleen_lung_tissue	Tissue	2018	Nov	G6	1.048889,34.58	Kenya	Mountain Elgon	Vespertilionidae	Miniopterus sp. clade 10 TD-2020	cytb	1		FP100001948BR	1
KBR34SL	KBR34SL	53.0766	24.1899	PE150	99.07	96.71	1464680950	Bat	Mixed_spleen_lung_tissue	Tissue	2018	Nov	G6	1.048889,34.58	Kenya	Mountain Elgon	Rhinolophidae	Rhinolophus clivosus	cytb, cox1	0.998478		FP100001948BR	1
KBR35SL	KBR35SL	47.8518	35.3249	PE150	99.1	96.76	1702880769	Bat	Mixed_spleen_lung_tissue	Tissue	2018	Nov	G6	1.048889,34.58	Kenya	Mountain Elgon	Rhinolophidae	Rhinolophus clivosus	cytb	0.998875		FP100001948BR	1
KBR36SL	KBR36SL	60.1634	29.5714	PE150	99.14	96.93	1622913527	Bat	Mixed_spleen_lung_tissue	Tissue	2018	Nov	G6	1.048889,34.58	Kenya	Mountain Elgon	Rhinolophidae	Rhinolophus clivosus	cytb	0.99645		FP100001948BR	1
KBR37SL	KBR37SL	54.3257	11.7829	PE150	99.02	96.62	762617544	Bat	Mixed_spleen_lung_tissue	Tissue	2018	Nov	G6	1.048889,34.58	Kenya	Mountain Elgon	Vespertilionidae	Miniopterus sp. clade 10 TD-2020	cytb	0.999007		FP100001948BR	1
KBR38SL	KBR38SL	37.7414	7.51396	PE150	99.04	96.76	414511958	Bat	Mixed_spleen_lung_tissue	Tissue	2018	Nov	G6	1.048889,34.58	Kenya	Mountain Elgon	Vespertilionidae	Miniopterus sp. clade 10 TD-2020	cytb	1		FP100001948BR	1
KBR39SL	KBR39SL	74.5659	6.33998	PE150	98.82	96.17	274797453	Bat	Mixed_spleen_lung_tissue	Tissue	2018	Nov	G6	1.048889,34.58	Kenya	Mountain Elgon	Vespertilionidae	Miniopterus inflatus	cytb, cox1	0.998478		FP100001948BR	1
KBR3SL	KBR3SL	37.6843	4.80101	PE150	98.37	95.01	173044751	Bat	Mixed_spleen_lung_tissue	Tissue	2018	Nov	G6	1.048889,34.58	Kenya	Mountain Elgon	Vespertilionidae	Miniopterus sp. clade 10 TD-2020	cytb	1		FP100001971TR	1
KBR40SL	KBR40SL	53.0126	9.85866	PE150	99.39	97.68	645398071	Bat	Mixed_spleen_lung_tissue	Tissue	2018	Nov	G6	1.048889,34.58	Kenya	Mountain Elgon	Vespertilionidae	Miniopterus sp. clade 10 TD-2020	cytb	1		FP100001948BR	1
KBR41SL	KBR41SL	54.0429	18.0297	PE150	99.43	97.9	1225613955	Bat	Mixed_spleen_lung_tissue	Tissue	2018	Nov	G6	1.048889,34.58	Kenya	Mountain Elgon	Vespertilionidae	Miniopterus sp. clade 10 TD-2020	cytb	1		FP100001948BR	1
KBR4SL	KBR4SL	36.6362	6.91135	PE150	98.54	95.41	357221572	Bat	Mixed_spleen_lung_tissue	Tissue	2018	Nov	G6	1.048889,34.58	Kenya	Mountain Elgon	Vespertilionidae	Miniopterus sp. clade 1 TD-2020	cytb	1		FP100001971TR	1
KBR5SL	KBR5SL	37.0714	2.56688	PE150	98.23	94.74	53815196	Bat	Mixed_spleen_lung_tissue	Tissue	2018	Nov	G6	1.048889,34.58	Kenya	Mountain Elgon	Vespertilionidae	Miniopterus cf. arenarius VG-2013	cox1	0.975072		FP100001971TR	1
KBR6SL	KBR6SL	40.6961	10.8157	PE150	98.52	95.41	733060611	Bat	Mixed_spleen_lung_tissue	Tissue	2018	Nov	G6	1.048889,34.58	Kenya	Mountain Elgon	Vespertilionidae	Miniopterus inflatus	cytb, cox1	0.998478		FP100001971TR	1
KBR7SL	KBR7SL	34.4708	4.51077	PE150	98.18	94.57	180455840	Bat	Mixed_spleen_lung_tissue	Tissue	2018	Nov	G6	1.048889,34.58	Kenya	Mountain Elgon	Rhinolophidae	Rhinolophus ferrumequinum	cytb	0.964467		FP100001971TR	1
KBR8SL	KBR8SL	34.785	27.487	PE150	98.56	95.47	1540759860	Bat	Mixed_spleen_lung_tissue	Tissue	2018	Nov	G6	1.048889,34.58	Kenya	Mountain Elgon	Rhinolophidae	Rhinolophus fumigatus/eloquens complex sp. 1 TD-2019	cytb	1		FP100001971TR	1
KBR9SL	KBR9SL	40.6061	3.12441	PE150	98.62	95.62	64535975	Bat	Mixed_spleen_lung_tissue	Tissue	2018	Nov	G6	1.048889,34.58	Kenya	Mountain Elgon	Rhinolophidae	Rhinolophus fumigatus/eloquens complex sp. 1 TD-2019	cytb	1		FP100001971TR	1
KSI001	KSI001	0.944667	0.117718	PE100	93.68	84.57	58762	Bat	Single_feces	Feces	2014	Nov	G4	-0.6800815041,34.7732838323	Kenya	Kisii	Pteropodidae	Eidolon helvum	cytb	0.996901		DP8400012889BR	1
KSI011	KSI011	5.25405	0.339224	PE100	93.21	84.02	237932	Bat	Single_feces	Feces	2014	Nov	G4	-0.6800815041,34.7732838323	Kenya	Kisii	Pteropodidae	Eidolon helvum	cytb, cox1	0.996552		DP8400012906TL	1
QEPC004	QEPC004	48.6527	40.2206	PE150	97.56	92.54	1693925921	Bat	Single_feces	Feces	2018	Nov	G1	-0.164072,30.020253	Uganda	Queen Elizabeth National Park, Uganda	Pteropodidae	Rousettus aegyptiacus	cytb, cox1, nd1	0.986486	14	DP8400016301BR,FP100002007BL	2
QEPC005	QEPC005	44.8883	28.6037	PE150	97.65	92.73	1331086083	Bat	Single_feces	Feces	2018	Nov	G1	-0.164072,30.020253	Uganda	Queen Elizabeth National Park, Uganda	Pteropodidae	Rousettus aegyptiacus	cytb, cox1, nd1	0.99654	5	FP200002064,FP100002007BL	2
QEPC027R	QEPC027R	47.8716	1.62955	PE150	96.28	89.57	22441652	Bat	Single_feces	Feces	2018	Nov	G1	-0.164072,30.020253	Uganda	Queen Elizabeth National Park, Uganda	Pteropodidae	Rousettus aegyptiacus	cytb, cox1, nd1	0.986486	0	DP8400015674TL,FP100002007BL	2
QEPC028R	QEPC028R	45.1143	13.5873	PE150	95.58	88.06	59781234	Bat	Single_feces	Feces	2018	Nov	G1	-0.164072,30.020253	Uganda	Queen Elizabeth National Park, Uganda	Pteropodidae	Rousettus aegyptiacus	cytb, cox1, nd1	0.985251	107	DP8400015674TL,FP100002007BL	2
QEPC045	QEPC045	48.1885	30.5029	PE150	97.56	92.51	1361546396	Bat	Single_feces	Feces	2018	Nov	G1	-0.164072,30.020253	Uganda	Queen Elizabeth National Park, Uganda	Pteropodidae	Rousettus aegyptiacus	cytb, cox1, nd1	0.999123	1	E100011504,FP100002007BL	2
QEPC046	QEPC046	43.1885	35.7223	PE150	97.34	92.06	1615454532	Bat	Single_feces	Feces	2018	Nov	G1	-0.164072,30.020253	Uganda	Queen Elizabeth National Park, Uganda	Pteropodidae	Rousettus aegyptiacus	cytb, cox1, nd1	0.998073	0	DP8400016301BR,FP100002007BL	2
QEPC091R	QEPC091R	47.7928	23.6013	PE150	96.53	90.15	831476279	Bat	Single_feces	Feces	2018	Nov	G1	-0.164072,30.020253	Uganda	Queen Elizabeth National Park, Uganda	Pteropodidae	Rousettus aegyptiacus	cytb, cox1, nd1	0.998073	0	DP8400015674TL,FP100002007BL	2
QEPC092R	QEPC092R	47.4386	9.91478	PE150	96.31	89.63	49137466	Bat	Single_feces	Feces	2018	Nov	G1	-0.164072,30.020253	Uganda	Queen Elizabeth National Park, Uganda	Pteropodidae	Rousettus aegyptiacus	cytb, cox1, nd1	0.990347	1	DP8400015674TL,FP100002007BL	2
RNAKID1996	BRA1996	29.198	1.71295	PE150	96.95	90.66	117072959	Rat	Kidney_tissue	Tissue	2016	Aug	G6	0.980924,34.96569	Kenya	Trans Nzoia, Kitale	Gliridae	Graphiurus murinus	cytb	0.991176		FP100002539TR	1
RNAKID1997	BRA1997	24.4162	2.79335	PE150	97.42	91.98	96676334	Rat	Kidney_tissue	Tissue	2016	Aug	G6	0.980924,34.96569	Kenya	Trans Nzoia, Kitale	Muridae	Mastomys natalensis	cytb	1	1	DP8450003681TL,DP8450003613BR,FP100002539TR	3
RNAKID1998	BRA1998	26.0213	15.8596	PE150	97.85	93.16	1097345222	Rat	Kidney_tissue	Tissue	2016	Aug	G6	0.980924,34.96569	Kenya	Trans Nzoia, Kitale	Muridae	Mastomys natalensis	cytb	0.999103	0	FP100002539TR	1
RNAKID1999	BRA1999	22.9817	11.4381	PE150	96.92	90.37	923568036	Rat	Kidney_tissue	Tissue	2016	Aug	G6	0.980924,34.96569	Kenya	Trans Nzoia, Kitale	Muridae	Arvicanthis niloticus	cytb	0.978642		DP8450003682TL,FP100002539TR	2
RNAKID2000	BRA2000	44.1861	7.93655	PE150	96.45	89.32	588732478	Rat	Kidney_tissue	Tissue	2016	Aug	G6	0.980924,34.96569	Kenya	Trans Nzoia, Kitale	Muridae	Lophuromys flavopunctatus	cytb	0.992593		FP100002489TL	1
RNAKID2001	BRA2001	28.3772	17.0081	PE150	97.66	92.56	1205488512	Rat	Kidney_tissue	Tissue	2016	Aug	G6	0.980924,34.96569	Kenya	Trans Nzoia, Kitale	Muridae	Lophuromys flavopunctatus	cytb	0.992593		FP100002539TR	1
RNAKID2002	BRA2002	31.1434	4.70979	PE150	97.44	91.97	432391001	Rat	Kidney_tissue	Tissue	2016	Aug	G6	0.980924,34.96569	Kenya	Trans Nzoia, Kitale	Muridae	Lophuromys flavopunctatus	cytb	0.992593		FP100002539TR	1
RNAKID2003	BRA2003	28.2677	7.50885	PE150	97.17	91.15	557578651	Rat	Kidney_tissue	Tissue	2016	Aug	G6	0.980924,34.96569	Kenya	Trans Nzoia, Kitale	Muridae	Arvicanthis niloticus	cytb	1		DP8450003682TL,FP100002539TR	2
RNAKID2005	BRA2005	26.7379	2.26378	PE150	97.7	92.86	57210602	Rat	Kidney_tissue	Tissue	2016	Aug	G6	0.980924,34.96569	Kenya	Trans Nzoia, Kitale	Muridae	Arvicanthis niloticus	cytb	0.996491		FP100002539TR	1
RNAKID2006	BRA2006	27.4043	5.44235	PE150	96.86	90.23	520709667	Rat	Kidney_tissue	Tissue	2016	Aug	G6	0.980924,34.96569	Kenya	Trans Nzoia, Kitale	Muridae	Lophuromys flavopunctatus	cytb	0.987037		FP100002539TR	1
RNAKID2007	BRA2007	30.5401	14.3118	PE150	97.47	91.91	1220488356	Rat	Kidney_tissue	Tissue	2016	Aug	G6	0.980924,34.96569	Kenya	Trans Nzoia, Kitale	Muridae	Mastomys natalensis	cytb	0.995045	0	FP100002536TR	1
RNAKID2008	BRA2008	29.633	0.760453	PE150	97.23	91.45	22363002	Rat	Kidney_tissue	Tissue	2016	Aug	G6	0.980924,34.96569	Kenya	Trans Nzoia, Kitale	Muridae	Oenomys hypoxanthus	cytb	0.998092		FP100002539TR	1
RNAKID2009	BRA2009	32.9962	0.900906	PE150	96.95	90.72	30977028	Rat	Kidney_tissue	Tissue	2016	Aug	G6	0.980924,34.96569	Kenya	Trans Nzoia, Kitale	Gliridae	Graphiurus murinus	cytb	0.991176		FP100002539TR	1
RNAKID2010	BRA2010	30.2956	6.06402	PE150	97.14	91.07	499993633	Rat	Kidney_tissue	Tissue	2016	Aug	G6	0.980924,34.96569	Kenya	Trans Nzoia, Kitale	Muridae	Mus bufo	cytb	0.996491		FP100002539TR	1
RNAKID2012	BRA2012	27.5555	1.35323	PE150	97.03	90.9	39544745	Rat	Kidney_tissue	Tissue	2016	Aug	G6	0.980924,34.96569	Kenya	Trans Nzoia, Kitale	Muridae	Mastomys natalensis	cytb	0.999103	0	DP8450003681TL,DP8450003613BR,FP100002536TR	3
RNAKID2013	BRA2013	29.4395	0.594246	PE150	97.07	91.21	9123709	Rat	Kidney_tissue	Tissue	2016	Aug	G6	0.980924,34.96569	Kenya	Trans Nzoia, Kitale	Muridae	Lophuromys flavopunctatus	cytb	0.996296		FP100002539TR	1
RNAKID2014	BRA2014	27.7117	3.2459	PE150	96.91	90.49	221281369	Rat	Kidney_tissue	Tissue	2016	Aug	G6	0.980924,34.96569	Kenya	Trans Nzoia, Kitale	Muridae	Mastomys natalensis	cytb	0.999103	0	FP100002539TR	1
RNAKID2015	BRA2015	22.8688	9.56205	PE150	97.01	90.72	816542239	Rat	Kidney_tissue	Tissue	2016	Aug	G6	0.980924,34.96569	Kenya	Trans Nzoia, Kitale	Muridae	Mastomys natalensis	cytb	0.992634	0	FP100002539TR	1
RNAKID2016	BRA2016	30.9646	5.43096	PE150	97.13	91.13	454023976	Rat	Kidney_tissue	Tissue	2016	Aug	G7	0.187528,35.852107	Kenya	Salgaa, Nakuru	Muridae	Aethomys hindei	cytb	0.998235		FP100002539TR	1
RNAKID2017	BRA2017	29.9827	7.35564	PE150	97.24	91.4	639927185	Rat	Kidney_tissue	Tissue	2016	Aug	G7	0.187528,35.852107	Kenya	Salgaa, Nakuru	Muridae	Aethomys hindei	cytb	0.998235		FP100002539TR	1
RNAKID2019	BRA2019	30.6777	1.19814	PE150	97.69	92.98	24664716	Rat	Kidney_tissue	Tissue	2016	Aug	G7	0.187528,35.852107	Kenya	Salgaa, Nakuru	Muridae	Mus bufo	cytb	0.997368		FP100002539TR	1
RNAKID2020	BRA2020	30.5664	0.730033	PE150	96.52	89.72	10245556	Rat	Kidney_tissue	Tissue	2016	Aug	G7	0.187528,35.852107	Kenya	Salgaa, Nakuru	Muridae	Aethomys hindei	cytb	0.998235		FP100002539TR	1
RNAKID2021	BRA2021	28.329	1.85184	PE150	96.92	90.57	80385065	Rat	Kidney_tissue	Tissue	2016	Aug	G7	0.187528,35.852107	Kenya	Salgaa, Nakuru	Muridae	Aethomys hindei	cytb	0.998235		FP100002539TR	1
RNAKID2022	BRA2022	28.4395	5.29334	PE150	96.9	90.32	527197781	Rat	Kidney_tissue	Tissue	2016	Aug	G7	0.187528,35.852107	Kenya	Salgaa, Nakuru	Muridae	Aethomys hindei	cytb	0.998235		FP100002539TR	1
RNAKID2023	BRA2023	29.1682	2.26256	PE150	96.65	89.92	125252526	Rat	Kidney_tissue	Tissue	2016	Aug	G7	0.187528,35.852107	Kenya	Salgaa, Nakuru	Muridae	Aethomys hindei	cytb	0.998235		FP100002539TR	1
RNAKID2024	BRA2024	28.5424	2.05583	PE150	96.72	89.96	95201678	Rat	Kidney_tissue	Tissue	2016	Aug	G7	0.187528,35.852107	Kenya	Salgaa, Nakuru	Muridae	Arvicanthis niloticus	cytb	1		FP100002539TR	1
RNAKID2025	BRA2025	29.0441	0.993429	PE150	96.66	90.09	18190016	Rat	Kidney_tissue	Tissue	2016	Aug	G7	0.187528,35.852107	Kenya	Salgaa, Nakuru	Muridae	Aethomys hindei	cytb	0.999117		FP100002539TR	1
RNAKID2048	BRA2048	23.2013	9.52622	PE150	97.06	90.83	1079193428	Rat	Kidney_tissue	Tissue	2016	Aug	G16	0.394428,39.71704	Kenya	Kilifi, Mtwapa	Muridae	Gerbilliscus vicinus	cytb	1		FP100002539TR	1
RNAKID2049	BRA2049	25.2484	18.6258	PE150	97.8	93.01	1592402152	Rat	Kidney_tissue	Tissue	2016	Aug	G16	0.394428,39.71704	Kenya	Kilifi, Mtwapa	Muridae	Gerbilliscus vicinus	cytb	1		DP8450003682TL,FP100002539TR	2
RNAKID2081	BRA2081	27.5344	19.5661	PE150	98	93.61	1351985807	Rat	Kidney_tissue	Tissue	2016	Aug	G6	0.980924,34.96569	Kenya	Trans Nzoia, Kitale	Muridae	Mastomys natalensis	cytb	0.994614	0	FP100002539TR	1
RNAKID2082	BRA2082	29.0192	19.7732	PE150	97.68	92.68	1541912677	Rat	Kidney_tissue	Tissue	2016	Aug	G6	0.980924,34.96569	Kenya	Trans Nzoia, Kitale	Muridae	Mastomys natalensis	cytb	0.992634	0	FP100002539TR	1
RNAKID2117	BRA2117	29.9383	25.6801	PE150	98.3	94.45	1550096970	Rat	Kidney_tissue	Tissue	2016	Aug	G16	0.394428,39.71704	Kenya	Kilifi, Mtwapa	Muridae	Rattus rattus	cytb	1		FP100002539TR	1
RNAKID2118	BRA2118	25.2829	2.41529	PE150	97.15	91.04	184877740	Rat	Kidney_tissue	Tissue	2016	Aug	G16	0.394428,39.71704	Kenya	Kilifi, Mtwapa	Muridae	Lemniscomys striatus	cytb	1		DP8450003681TL,FP100002536TR	2
RNAKID2119	BRA2119	26.771	18.3565	PE150	97.46	92.01	1514957403	Rat	Kidney_tissue	Tissue	2016	Aug	G6	0.980924,34.96569	Kenya	Trans Nzoia, Kitale	Muridae	Mastomys natalensis	cytb	0.994652	0	FP100002539TR	1
RNAKID2122	BRA2122	25.466	21.8245	PE150	98.21	94.18	1485057958	Rat	Kidney_tissue	Tissue	2016	Aug	G6	0.980924,34.96569	Kenya	Trans Nzoia, Kitale	Muridae	Rattus rattus	cytb	1		FP100002539TR	1
RNAKID2123	BRA2123	29.1282	11.4009	PE150	97.05	90.77	1120383787	Rat	Kidney_tissue	Tissue	2016	Aug	G6	0.980924,34.96569	Kenya	Trans Nzoia, Kitale	Muridae	Rattus rattus	cytb	1		FP100002539TR	1
RNAKID2124	BRA2124	23.0179	10.9753	PE150	97.72	92.67	816162728	Rat	Kidney_tissue	Tissue	2016	Aug	G6	0.980924,34.96569	Kenya	Trans Nzoia, Kitale	Muridae	Mus bufo	cytb	0.997368		FP100002536TR	1
RNAKID2125	BRA2125	27.5106	16.2933	PE150	97.09	90.67	1554069906	Rat	Kidney_tissue	Tissue	2016	Aug	G6	0.980924,34.96569	Kenya	Trans Nzoia, Kitale	Muridae	Rattus rattus	cytb	1		FP100002536TR	1
RNAKID2126	BRA2126	24.8205	17.2692	PE150	97.2	91.2	999649891	Rat	Kidney_tissue	Tissue	2016	Aug	G6	0.980924,34.96569	Kenya	Trans Nzoia, Kitale	Muridae	Lemniscomys striatus	cytb	0.999123		FP100002539TR	1
RNAKID2127	BRA2127	26.2182	6.76128	PE150	96.94	90.46	559570461	Rat	Kidney_tissue	Tissue	2016	Aug	G6	0.980924,34.96569	Kenya	Trans Nzoia, Kitale	Muridae	Lemniscomys striatus	cytb	1		FP100002539TR	1
RNAKID2128	BRA2128	27.8913	18.3662	PE150	97.72	92.62	1282687841	Rat	Kidney_tissue	Tissue	2016	Aug	G6	0.980924,34.96569	Kenya	Trans Nzoia, Kitale	Muridae	Mus bufo	cytb	0.996491		FP100002536TR	1
RNAKID2130	BRA2130	25.1973	7.24308	PE150	97.15	91.08	486347289	Rat	Kidney_tissue	Tissue	2016	Aug	G6	0.980924,34.96569	Kenya	Trans Nzoia, Kitale	Muridae	Grammomys sp.	cytb	0.998866		FP100002539TR	1
RNAKID2142	BRA2142	34.2629	29.1678	PE150	98.27	94.29	1922949061	Rat	Kidney_tissue	Tissue	2016	Aug	G16	0.394428,39.71704	Kenya	Kilifi, Mtwapa	Muridae	Rattus rattus	cytb	1		FP100002536TR	1
RNAKID2157	BRA2157	27.1156	22.6496	PE150	97.15	91.12	1880598303	Rat	Kidney_tissue	Tissue	2016	Aug	G16	0.394428,39.71704	Kenya	Kilifi, Mtwapa	Muridae	Gerbilliscus vicinus	cytb	1		FP100002489TL	1
RNAKID2158	BRA2158	26.9208	11.9104	PE150	97.31	91.45	1312423697	Rat	Kidney_tissue	Tissue	2016	Aug	G16	0.394428,39.71704	Kenya	Kilifi, Mtwapa	Muridae	Gerbilliscus vicinus	cytb	0.996491		FP100002536TR	1
RNAKID2159	BRA2159	28.5358	1.55846	PE150	96.62	90	44396704	Rat	Kidney_tissue	Tissue	2016	Aug	G6	0.980924,34.96569	Kenya	Trans Nzoia, Kitale	Muridae	Mus bufo	cytb	0.996491		FP100002539TR	1
RNAKID2161	BRA2161	28.7592	11.9099	PE150	97.2	91.17	913782747	Rat	Kidney_tissue	Tissue	2016	Aug	G6	0.980924,34.96569	Kenya	Trans Nzoia, Kitale	Muridae	Mus cf. gratus TA-2014	cytb	0.99893		FP100002539TR	1
RNAKID2162	BRA2162	25.2516	22.2162	PE150	97.94	93.41	1765976609	Rat	Kidney_tissue	Tissue	2016	Aug	G6	0.980924,34.96569	Kenya	Trans Nzoia, Kitale	Muridae	Rattus rattus	cytb	1		FP100002539TR	1
RNAKID2163	BRA2163	29.1098	24.8307	PE150	98.04	93.68	1725133346	Rat	Kidney_tissue	Tissue	2016	Aug	G6	0.980924,34.96569	Kenya	Trans Nzoia, Kitale	Muridae	Rattus rattus	cytb	1		FP100002539TR	1
RNAKID2164	BRA2164	22.0674	18.6915	PE150	96.39	89.09	1498389277	Rat	Kidney_tissue	Tissue	2016	Aug	G6	0.980924,34.96569	Kenya	Trans Nzoia, Kitale	Muridae	Rattus rattus	cytb	1		FP100002539TR	1
RNAKID2165	BRA2165	25.2725	21.2296	PE150	97.71	92.73	1659062596	Rat	Kidney_tissue	Tissue	2016	Aug	G6	0.980924,34.96569	Kenya	Trans Nzoia, Kitale	Muridae	Mastomys natalensis	cytb	0.994614	4	FP100002539TR	1
RNAKID2166	BRA2166	31.6759	10.5118	PE150	97.34	91.63	952665840	Rat	Kidney_tissue	Tissue	2016	Aug	G6	0.980924,34.96569	Kenya	Trans Nzoia, Kitale	Muridae	Lophuromys flavopunctatus	cytb	0.992593		FP100002539TR	1
RNAKID2167	BRA2167	26.9203	5.7138	PE150	96.99	90.69	536960225	Rat	Kidney_tissue	Tissue	2016	Aug	G6	0.980924,34.96569	Kenya	Trans Nzoia, Kitale	Muridae	Mastomys natalensis	cytb	0.999103	1	FP100002539TR	1
RNAKID2168	BRA2168	22.6786	20.2735	PE150	97.93	93.43	1556863082	Rat	Kidney_tissue	Tissue	2016	Aug	G6	0.980924,34.96569	Kenya	Trans Nzoia, Kitale	Muridae	Mastomys natalensis	cytb	0.999103	0	FP100002539TR	1
RNAKID2169	BRA2169	22.1988	16.5053	PE150	97.22	91.32	1492959553	Rat	Kidney_tissue	Tissue	2016	Aug	G6	0.980924,34.96569	Kenya	Trans Nzoia, Kitale	Muridae	Mastomys natalensis	cytb	0.999103	0	FP100002539TR	1
RNAKID2170	BRA2170	22.9754	10.004	PE150	97.34	91.62	730256876	Rat	Kidney_tissue	Tissue	2016	Aug	G6	0.980924,34.96569	Kenya	Trans Nzoia, Kitale	Muridae	Grammomys sp.	cytb	0.995465		DP8450003682TL,FP100002539TR	2
RNAKID2171	BRA2171	32.0575	0.753984	PE150	96.59	90.08	10739208	Rat	Kidney_tissue	Tissue	2016	Aug	G6	0.980924,34.96569	Kenya	Trans Nzoia, Kitale	Muridae	Mus musculoides	cytb	0.992105		FP100002539TR	1
RNAKID2172	BRA2172	22.0111	18.0522	PE150	97.51	92.12	1550439933	Rat	Kidney_tissue	Tissue	2016	Aug	G6	0.980924,34.96569	Kenya	Trans Nzoia, Kitale	Muridae	Rattus rattus	cytb	1		FP100002539TR	1
RNAKID2173	BRA2173	22.7075	12.1693	PE150	97.16	91.09	1204334598	Rat	Kidney_tissue	Tissue	2016	Aug	G6	0.980924,34.96569	Kenya	Trans Nzoia, Kitale	Muridae	Rattus rattus	cytb	1		FP100002539TR	1
RNAKID2174	BRA2174	16.1938	9.49907	PE150	97.3	92.02	939706302	Rat	Kidney_tissue	Tissue	2016	Aug	G6	0.980924,34.96569	Kenya	Trans Nzoia, Kitale	Muridae	Mastomys natalensis	cytb	0.995087	0	FP100002539TR,FP100002349BL	2
RNAKID2175	BRA2175	27.483	8.19818	PE150	97.23	91.44	674849659	Rat	Kidney_tissue	Tissue	2016	Aug	G6	0.980924,34.96569	Kenya	Trans Nzoia, Kitale	Muridae	Mastomys natalensis	cytb	1	0	FP100002539TR	1
RNAKID2201	BRA2201	26.2087	1.44906	PE150	97.53	92.49	34458834	Rat	Kidney_tissue	Tissue	2016	Aug	G7	0.187528,35.852107	Kenya	Salgaa, Nakuru	Muridae	Arvicanthis niloticus	cytb	0.989796		FP100002539TR	1
RNAKID2202	BRA2202	28.2746	1.94058	PE150	97.26	91.71	113817705	Rat	Kidney_tissue	Tissue	2016	Aug	G7	0.187528,35.852107	Kenya	Salgaa, Nakuru	Muridae	Aethomys hindei	cytb	0.998235		FP100002539TR	1
RNAKID2203	BRA2203	19.0665	12.1191	PE150	97.15	90.87	1194131552	Rat	Kidney_tissue	Tissue	2016	Aug	G7	0.187528,35.852107	Kenya	Salgaa, Nakuru	Muridae	Aethomys hindei	cytb	0.963882		FP100002536TR	1
RNAKID2204	BRA2204	29.9654	7.83992	PE150	97.21	91.3	763034592	Rat	Kidney_tissue	Tissue	2016	Aug	G7	0.187528,35.852107	Kenya	Salgaa, Nakuru	Muridae	Aethomys hindei	cytb	0.998235		FP100002539TR	1
RNAKID2205	BRA2205	28.1749	23.4693	PE150	98.03	93.7	1480484383	Rat	Kidney_tissue	Tissue	2016	Aug	G7	0.187528,35.852107	Kenya	Salgaa, Nakuru	Muridae	Mus bufo	cytb	0.998221		FP100002539TR	1
RNAKID2206	BRA2206	28.9259	20.6852	PE150	97.72	92.76	1392885054	Rat	Kidney_tissue	Tissue	2016	Aug	G7	0.187528,35.852107	Kenya	Salgaa, Nakuru	Muridae	Mus bufo	cytb	0.999118		FP100002539TR	1
RNAKID2207	BRA2207	21.1547	12.162	PE150	97.6	92.29	910940923	Rat	Kidney_tissue	Tissue	2016	Aug	G7	0.187528,35.852107	Kenya	Salgaa, Nakuru	Muridae	Mus bufo	cytb	0.997368		FP100002536TR	1
RNAKID2209	BRA2209	14.001	11.2454	PE150	97.46	91.84	847870889	Rat	Kidney_tissue	Tissue	2016	Aug	G7	0.187528,35.852107	Kenya	Salgaa, Nakuru	Muridae	Arvicanthis niloticus	cytb	0.976774		FP100002536TR,FP100002729BL	2
RNAKID2210	BRA2210	20.7662	2.78003	PE150	97.31	91.6	145053620	Rat	Kidney_tissue	Tissue	2016	Aug	G7	0.187528,35.852107	Kenya	Salgaa, Nakuru	Muridae	Mus bufo	cytb	0.999118		FP100002536TR	1
RNAKID2211	BRA2211	27.7942	4.53179	PE150	96.61	89.8	354547225	Rat	Kidney_tissue	Tissue	2016	Aug	G7	0.187528,35.852107	Kenya	Salgaa, Nakuru	Muridae	Aethomys hindei	cytb	0.963419		FP100002489TL	1
RNAKID2212	BRA2212	23.4367	11.8886	PE150	97.05	90.62	1221938228	Rat	Kidney_tissue	Tissue	2016	Aug	G7	0.187528,35.852107	Kenya	Salgaa, Nakuru	Muridae	Aethomys hindei	cytb	0.963325		FP100002536TR	1
RNAKID2213	BRA2213	29.2373	26.0382	PE150	97.77	92.95	1966625668	Rat	Kidney_tissue	Tissue	2016	Aug	G7	0.187528,35.852107	Kenya	Salgaa, Nakuru	Muridae	Rattus rattus	cytb	0.997758		FP100002489TL	1
RNAKID2214	BRA2214	25.0491	22.4578	PE150	97.94	93.27	1790338069	Rat	Kidney_tissue	Tissue	2016	Aug	G7	0.187528,35.852107	Kenya	Salgaa, Nakuru	Muridae	Rattus rattus	cytb	1		FP100002536TR	1
RNAKID2215	BRA2215	22.6696	1.44161	PE150	97.87	93.09	55884034	Rat	Kidney_tissue	Tissue	2016	Aug	G7	0.187528,35.852107	Kenya	Salgaa, Nakuru	Spalacidae	Tachyoryctes splendens	cytb	0.991228		FP100002536TR	1
RNAKID2216	BRA2216	31.3903	1.18151	PE150	96.75	90.54	28798609	Rat	Kidney_tissue	Tissue	2016	Aug	G7	0.187528,35.852107	Kenya	Salgaa, Nakuru	Muridae	Arvicanthis niloticus	cytb	1		FP100002489TL	1
RNAKID2217	BRA2217	23.454	20.8146	PE150	97.94	93.28	1702745402	Rat	Kidney_tissue	Tissue	2016	Aug	G7	0.187528,35.852107	Kenya	Salgaa, Nakuru	Muridae	Rattus rattus	cytb	1		FP100002536TR	1
RNAKID2218	BRA2218	27.7336	2.90981	PE150	96.47	89.37	157809935	Rat	Kidney_tissue	Tissue	2016	Aug	G7	0.187528,35.852107	Kenya	Salgaa, Nakuru	Muridae	Arvicanthis niloticus	cytb	1		FP100002489TL	1
RNAKID2219	BRA2219	20.367	0.91716	PE150	97.29	91.53	32673763	Rat	Kidney_tissue	Tissue	2016	Aug	G7	0.187528,35.852107	Kenya	Salgaa, Nakuru	Muridae	Arvicanthis niloticus	cytb	1		FP100002536TR	1
RNAKID2221	BRA2221	22.0354	0.928844	PE150	96.77	90.13	14639353	Rat	Kidney_tissue	Tissue	2016	Aug	G7	0.187528,35.852107	Kenya	Salgaa, Nakuru	Muridae	Aethomys hindei	cytb	0.999117		FP100002536TR	1
RNAKID2222	BRA2222	19.109	1.10528	PE150	97.61	92.6	29830604	Rat	Kidney_tissue	Tissue	2016	Aug	G7	0.187528,35.852107	Kenya	Salgaa, Nakuru	Muridae	Mus bufo	cytb	0.999118		FP100002536TR	1
RNAKID2223	BRA2223	21.1896	0.778146	PE150	96.72	90.14	5465325	Rat	Kidney_tissue	Tissue	2016	Aug	G7	0.187528,35.852107	Kenya	Salgaa, Nakuru	Muridae	Aethomys hindei	cytb	0.998235		FP100002536TR	1
RNAKID2226	BRA2226	22.6665	4.88336	PE150	97.29	91.45	412748630	Rat	Kidney_tissue	Tissue	2016	Aug	G7	0.18225,35.85616	Kenya	Rongai, Nakuru	Muridae	Mastomys natalensis	cytb	0.999103	1	FP100002536TR	1
RNAKID2227	BRA2227	19.846	9.43146	PE150	97.46	91.94	951777079	Rat	Kidney_tissue	Tissue	2016	Aug	G7	0.18225,35.85616	Kenya	Rongai, Nakuru	Muridae	Mastomys natalensis	cytb	0.991404	0	FP100002536TR	1
RNAKID2228	BRA2228	19.7154	3.40813	PE150	97.22	91.25	283186302	Rat	Kidney_tissue	Tissue	2016	Aug	G7	0.18225,35.85616	Kenya	Rongai, Nakuru	Muridae	Mastomys natalensis	cytb	1	0	FP100002536TR	1
RNAKID2229	BRA2229	24.38	2.42369	PE150	97.58	92.36	41184443	Rat	Kidney_tissue	Tissue	2016	Aug	G7	0.18225,35.85616	Kenya	Rongai, Nakuru	Muridae	Mus bufo	cytb	0.997368		FP100002729BL,FP100002536TR	2
RNAKID2231	BRA2231	28.8463	9.21603	PE150	96.07	88.11	836963462	Rat	Kidney_tissue	Tissue	2016	Aug	G7	0.18225,35.85616	Kenya	Rongai, Nakuru	Muridae	Mastomys natalensis	cytb	0.994619	0	FP100002489TL	1
RNAKID2232	BRA2232	20.5917	3.14552	PE150	96.62	89.4	240991213	Rat	Kidney_tissue	Tissue	2016	Aug	G7	0.18225,35.85616	Kenya	Rongai, Nakuru	Muridae	Lemniscomys striatus	cytb	0.999428		FP100002538TR	1
RNAKID2233	BRA2233	30.3419	2.86944	PE150	96.02	88.12	225810101	Rat	Kidney_tissue	Tissue	2016	Aug	G7	0.18225,35.85616	Kenya	Rongai, Nakuru	Muridae	Aethomys hindei	cytb	0.998235		FP100002489TL	1
RNAKID2234	BRA2234	26.677	10.4392	PE150	96.95	90.67	913181145	Rat	Kidney_tissue	Tissue	2016	Aug	G7	0.18225,35.85616	Kenya	Rongai, Nakuru	Muridae	Mastomys natalensis	cytb	0.999103	1	FP100002489TL	1
RNAKID2235	BRA2235	27.569	19.7617	PE150	97.14	91.2	1631460497	Rat	Kidney_tissue	Tissue	2016	Aug	G7	0.17529,35.85665	Kenya	Rongai, Nakuru	Muridae	Mastomys natalensis	cytb	1	0	FP100002489TL	1
RNAKID2236	BRA2236	22.5176	18.1525	PE150	96.87	90.38	1477002216	Rat	Kidney_tissue	Tissue	2016	Aug	G7	0.17529,35.85665	Kenya	Rongai, Nakuru	Muridae	Mastomys natalensis	cytb	0.992634	0	DP8450003681TL,DP8450003613BR,FP100002489TL	3
RNAKID2237	BRA2237	28.7885	19.0028	PE150	96.71	89.93	1548369181	Rat	Kidney_tissue	Tissue	2016	Aug	G7	0.17529,35.85665	Kenya	Rongai, Nakuru	Muridae	Mastomys natalensis	cytb	1	0	FP100002489TL	1
RNAKID2238	BRA2238	27.9385	21.9631	PE150	96.75	90.05	1724614410	Rat	Kidney_tissue	Tissue	2016	Aug	G7	0.17529,35.85665	Kenya	Rongai, Nakuru	Muridae	Mastomys natalensis	cytb	1	0	FP100002489TL	1
RNAKID2240	BRA2240	14.7833	12.5249	PE150	98.61	94.86	625609060	Rat	Kidney_tissue	Tissue	2016	Aug	G7	0.17529,35.85665	Kenya	Rongai, Nakuru	Muridae	Mastomys natalensis	cytb	1	0	FP100002354BL	1
RNAKID2241	BRA2241	28.0321	7.98478	PE150	98.56	94.67	711182127	Rat	Kidney_tissue	Tissue	2016	Aug	G7	0.17529,35.85665	Kenya	Rongai, Nakuru	Muridae	Mastomys natalensis	cytb	0.999103	3	FP100002354BL	1
RNAKID2242	BRA2242	27.912	4.49374	PE150	98.32	93.84	461858640	Rat	Kidney_tissue	Tissue	2016	Aug	G7	0.17529,35.85665	Kenya	Rongai, Nakuru	Muridae	Aethomys hindei	cytb	0.998235		FP100002354BL	1
RNAKID2243	BRA2243	26.5994	2.99685	PE150	98.47	94.38	301013561	Rat	Kidney_tissue	Tissue	2016	Aug	G7	0.17529,35.85665	Kenya	Rongai, Nakuru	Muridae	Aethomys hindei	cytb	0.998235		FP100002354BL	1
RNAKID2244	BRA2244	22.8969	12.5139	PE150	98.85	95.75	509046137	Rat	Kidney_tissue	Tissue	2016	Aug	G7	0.17529,35.85665	Kenya	Rongai, Nakuru	Muridae	Mastomys natalensis	cytb	0.999103	0	FP100002354BL	1
RNAKID2245	BRA2245	27.3049	0.879643	PE150	98.72	95.4	20356889	Rat	Kidney_tissue	Tissue	2016	Aug	G7	0.17529,35.85665	Kenya	Rongai, Nakuru	Muridae	Mastomys natalensis	cytb	0.996479	2	FP100002354BL	1
RNAKID2246	BRA2246	32.3631	3.67588	PE150	98.62	94.89	271554627	Rat	Kidney_tissue	Tissue	2016	Aug	G7	0.17529,35.85665	Kenya	Rongai, Nakuru	Muridae	Mus bufo	cytb	0.999118		FP100002354BL	1
RNAKID2247	BRA2247	21.2255	6.54088	PE150	98.69	95.18	593736593	Rat	Kidney_tissue	Tissue	2016	Aug	G7	0.17529,35.85665	Kenya	Rongai, Nakuru	Muridae	Otomys angoniensis	cytb	0.976584		FP100002354BL	1
RNAKID2248	BRA2248	27.9005	8.37661	PE150	98.48	94.43	763650713	Rat	Kidney_tissue	Tissue	2016	Aug	G7	0.17529,35.85665	Kenya	Rongai, Nakuru	Muridae	Arvicanthis niloticus	cytb	1		FP100002354BL	1
RNAKID2249	BRA2249	30.12	23.7159	PE150	98.84	95.73	183750416	Rat	Kidney_tissue	Tissue	2016	Aug	G7	0.17529,35.85665	Kenya	Rongai, Nakuru	Muridae	Mastomys natalensis	cytb	0.999103	0	FP100002354BL	1
RNAKID2250	BRA2250	24.6234	2.83951	PE150	98.56	94.91	193905481	Rat	Kidney_tissue	Tissue	2016	Aug	G7	0.17529,35.85665	Kenya	Rongai, Nakuru	Muridae	Mastomys natalensis	cytb	0.992634	0	FP100002354BL	1
RNAKID2251	BRA2251	26.1791	5.12893	PE150	98.61	94.98	485969691	Rat	Kidney_tissue	Tissue	2016	Aug	G7	0.17529,35.85665	Kenya	Rongai, Nakuru	Muridae	Mastomys natalensis	cytb	1	0	FP100002354BL	1
RNAKID2252	BRA2252	16.0473	14.7663	PE150	98.86	95.78	635472254	Rat	Kidney_tissue	Tissue	2016	Aug	G7	0.17529,35.85665	Kenya	Rongai, Nakuru	Muridae	Mastomys natalensis	cytb	0.999103	0	FP100002354BL	1
RNAKID2254	BRA2254	25.9248	3.29555	PE150	98.81	95.72	219868827	Rat	Kidney_tissue	Tissue	2016	Aug	G7	0.17529,35.85665	Kenya	Rongai, Nakuru	Muridae	Mastomys natalensis	cytb	0.999103	0	FP100002354BL	1
RNAKID2255	BRA2255	20.7163	7.38274	PE150	98.61	94.9	399259957	Rat	Kidney_tissue	Tissue	2016	Aug	G7	0.17529,35.85665	Kenya	Rongai, Nakuru	Muridae	Mastomys natalensis	cytb	1	0	FP100002354BL	1
RNAKID2257	BRA2257	22.9394	10.3511	PE150	98.72	95.28	856083477	Rat	Kidney_tissue	Tissue	2016	Aug	G7	0.17529,35.85665	Kenya	Rongai, Nakuru	Muridae	Mastomys natalensis	cytb	1	0	FP100002354BL	1
RNAKID2258	BRA2258	26.998	9.40824	PE150	98.69	95.24	890075205	Rat	Kidney_tissue	Tissue	2016	Aug	G7	0.17529,35.85665	Kenya	Rongai, Nakuru	Muridae	Mastomys natalensis	cytb	0.992634	0	FP100002354BL	1
RNAKID2260	BRA2260	11.4613	4.60614	PE150	95.87	88.88	350093189	Rat	Kidney_tissue	Tissue	2016	Aug	G7	0.17529,35.85665	Kenya	Rongai, Nakuru	Muridae	Mus bufo	cytb	1		FP100002729BL,FP100002354BL	2
RNAKID2261	BRA2261	26.1999	9.96426	PE150	98.76	95.48	780016089	Rat	Kidney_tissue	Tissue	2016	Aug	G7	0.17529,35.85665	Kenya	Rongai, Nakuru	Muridae	Mus bufo	cytb	0.999118		FP100002354BL	1
RNAKID2262	BRA2262	25.0865	10.5396	PE150	98.78	95.44	739274823	Rat	Kidney_tissue	Tissue	2016	Aug	G7	0.17529,35.85665	Kenya	Rongai, Nakuru	Muridae	Lemniscomys striatus	cytb	0.998111		FP100002354BL	1
RNAKID2263	BRA2263	9.50414	4.60813	PE150	98.68	95.1	128170774	Rat	Kidney_tissue	Tissue	2016	Aug	G7	0.17529,35.85665	Kenya	Rongai, Nakuru	Muridae	Lemniscomys striatus	cytb	0.998111		FP100002354BL	1
RNAKID2264	BRA2264	27.8858	3.79389	PE150	98.79	95.6	314611057	Rat	Kidney_tissue	Tissue	2016	Aug	G7	0.17529,35.85665	Kenya	Rongai, Nakuru	Muridae	Mastomys natalensis	cytb	0.999103	1	FP100002354BL	1
RNAKID2265	BRA2265	27.8099	5.45007	PE150	98.53	94.63	433327405	Rat	Kidney_tissue	Tissue	2016	Aug	G7	0.17529,35.85665	Kenya	Rongai, Nakuru	Muridae	Arvicanthis niloticus	cytb	1		FP100002354BL	1
RNAKID2267	BRA2267	38.1	17.2945	PE150	98.75	95.47	423008821	Rat	Kidney_tissue	Tissue	2016	Aug	G7	0.17529,35.85665	Kenya	Rongai, Nakuru	Muridae	Mastomys natalensis	cytb	1	0	FP100002354BL	1
RNAKID2268	BRA2268	19.5052	16.2377	PE150	98.7	95.25	768741301	Rat	Kidney_tissue	Tissue	2016	Aug	G7	0.17529,35.85665	Kenya	Rongai, Nakuru	Muridae	Mastomys natalensis	cytb	0.999103	0	FP100002354BL	1
RNAKID2269	BRA2269	37.1771	1.55019	PE150	98.39	94.33	66008289	Rat	Kidney_tissue	Tissue	2016	Aug	G7	0.17529,35.85665	Kenya	Rongai, Nakuru	Muridae	Aethomys hindei	cytb	0.998235		FP100002354BL	1
RNAKID2270	BRA2270	26.5759	3.26326	PE150	98.75	95.46	260653128	Rat	Kidney_tissue	Tissue	2016	Aug	G7	0.17529,35.85665	Kenya	Rongai, Nakuru	Muridae	Mastomys natalensis	cytb	1	0	FP100002354BL	1
RNAKID2271	BRA2271	28.0858	0.968328	PE150	98.73	95.56	21024297	Rat	Kidney_tissue	Tissue	2016	Aug	G7	0.17529,35.85665	Kenya	Rongai, Nakuru	Muridae	Mus bufo	cytb	0.997368		FP100002354BL	1
RNAKID2272	BRA2272	31.3847	8.25262	PE150	98.81	95.54	641353205	Rat	Kidney_tissue	Tissue	2016	Aug	G7	0.17529,35.85665	Kenya	Rongai, Nakuru	Muridae	Lemniscomys striatus	cytb	1		FP100002354BL	1
RNAKID2276	BRA2276	25.755	1.12078	PE150	98.4	94.51	23598498	Rat	Kidney_tissue	Tissue	2016	Sep	G7	0.187528,35.852107	Kenya	Salgaa, Nakuru	Muridae	Mus bufo	cytb	0.997368		FP100002354BL	1
RNAKID2277	BRA2277	37.5423	0.730044	PE150	98.91	96	17570838	Rat	Kidney_tissue	Tissue	2016	Sep	G7	0.17529,35.85665	Kenya	Rongai, Nakuru	Spalacidae	Tachyoryctes splendens	cytb	0.991228		FP100002354BL	1
RNALIV1996	BRA1996	30.6385	2.07339	PE150	97.71	93.14	155331853	Rat	Liver_tissue	Tissue	2016	Aug	G6	0.980924,34.96569	Kenya	Trans Nzoia, Kitale	Gliridae	Graphiurus murinus	cytb	0.991176		FP100002350BL	1
RNALIV1997	BRA1997	18.6537	1.37322	PE150	97.75	93.18	36471641	Rat	Liver_tissue	Tissue	2016	Aug	G6	0.980924,34.96569	Kenya	Trans Nzoia, Kitale	Muridae	Arvicanthis niloticus	cytb	1		FP100002350BL	1
RNALIV1998	BRA1998	25.4817	3.96297	PE150	97.68	93.07	150838502	Rat	Liver_tissue	Tissue	2016	Aug	G6	0.980924,34.96569	Kenya	Trans Nzoia, Kitale	Muridae	Mastomys natalensis	cytb	0.999103	1	FP100002350BL	1
RNALIV1999	BRA1999	27.16	1.9443	PE150	97.78	93.3	36481144	Rat	Liver_tissue	Tissue	2016	Aug	G6	0.980924,34.96569	Kenya	Trans Nzoia, Kitale	Muridae	Arvicanthis niloticus	cytb	1		FP100002350BL	1
RNALIV2000	BRA2000	23.4935	0.963553	PE150	97.89	93.58	27218313	Rat	Liver_tissue	Tissue	2016	Aug	G6	0.980924,34.96569	Kenya	Trans Nzoia, Kitale	Muridae	Lophuromys flavopunctatus	cytb	0.992593		FP100002350BL	1
RNALIV2001	BRA2001	25.817	2.27687	PE150	97.65	92.98	134497045	Rat	Liver_tissue	Tissue	2016	Aug	G6	0.980924,34.96569	Kenya	Trans Nzoia, Kitale	Muridae	Lophuromys flavopunctatus	cytb	0.992593		FP100002350BL	1
RNALIV2002	BRA2002	32.3948	13.557	PE150	97.52	92.54	1138028101	Rat	Liver_tissue	Tissue	2016	Aug	G6	0.980924,34.96569	Kenya	Trans Nzoia, Kitale	Muridae	Lophuromys flavopunctatus	cytb	0.992593		FP100002350BL	1
RNALIV2003	BRA2003	23.8834	14.0198	PE150	97.67	92.86	1199443013	Rat	Liver_tissue	Tissue	2016	Aug	G6	0.980924,34.96569	Kenya	Trans Nzoia, Kitale	Muridae	Arvicanthis niloticus	cytb	1		FP100002350BL	1
RNALIV2005	BRA2005	61.42	34.4617	PE150	97.86	93.62	1691682149	Rat	Liver_tissue	Tissue	2016	Aug	G6	0.980924,34.96569	Kenya	Trans Nzoia, Kitale	Muridae	Arvicanthis niloticus	cytb	0.996491		DP8450003682TL,FP100002350BL	2
RNALIV2006	BRA2006	27.7935	13.8784	PE150	97.02	91.12	1301562187	Rat	Liver_tissue	Tissue	2016	Aug	G6	0.980924,34.96569	Kenya	Trans Nzoia, Kitale	Muridae	Lophuromys flavopunctatus	cytb	0.987037		FP100002350BL	1
RNALIV2007	BRA2007	32.2435	13.4047	PE150	97.74	93.17	961373535	Rat	Liver_tissue	Tissue	2016	Aug	G6	0.980924,34.96569	Kenya	Trans Nzoia, Kitale	Muridae	Mastomys natalensis	cytb	0.995367	1	FP100002350BL	1
RNALIV2008	BRA2008	21.3	0.957334	PE150	97.94	93.74	13317965	Rat	Liver_tissue	Tissue	2016	Aug	G6	0.980924,34.96569	Kenya	Trans Nzoia, Kitale	Muridae	Oenomys hypoxanthus	cytb	0.998072		FP100002350BL,FP100002729BL	2
RNALIV2009	BRA2009	29.14	2.73757	PE150	97.43	92.43	179675724	Rat	Liver_tissue	Tissue	2016	Aug	G6	0.980924,34.96569	Kenya	Trans Nzoia, Kitale	Gliridae	Graphiurus murinus	cytb	0.991176		FP100002729BL,FP100002350BL	2
RNALIV2010	BRA2010	19.7011	14.5941	PE150	98.92	95.93	952792203	Rat	Liver_tissue	Tissue	2016	Aug	G6	0.980924,34.96569	Kenya	Trans Nzoia, Kitale	Muridae	Mus bufo	cytb	0.996491		FP100002356BL	1
RNALIV2012	BRA2012	18.2576	1.8255	PE150	98.94	96.06	83464467	Rat	Liver_tissue	Tissue	2016	Aug	G6	0.980924,34.96569	Kenya	Trans Nzoia, Kitale	Muridae	Mastomys natalensis	cytb	0.999103	0	FP100002356BL	1
RNALIV2013	BRA2013	16.7726	1.82497	PE150	98.29	93.57	122547028	Rat	Liver_tissue	Tissue	2016	Aug	G6	0.980924,34.96569	Kenya	Trans Nzoia, Kitale	Muridae	Lophuromys flavopunctatus	cytb	0.996296		FP100002539TR,FP100002356BL	2
RNALIV2014	BRA2014	15.9419	1.40701	PE150	98.4	94.02	60009584	Rat	Liver_tissue	Tissue	2016	Aug	G6	0.980924,34.96569	Kenya	Trans Nzoia, Kitale	Muridae	Mastomys natalensis	cytb	0.999103	0	FP100002356BL,FP100002539TR	2
RNALIV2015	BRA2015	21.8516	0.975037	PE150	99.04	96.34	27093421	Rat	Liver_tissue	Tissue	2016	Aug	G6	0.980924,34.96569	Kenya	Trans Nzoia, Kitale	Muridae	Mastomys natalensis	cytb	0.995169	0	FP100002356BL	1
RNALIV2016	BRA2016	16.7542	12.6444	PE150	98.81	95.45	1221664831	Rat	Liver_tissue	Tissue	2016	Aug	G7	0.187528,35.852107	Kenya	Salgaa, Nakuru	Muridae	Aethomys hindei	cytb	0.966237		FP100002539TR,FP100002356BL	2
RNALIV2017	BRA2017	26.698	8.21086	PE150	98.65	94.9	774400472	Rat	Liver_tissue	Tissue	2016	Aug	G7	0.187528,35.852107	Kenya	Salgaa, Nakuru	Muridae	Aethomys hindei	cytb	0.965468		FP100002356BL	1
RNALIV2018	BRA2018	25.7012	1.55806	PE150	98.59	94.78	97276875	Rat	Liver_tissue	Tissue	2016	Aug	G7	0.187528,35.852107	Kenya	Salgaa, Nakuru	Muridae	Aethomys hindei	cytb	0.998235		FP100002356BL	1
RNALIV2019	BRA2019	30.5654	1.05283	PE150	98.71	95.17	36184549	Rat	Liver_tissue	Tissue	2016	Aug	G7	0.187528,35.852107	Kenya	Salgaa, Nakuru	Muridae	Mus bufo	cytb	0.997368		FP100002356BL	1
RNALIV2020	BRA2020	23.0009	0.933224	PE150	99.02	96.28	48055983	Rat	Liver_tissue	Tissue	2016	Aug	G7	0.187528,35.852107	Kenya	Salgaa, Nakuru	Muridae	Aethomys hindei	cytb	0.998235		FP100002356BL	1
RNALIV2021	BRA2021	25.8313	1.16709	PE150	98.66	95	52359212	Rat	Liver_tissue	Tissue	2016	Aug	G7	0.187528,35.852107	Kenya	Salgaa, Nakuru	Muridae	Aethomys hindei	cytb	0.998235		FP100002356BL	1
RNALIV2022	BRA2022	38.1599	2.9504	PE150	98.35	93.85	299919081	Rat	Liver_tissue	Tissue	2016	Aug	G7	0.187528,35.852107	Kenya	Salgaa, Nakuru	Muridae	Aethomys hindei	cytb	0.998235		FP100002356BL	1
RNALIV2023	BRA2023	26.0371	1.87822	PE150	98.91	95.91	84074969	Rat	Liver_tissue	Tissue	2016	Aug	G7	0.187528,35.852107	Kenya	Salgaa, Nakuru	Muridae	Aethomys hindei	cytb	0.998235		FP100002356BL	1
RNALIV2024	BRA2024	18.8426	1.27904	PE150	98.85	95.65	49260114	Rat	Liver_tissue	Tissue	2016	Aug	G7	0.187528,35.852107	Kenya	Salgaa, Nakuru	Muridae	Arvicanthis niloticus	cytb	1		FP100002356BL	1
RNALIV2025	BRA2025	39.4492	0.976195	PE150	98.77	95.47	46585082	Rat	Liver_tissue	Tissue	2016	Aug	G7	0.187528,35.852107	Kenya	Salgaa, Nakuru	Muridae	Aethomys hindei	cytb	0.999117		FP100002356BL	1
RNALIV2048	BRA2048	30.5406	3.16239	PE150	98.84	95.61	306110409	Rat	Liver_tissue	Tissue	2016	Aug	G16	0.394428,39.71704	Kenya	Kilifi, Mtwapa	Muridae	Gerbilliscus vicinus	cytb	1		DP8450003682TL,FP100002356BL	2
RNALIV2049	BRA2049	20.1089	1.61203	PE150	99.04	96.32	90880808	Rat	Liver_tissue	Tissue	2016	Aug	G16	0.394428,39.71704	Kenya	Kilifi, Mtwapa	Muridae	Gerbilliscus vicinus	cytb	1		FP100002356BL	1
RNALIV2081	BRA2081	17.0567	1.29608	PE150	98.09	93.03	48868151	Rat	Liver_tissue	Tissue	2016	Aug	G6	0.980924,34.96569	Kenya	Trans Nzoia, Kitale	Muridae	Mastomys natalensis	cytb	0.995506	0	FP100002356BL,FP100002539TR	2
RNALIV2082	BRA2082	28.1749	1.52747	PE150	98.95	96.12	41857280	Rat	Liver_tissue	Tissue	2016	Aug	G6	0.980924,34.96569	Kenya	Trans Nzoia, Kitale	Muridae	Mastomys natalensis	cytb	0.994614	0	FP100002356BL	1
RNALIV2083	BRA2083	31.5649	14.5014	PE150	98.72	95.21	962647126	Rat	Liver_tissue	Tissue	2016	Aug	G6	0.980924,34.96569	Kenya	Trans Nzoia, Kitale	Muridae	Rattus rattus	cytb	0.998822		FP100002356BL	1
RNALIV2116	BRA2116	23.4107	1.13197	PE150	98.82	95.88	20225397	Rat	Liver_tissue	Tissue	2016	Aug	G16	0.394428,39.71704	Kenya	Kilifi, Mtwapa	Muridae	Rattus rattus	cox1, nad1	0.985915		FP100002356BL	1
RNALIV2117	BRA2117	32.8103	14.4215	PE150	99	96.16	1126880377	Rat	Liver_tissue	Tissue	2016	Aug	G16	0.394428,39.71704	Kenya	Kilifi, Mtwapa	Muridae	Rattus rattus	cytb	1		FP100002356BL	1
RNALIV2118	BRA2118	28.4588	0.665354	PE150	98.59	94.89	16770214	Rat	Liver_tissue	Tissue	2016	Aug	G16	0.394428,39.71704	Kenya	Kilifi, Mtwapa	Muridae	Rattus rattus	cytb	0.970588		FP100002356BL	1
RNALIV2119	BRA2119	31.9444	14.4316	PE150	98.12	93.25	587699448	Rat	Liver_tissue	Tissue	2016	Aug	G6	0.980924,34.96569	Kenya	Trans Nzoia, Kitale	Muridae	Mastomys natalensis	cytb	0.995506	0	FP100002356BL	1
RNALIV2122	BRA2122	28.6302	2.7799	PE150	98.57	94.66	199014598	Rat	Liver_tissue	Tissue	2016	Aug	G6	0.980924,34.96569	Kenya	Trans Nzoia, Kitale	Muridae	Rattus rattus	cytb	1		FP100002356BL	1
RNALIV2123	BRA2123	32.4847	6.10431	PE150	98.64	94.87	618576949	Rat	Liver_tissue	Tissue	2016	Aug	G6	0.980924,34.96569	Kenya	Trans Nzoia, Kitale	Muridae	Rattus rattus	cytb	1		FP100002356BL	1
RNALIV2124	BRA2124	27.8067	11.3378	PE150	98.46	94.24	971000731	Rat	Liver_tissue	Tissue	2016	Aug	G6	0.980924,34.96569	Kenya	Trans Nzoia, Kitale	Muridae	Mus bufo	cytb	0.997368		FP100002356BL	1
RNALIV2125	BRA2125	22.4994	6.06848	PE150	98.68	95.04	583718108	Rat	Liver_tissue	Tissue	2016	Aug	G6	0.980924,34.96569	Kenya	Trans Nzoia, Kitale	Muridae	Rattus rattus	cytb	1		FP100002356BL	1
RNALIV2126	BRA2126	30.2468	14.6798	PE150	98.49	94.2	1133727001	Rat	Liver_tissue	Tissue	2016	Aug	G6	0.980924,34.96569	Kenya	Trans Nzoia, Kitale	Muridae	Lemniscomys striatus	cytb	0.999164		FP100002356BL	1
RNALIV2127	BRA2127	18.3554	0.826669	PE150	98.98	96.07	36120630	Rat	Liver_tissue	Tissue	2016	Aug	G6	0.980924,34.96569	Kenya	Trans Nzoia, Kitale	Muridae	Lemniscomys striatus	cytb	0.999123		FP100002356BL	1
RNALIV2128	BRA2128	35.9441	14.5842	PE150	98.59	94.71	1099370373	Rat	Liver_tissue	Tissue	2016	Aug	G6	0.980924,34.96569	Kenya	Trans Nzoia, Kitale	Muridae	Mus bufo	cytb	0.996491		FP100002356BL	1
RNALIV2129	BRA2129	32.3473	7.4592	PE150	98.75	95.3	690925957	Rat	Liver_tissue	Tissue	2016	Aug	G6	0.980924,34.96569	Kenya	Trans Nzoia, Kitale	Muridae	Rattus rattus	cytb	1		FP100002356BL	1
RNALIV2130	BRA2130	21.0041	1.38559	PE150	98.82	95.76	34440812	Rat	Liver_tissue	Tissue	2016	Aug	G6	0.980924,34.96569	Kenya	Trans Nzoia, Kitale	Muridae	Grammomys sp.	cytb	0.998866		FP100002356BL	1
RNALIV2141	BRA2141	29.1151	12.9479	PE150	98.66	94.94	1159186041	Rat	Liver_tissue	Tissue	2016	Aug	G16	0.394428,39.71704	Kenya	Kilifi, Mtwapa	Muridae	Gerbilliscus vicinus	cytb	1		FP100002356BL	1
RNALIV2142	BRA2142	32.3761	6.14935	PE150	98.56	94.55	687699912	Rat	Liver_tissue	Tissue	2016	Aug	G16	0.394428,39.71704	Kenya	Kilifi, Mtwapa	Muridae	Rattus rattus	cytb	1		FP100002356BL	1
RNALIV2156	BRA2156	31.0857	4.94079	PE150	98.71	95.28	335635905	Rat	Liver_tissue	Tissue	2016	Aug	G16	0.394428,39.71704	Kenya	Kilifi, Mtwapa	Muridae	Rattus rattus	cytb	0.983923		FP100002356BL	1
RNALIV2157	BRA2157	20.9339	1.68516	PE150	98.89	95.85	61011206	Rat	Liver_tissue	Tissue	2016	Aug	G16	0.394428,39.71704	Kenya	Kilifi, Mtwapa	Muridae	Gerbilliscus vicinus	cytb	1		FP100002356BL	1
RNALIV2158	BRA2158	24.9932	1.35485	PE150	98.6	94.72	85783274	Rat	Liver_tissue	Tissue	2016	Aug	G16	0.394428,39.71704	Kenya	Kilifi, Mtwapa	Muridae	Gerbilliscus vicinus	cytb	1		FP100002356BL	1
RNALIV2159	BRA2159	18.6434	1.19298	PE150	98.44	94.17	45989345	Rat	Liver_tissue	Tissue	2016	Aug	G6	0.980924,34.96569	Kenya	Trans Nzoia, Kitale	Muridae	Mus bufo	cytb	0.996491		FP100002356BL	1
RNALIV2161	BRA2161	30.5811	3.81446	PE150	98.51	94.44	321539908	Rat	Liver_tissue	Tissue	2016	Aug	G6	0.980924,34.96569	Kenya	Trans Nzoia, Kitale	Muridae	Mus cf. gratus TA-2014	cytb	0.99893		FP100002356BL	1
RNALIV2162	BRA2162	20.1219	7.38587	PE150	98.5	94.31	842467040	Rat	Liver_tissue	Tissue	2016	Aug	G6	0.980924,34.96569	Kenya	Trans Nzoia, Kitale	Muridae	Rattus rattus	cytb	1		FP100002356BL	1
RNALIV2163	BRA2163	29.7091	14.6892	PE150	98.4	93.94	1386207115	Rat	Liver_tissue	Tissue	2016	Aug	G6	0.980924,34.96569	Kenya	Trans Nzoia, Kitale	Muridae	Rattus rattus	cytb	1		FP100002356BL	1
RNALIV2164	BRA2164	34.0769	12.2849	PE150	98.45	94.25	1079932875	Rat	Liver_tissue	Tissue	2016	Aug	G6	0.980924,34.96569	Kenya	Trans Nzoia, Kitale	Muridae	Rattus rattus	cytb	1		FP100002356BL	1
RNALIV2166	BRA2166	39.1763	14.7557	PE150	98.31	93.59	1498404184	Rat	Liver_tissue	Tissue	2016	Aug	G6	0.980924,34.96569	Kenya	Trans Nzoia, Kitale	Muridae	Lophuromys flavopunctatus	cytb	0.992593		FP100002356BL	1
RNALIV2167	BRA2167	38.6948	14.5288	PE150	98.8	95.48	1080330212	Rat	Liver_tissue	Tissue	2016	Aug	G6	0.980924,34.96569	Kenya	Trans Nzoia, Kitale	Muridae	Mastomys natalensis	cytb	0.999103	1	FP100002356BL	1
RNALIV2168	BRA2168	29.6639	3.02994	PE150	98.9	95.88	185675592	Rat	Liver_tissue	Tissue	2016	Aug	G6	0.980924,34.96569	Kenya	Trans Nzoia, Kitale	Muridae	Mastomys natalensis	cytb	0.999103	0	FP100002356BL	1
RNALIV2169	BRA2169	31.8737	3.25884	PE150	98.75	95.32	187985040	Rat	Liver_tissue	Tissue	2016	Aug	G6	0.980924,34.96569	Kenya	Trans Nzoia, Kitale	Muridae	Mastomys natalensis	cytb	0.999103	1	FP100002356BL	1
RNALIV2170	BRA2170	41.0434	3.61971	PE150	98.68	95.24	204256515	Rat	Liver_tissue	Tissue	2016	Aug	G6	0.980924,34.96569	Kenya	Trans Nzoia, Kitale	Muridae	Grammomys sp.	cytb	0.995465		FP100002356BL	1
RNALIV2171	BRA2171	37.6718	1.47091	PE150	98.56	94.91	32840573	Rat	Liver_tissue	Tissue	2016	Aug	G6	0.980924,34.96569	Kenya	Trans Nzoia, Kitale	Muridae	Mus musculoides	cytb	0.992105		FP100002356BL	1
RNALIV2172	BRA2172	29.7258	2.75617	PE150	98.96	96.15	71817991	Rat	Liver_tissue	Tissue	2016	Aug	G6	0.980924,34.96569	Kenya	Trans Nzoia, Kitale	Muridae	Rattus rattus	cytb	1		FP100002356BL	1
RNALIV2173	BRA2173	23.2712	1.81539	PE150	98.64	95.1	32613792	Rat	Liver_tissue	Tissue	2016	Aug	G6	0.980924,34.96569	Kenya	Trans Nzoia, Kitale	Muridae	Rattus rattus	cytb	1		FP100002356BL	1
RNALIV2174	BRA2174	33.9823	9.22194	PE150	98.54	94.56	813067547	Rat	Liver_tissue	Tissue	2016	Aug	G6	0.980924,34.96569	Kenya	Trans Nzoia, Kitale	Muridae	Mastomys natalensis	cytb	0.993443	0	FP100002356BL	1
RNALIV2175	BRA2175	31.1176	3.422	PE150	98.94	96.05	176514706	Rat	Liver_tissue	Tissue	2016	Aug	G6	0.980924,34.96569	Kenya	Trans Nzoia, Kitale	Muridae	Mastomys natalensis	cytb	1	1	FP100002356BL	1
RNALIV2201	BRA2201	18.5486	1.2972	PE150	99.01	96.26	34500550	Rat	Liver_tissue	Tissue	2016	Aug	G7	0.187528,35.852107	Kenya	Salgaa, Nakuru	Nesomyidae	Cricetomys gambianus	cox1	0.972644		FP100002356BL	1
RNALIV2202	BRA2202	26.6004	6.27058	PE150	99.01	96.24	597774103	Rat	Liver_tissue	Tissue	2016	Aug	G7	0.187528,35.852107	Kenya	Salgaa, Nakuru	Muridae	Aethomys hindei	cytb	0.998235		FP100002356BL	1
RNALIV2203	BRA2203	33.4663	6.98664	PE150	98.76	95.33	688818989	Rat	Liver_tissue	Tissue	2016	Aug	G7	0.187528,35.852107	Kenya	Salgaa, Nakuru	Muridae	Aethomys hindei	cytb	0.96366		FP100002356BL	1
RNALIV2204	BRA2204	34.3799	6.10094	PE150	98.9	95.86	558519377	Rat	Liver_tissue	Tissue	2016	Aug	G7	0.187528,35.852107	Kenya	Salgaa, Nakuru	Muridae	Aethomys hindei	cytb	0.998235		FP100002356BL	1
RNALIV2205	BRA2205	21.7255	10.1544	PE150	98.72	95.18	860561882	Rat	Liver_tissue	Tissue	2016	Aug	G7	0.187528,35.852107	Kenya	Salgaa, Nakuru	Muridae	Mus bufo	cytb	0.999118		FP100002356BL	1
RNALIV2206	BRA2206	47.3303	14.308	PE150	98.87	95.75	964881697	Rat	Liver_tissue	Tissue	2016	Aug	G7	0.187528,35.852107	Kenya	Salgaa, Nakuru	Muridae	Mus bufo	cytb	0.998971		FP100002356BL	1
RNALIV2207	BRA2207	20.7913	11.0165	PE150	98.75	95.27	845859564	Rat	Liver_tissue	Tissue	2016	Aug	G7	0.187528,35.852107	Kenya	Salgaa, Nakuru	Muridae	Mus bufo	cytb	0.997368		FP100002356BL	1
RNALIV2209	BRA2209	41.0744	4.12655	PE150	98.88	95.76	218897081	Rat	Liver_tissue	Tissue	2016	Aug	G7	0.187528,35.852107	Kenya	Salgaa, Nakuru	Muridae	Arvicanthis niloticus	cytb	1		FP100002356BL	1
RNALIV2210	BRA2210	29.447	0.888791	PE150	98.54	94.69	23187648	Rat	Liver_tissue	Tissue	2016	Aug	G7	0.187528,35.852107	Kenya	Salgaa, Nakuru	Muridae	Mus bufo	cytb	0.999118		FP100002356BL	1
RNALIV2211	BRA2211	27.8843	1.85434	PE150	98.97	96.16	56005158	Rat	Liver_tissue	Tissue	2016	Aug	G7	0.187528,35.852107	Kenya	Salgaa, Nakuru	Muridae	Aethomys hindei	cytb	0.998235		DP8450003682TL,FP100002356BL	2
RNALIV2212	BRA2212	25.0109	1.3126	PE150	98.78	95.42	84714035	Rat	Liver_tissue	Tissue	2016	Aug	G7	0.187528,35.852107	Kenya	Salgaa, Nakuru	Muridae	Aethomys hindei	cytb	0.963635		FP100002356BL	1
RNALIV2213	BRA2213	43.4664	3.19786	PE150	99.1	96.56	99729357	Rat	Liver_tissue	Tissue	2016	Aug	G7	0.187528,35.852107	Kenya	Salgaa, Nakuru	Muridae	Rattus rattus	cytb	1		FP100002356BL	1
RNALIV2214	BRA2214	32.4399	1.30954	PE150	98.86	95.77	42241733	Rat	Liver_tissue	Tissue	2016	Aug	G7	0.187528,35.852107	Kenya	Salgaa, Nakuru	Muridae	Rattus rattus	cytb	1		FP100002356BL	1
RNALIV2215	BRA2215	35.5283	1.26985	PE150	98.89	95.76	43941952	Rat	Liver_tissue	Tissue	2016	Aug	G7	0.187528,35.852107	Kenya	Salgaa, Nakuru	Spalacidae	Tachyoryctes splendens	cytb	0.991228		FP100002356BL	1
RNALIV2216	BRA2216	30.4914	14.4028	PE150	98.55	94.57	1124480837	Rat	Liver_tissue	Tissue	2016	Aug	G7	0.187528,35.852107	Kenya	Salgaa, Nakuru	Muridae	Arvicanthis niloticus	cytb	0.982994		FP100002356BL	1
RNALIV2217	BRA2217	27.6034	1.49565	PE150	98.79	95.39	90398472	Rat	Liver_tissue	Tissue	2016	Aug	G7	0.187528,35.852107	Kenya	Salgaa, Nakuru	Muridae	Rattus rattus	cytb	1		FP100002356BL	1
RNALIV2218	BRA2218	29.3856	2.44861	PE150	98.81	95.56	92895090	Rat	Liver_tissue	Tissue	2016	Aug	G7	0.187528,35.852107	Kenya	Salgaa, Nakuru	Muridae	Arvicanthis niloticus	cytb	1		FP100002356BL	1
RNALIV2219	BRA2219	35.3717	2.26867	PE150	99.01	96.26	80598561	Rat	Liver_tissue	Tissue	2016	Aug	G7	0.187528,35.852107	Kenya	Salgaa, Nakuru	Muridae	Arvicanthis niloticus	cytb	1		FP100002356BL	1
RNALIV2221	BRA2221	36.3667	0.60493	PE150	98.66	94.97	11820773	Rat	Liver_tissue	Tissue	2016	Aug	G7	0.187528,35.852107	Kenya	Salgaa, Nakuru	Muridae	Aethomys hindei	cytb	0.999117		DP8450003680TL,FP100002356BL	2
RNALIV2222	BRA2222	27.3237	0.847155	PE150	99.06	96.44	16105568	Rat	Liver_tissue	Tissue	2016	Aug	G7	0.187528,35.852107	Kenya	Salgaa, Nakuru	Muridae	Mus bufo	cytb	0.999118		FP100002356BL	1
RNALIV2223	BRA2223	34.6089	0.483409	PE150	98.73	95.42	7169502	Rat	Liver_tissue	Tissue	2016	Aug	G7	0.187528,35.852107	Kenya	Salgaa, Nakuru	Muridae	Aethomys hindei	cytb	0.998235		FP100002356BL	1
RNALIV2226	BRA2226	31.9564	8.77331	PE150	98.45	94.18	882318031	Rat	Liver_tissue	Tissue	2016	Aug	G7	0.18225,35.85616	Kenya	Rongai, Nakuru	Muridae	Mastomys natalensis	cytb	0.999103	0	FP100002356BL	1
RNALIV2227	BRA2227	25.5451	3.85684	PE150	98.73	95.33	315013681	Rat	Liver_tissue	Tissue	2016	Aug	G7	0.18225,35.85616	Kenya	Rongai, Nakuru	Muridae	Mastomys natalensis	cytb	0.995367	0	FP100002354BL	1
RNALIV2228	BRA2228	25.635	1.6733	PE150	98.93	96.17	44280030	Rat	Liver_tissue	Tissue	2016	Aug	G7	0.18225,35.85616	Kenya	Rongai, Nakuru	Muridae	Mastomys natalensis	cytb	1	0	FP100002354BL	1
RNALIV2229	BRA2229	7.49295	5.64382	PE150	98.79	95.59	214342703	Rat	Liver_tissue	Tissue	2016	Aug	G7	0.18225,35.85616	Kenya	Rongai, Nakuru	Muridae	Mus bufo	cytb	0.997368		FP100002354BL	1
RNALIV2231	BRA2231	28.6391	2.56744	PE150	99	96.27	115156905	Rat	Liver_tissue	Tissue	2016	Aug	G7	0.18225,35.85616	Kenya	Rongai, Nakuru	Muridae	Mastomys natalensis	cytb	0.995492	0	FP100002354BL	1
RNALIV2232	BRA2232	22.5634	1.29827	PE150	99.05	96.45	35612217	Rat	Liver_tissue	Tissue	2016	Aug	G7	0.18225,35.85616	Kenya	Rongai, Nakuru	Muridae	Lemniscomys striatus	cytb	0.999123		FP100002354BL	1
RNALIV2233	BRA2233	30.8919	9.92351	PE150	98.87	95.81	874331927	Rat	Liver_tissue	Tissue	2016	Aug	G7	0.18225,35.85616	Kenya	Rongai, Nakuru	Muridae	Aethomys hindei	cytb	0.998235		FP100002354BL	1
RNALIV2234	BRA2234	33.4294	5.77415	PE150	97.93	92.83	425212204	Rat	Liver_tissue	Tissue	2016	Aug	G7	0.18225,35.85616	Kenya	Rongai, Nakuru	Muridae	Mastomys natalensis	cytb	0.999103	1	FP100002354BL	1
RNALIV2236	BRA2236	13.7887	8.1485	PE150	98.89	95.95	373477898	Rat	Liver_tissue	Tissue	2016	Aug	G7	0.17529,35.85665	Kenya	Rongai, Nakuru	Muridae	Mastomys natalensis	cytb	1	0	FP100002354BL	1
RNALIV2237	BRA2237	31.1806	6.47772	PE150	98.81	95.65	531937483	Rat	Liver_tissue	Tissue	2016	Aug	G7	0.17529,35.85665	Kenya	Rongai, Nakuru	Muridae	Mastomys natalensis	cytb	1	0	FP100002354BL	1
RNALIV2238	BRA2238	35.12	2.0962	PE150	97.69	92.74	34437831	Rat	Liver_tissue	Tissue	2016	Aug	G7	0.17529,35.85665	Kenya	Rongai, Nakuru	Muridae	Mastomys natalensis	cytb	1	0	FP100002319BL,FP100002354BL	2
RNALIV2239	BRA2239	8.27543	3.17174	PE150	99.01	96.35	70721670	Rat	Liver_tissue	Tissue	2016	Aug	G7	0.17529,35.85665	Kenya	Rongai, Nakuru	Muridae	Mastomys natalensis	cytb	1	0	FP100002354BL	1
RNALIV2241	BRA2241	34.6464	3.34564	PE150	98.73	95.33	245476208	Rat	Liver_tissue	Tissue	2016	Aug	G7	0.17529,35.85665	Kenya	Rongai, Nakuru	Muridae	Mus bufo	cytb	0.999118		FP100002354BL	1
RNALIV2242	BRA2242	28.4009	2.43255	PE150	98.8	95.57	209440294	Rat	Liver_tissue	Tissue	2016	Aug	G7	0.17529,35.85665	Kenya	Rongai, Nakuru	Muridae	Aethomys hindei	cytb	0.998235		FP100002354BL	1
RNALIV2243	BRA2243	40.6286	4.15389	PE150	98.73	95.39	376982177	Rat	Liver_tissue	Tissue	2016	Aug	G7	0.17529,35.85665	Kenya	Rongai, Nakuru	Muridae	Aethomys hindei	cytb	0.998235		FP100002354BL	1
RNALIV2244	BRA2244	32.6291	2.94199	PE150	98.88	95.92	142676763	Rat	Liver_tissue	Tissue	2016	Aug	G7	0.17529,35.85665	Kenya	Rongai, Nakuru	Muridae	Mastomys natalensis	cytb	0.999103	0	FP100002354BL	1
RNALIV2245	BRA2245	28.4398	2.273	PE150	98.81	95.72	50035523	Rat	Liver_tissue	Tissue	2016	Aug	G7	0.17529,35.85665	Kenya	Rongai, Nakuru	Muridae	Mastomys natalensis	cytb	0.996479	1	FP100002354BL	1
RNALIV2246	BRA2246	20.9752	0.783839	PE150	98.75	95.53	19884125	Rat	Liver_tissue	Tissue	2016	Aug	G7	0.17529,35.85665	Kenya	Rongai, Nakuru	Muridae	Mus bufo	cytb	0.999118		FP100002354BL	1
RNALIV2247	BRA2247	25.014	8.41322	PE150	98.69	95.2	730899824	Rat	Liver_tissue	Tissue	2016	Aug	G7	0.17529,35.85665	Kenya	Rongai, Nakuru	Muridae	Otomys angoniensis	cytb	0.976584		FP100002354BL	1
RNALIV2248	BRA2248	17.2991	14.7567	PE150	98.35	93.92	678475208	Rat	Liver_tissue	Tissue	2016	Aug	G7	0.17529,35.85665	Kenya	Rongai, Nakuru	Muridae	Arvicanthis niloticus	cytb	1		FP100002354BL	1
RNALIV2249	BRA2249	34.28	2.81195	PE150	97.49	92.29	51859701	Rat	Liver_tissue	Tissue	2016	Aug	G7	0.17529,35.85665	Kenya	Rongai, Nakuru	Muridae	Mastomys natalensis	cytb	0.999103	0	FP100002354BL,FP100002319BL	2
RNALIV2250	BRA2250	7.91281	3.52316	PE150	98.6	95.07	107907248	Rat	Liver_tissue	Tissue	2016	Aug	G7	0.17529,35.85665	Kenya	Rongai, Nakuru	Muridae	Mastomys natalensis	cytb	1	0	FP100002354BL	1
RNALIV2251	BRA2251	30.9837	7.12762	PE150	98.78	95.54	618311273	Rat	Liver_tissue	Tissue	2016	Aug	G7	0.17529,35.85665	Kenya	Rongai, Nakuru	Muridae	Mastomys natalensis	cytb	1	0	FP100002354BL	1
RNALIV2252	BRA2252	35.4599	9.0953	PE150	98.9	95.98	754124724	Rat	Liver_tissue	Tissue	2016	Aug	G7	0.17529,35.85665	Kenya	Rongai, Nakuru	Muridae	Mastomys natalensis	cytb	0.999103	0	FP100002354BL	1
RNALIV2253	BRA2253	32.0913	8.52589	PE150	98.79	95.57	653142853	Rat	Liver_tissue	Tissue	2016	Aug	G7	0.17529,35.85665	Kenya	Rongai, Nakuru	Muridae	Mastomys natalensis	cytb	0.991515	1	FP100002354BL	1
RNALIV2255	BRA2255	22.3516	2.26115	PE150	98.99	96.33	79001802	Rat	Liver_tissue	Tissue	2016	Aug	G7	0.17529,35.85665	Kenya	Rongai, Nakuru	Muridae	Mastomys natalensis	cytb	1	0	FP100002354BL	1
RNALIV2256	BRA2256	25.0543	5.39493	PE150	98.97	96.23	302193318	Rat	Liver_tissue	Tissue	2016	Aug	G7	0.17529,35.85665	Kenya	Rongai, Nakuru	Muridae	Mus bufo	cytb	0.999118		FP100002354BL	1
RNALIV2257	BRA2257	27.5908	3.26887	PE150	98.61	95.04	195607692	Rat	Liver_tissue	Tissue	2016	Aug	G7	0.17529,35.85665	Kenya	Rongai, Nakuru	Muridae	Mastomys natalensis	cytb	1	0	FP100002354BL	1
RNALIV2260	BRA2260	32.648	7.33644	PE150	98.76	95.46	568446976	Rat	Liver_tissue	Tissue	2016	Aug	G7	0.17529,35.85665	Kenya	Rongai, Nakuru	Muridae	Mus bufo	cytb	1		FP100002354BL	1
RNALIV2261	BRA2261	21.38	11.7321	PE150	98.86	95.81	211659364	Rat	Liver_tissue	Tissue	2016	Aug	G7	0.17529,35.85665	Kenya	Rongai, Nakuru	Muridae	Mus bufo	cytb	0.999118		FP100002354BL	1
RNALIV2262	BRA2262	9.75527	3.70434	PE150	99.14	96.8	70007668	Rat	Liver_tissue	Tissue	2016	Aug	G7	0.17529,35.85665	Kenya	Rongai, Nakuru	Muridae	Lemniscomys striatus	cytb	0.998446		FP100002354BL	1
RNALIV2263	BRA2263	33.5409	1.03695	PE150	98.99	96.24	35628650	Rat	Liver_tissue	Tissue	2016	Aug	G7	0.17529,35.85665	Kenya	Rongai, Nakuru	Muridae	Lemniscomys striatus	cytb	0.998578		FP100002354BL	1
RNALIV2264	BRA2264	23.2442	1.65112	PE150	99.14	96.84	44989458	Rat	Liver_tissue	Tissue	2016	Aug	G7	0.17529,35.85665	Kenya	Rongai, Nakuru	Muridae	Mastomys natalensis	cytb	0.999103	1	FP100002354BL	1
RNALIV2265	BRA2265	27.0678	1.27824	PE150	99.03	96.43	48458619	Rat	Liver_tissue	Tissue	2016	Aug	G7	0.17529,35.85665	Kenya	Rongai, Nakuru	Muridae	Arvicanthis niloticus	cytb	1		FP100002354BL	1
RNALIV2267	BRA2267	24.3785	1.82737	PE150	97.68	92.76	42347508	Rat	Liver_tissue	Tissue	2016	Aug	G7	0.17529,35.85665	Kenya	Rongai, Nakuru	Muridae	Mastomys natalensis	cytb	1	1	FP100002539TR	1
RNALIV2268	BRA2268	24.7248	1.59492	PE150	97.72	92.95	34718735	Rat	Liver_tissue	Tissue	2016	Aug	G7	0.17529,35.85665	Kenya	Rongai, Nakuru	Muridae	Mastomys natalensis	cytb	0.999103	1	FP100002539TR	1
RNALIV2269	BRA2269	25.6573	0.767978	PE150	97.46	92.09	21774601	Rat	Liver_tissue	Tissue	2016	Aug	G7	0.17529,35.85665	Kenya	Rongai, Nakuru	Muridae	Aethomys hindei	cytb	0.998235		FP100002536TR	1
RNALIV2270	BRA2270	20.3721	1.31985	PE150	98.1	93.91	27038737	Rat	Liver_tissue	Tissue	2016	Aug	G7	0.17529,35.85665	Kenya	Rongai, Nakuru	Muridae	Mastomys natalensis	cytb	1	0	FP100002539TR	1
RNALIV2271	BRA2271	24.7068	1.12123	PE150	97.06	90.83	17628563	Rat	Liver_tissue	Tissue	2016	Aug	G7	0.17529,35.85665	Kenya	Rongai, Nakuru	Muridae	Mus bufo	cytb	0.997243		FP100002536TR	1
RNALIV2272	BRA2272	27.849	2.43221	PE150	98.03	93.71	76957965	Rat	Liver_tissue	Tissue	2016	Aug	G7	0.17529,35.85665	Kenya	Rongai, Nakuru	Muridae	Lemniscomys striatus	cytb	1		FP100002539TR	1
RNALIV2273	BRA2273	24.89	1.72548	PE150	97.92	93.49	30556970	Rat	Liver_tissue	Tissue	2016	Aug	G7	0.17529,35.85665	Kenya	Rongai, Nakuru	Muridae	Mastomys natalensis	cytb	0.994619	0	FP100002539TR	1
RNALIV2274	BRA2274	27.3738	1.75046	PE150	97.84	93.29	30309598	Rat	Liver_tissue	Tissue	2016	Aug	G7	0.17529,35.85665	Kenya	Rongai, Nakuru	Muridae	Mastomys natalensis	cytb	1	0	FP100002539TR	1
RNALIV2276	BRA2276	24.4872	2.17753	PE150	97.84	93.21	72388660	Rat	Liver_tissue	Tissue	2016	Sep	G7	0.187528,35.852107	Kenya	Salgaa, Nakuru	Muridae	Mus bufo	cytb	0.997368		FP100002539TR	1
RNALIV2277	BRA2277	24.2677	1.4631	PE150	98.01	93.62	33929869	Rat	Liver_tissue	Tissue	2016	Sep	G7	0.17529,35.85665	Kenya	Rongai, Nakuru	Spalacidae	Tachyoryctes splendens	cytb	0.991228		FP100002539TR	1
UG2018BL1	URA1	2.88	0.367013	PE150	95.36	85.97	209166	Bat	Mixed_brain_liver_tissue	Tissue	2018	Nov	G1	-0.164072,30.020253	Uganda	Queen Elizabeth National Park, Uganda	Pteropodidae	Rousettus aegyptiacus	cytb, cox1	0.982625	4	FP100002434TL,FP100003090BL	2
UG2018BL10	URA10	17.14	2.61334	PE150	95.52	86.02	4240328	Bat	Mixed_brain_liver_tissue	Tissue	2018	Nov	G1	-0.164072,30.020253	Uganda	Queen Elizabeth National Park, Uganda	Pteropodidae	Rousettus aegyptiacus	cytb, cox1, nd1	0.991904	1	FP100002594BL,FP100002471BR	2
UG2018BL11	URA11	38.1	3.56582	PE150	97.27	91.47	18241715	Bat	Mixed_brain_liver_tissue	Tissue	2018	Nov	G1	-0.164072,30.020253	Uganda	Queen Elizabeth National Park, Uganda	Pteropodidae	Rousettus aegyptiacus	cytb, cox1, nd1	0.988417	1	FP100002543BL,FP100002729BL	2
UG2018BL12	URA12	44.9305	8.61214	PE150	98.15	94.28	271192605	Bat	Mixed_brain_liver_tissue	Tissue	2018	Nov	G1	-0.164072,30.020253	Uganda	Queen Elizabeth National Park, Uganda	Pteropodidae	Rousettus aegyptiacus	cytb, cox1, nd1	0.988417	0	FP100002319BL	1
UG2018BL13	URA13	42.8042	26.7459	PE150	98.77	95.81	769515306	Bat	Mixed_brain_liver_tissue	Tissue	2018	Nov	G1	-0.164072,30.020253	Uganda	Queen Elizabeth National Park, Uganda	Pteropodidae	Rousettus aegyptiacus	cytb, cox1, nd1	0.990366	1	FP100002730BL	1
UG2018BL14	URA14	28.1833	15.8683	PE150	97.73	93.54	630220819	Bat	Mixed_brain_liver_tissue	Tissue	2018	Nov	G1	-0.164072,30.020253	Uganda	Queen Elizabeth National Park, Uganda	Pteropodidae	Rousettus aegyptiacus	cytb, cox1, nd1	0.997693		FP100002728BL	1
UG2018BL15	URA15	50.559	5.88984	PE150	98.51	95.25	236808750	Bat	Mixed_brain_liver_tissue	Tissue	2018	Nov	G1	-0.164072,30.020253	Uganda	Queen Elizabeth National Park, Uganda	Pteropodidae	Rousettus aegyptiacus	cytb, cox1, nd1	0.994147	1	FP100002266TR	1
UG2018BL16	URA16	33.4648	18.8186	PE150	97.44	92.95	815703472	Bat	Mixed_brain_liver_tissue	Tissue	2018	Nov	G1	-0.164072,30.020253	Uganda	Queen Elizabeth National Park, Uganda	Pteropodidae	Rousettus aegyptiacus	cytb, cox1, nd1	0.996146	0	FP100002728BL	1
UG2018BL17	URA17	58.9259	4.29287	PE150	98.53	95.23	206492801	Bat	Mixed_brain_liver_tissue	Tissue	2018	Nov	G1	-0.164072,30.020253	Uganda	Queen Elizabeth National Park, Uganda	Pteropodidae	Rousettus aegyptiacus	cytb, cox1, nd1	0.996146	0	FP100002266TR	1
UG2018BL18	URA18	31.96	5.30288	PE150	98.74	95.73	56522487	Bat	Mixed_brain_liver_tissue	Tissue	2018	Nov	G1	-0.164072,30.020253	Uganda	Queen Elizabeth National Park, Uganda	Pteropodidae	Rousettus aegyptiacus	cytb, cox1, nd1	0.996146	1	FP100002730BL,FP100002543BL	2
UG2018BL19	URA19	35.4531	2.33376	PE150	98.65	95.63	58855962	Bat	Mixed_brain_liver_tissue	Tissue	2018	Nov	G1	-0.164072,30.020253	Uganda	Queen Elizabeth National Park, Uganda	Pteropodidae	Rousettus aegyptiacus	cytb, cox1, nd1	0.994472	1	FP100002266TR	1
UG2018BL2	URA2	16.5	1.97913	PE150	98.9	96.16	6089632	Bat	Mixed_brain_liver_tissue	Tissue	2018	Nov	G1	-0.164072,30.020253	Uganda	Queen Elizabeth National Park, Uganda	Pteropodidae	Rousettus aegyptiacus	cytb, cox1, nd1	0.986486	1	FP100002468BR,FP100002543BL	2
UG2018BL20	URA20	22.2354	5.12058	PE150	98.63	95.6	213833401	Bat	Mixed_brain_liver_tissue	Tissue	2018	Nov	G1	-0.164072,30.020253	Uganda	Queen Elizabeth National Park, Uganda	Pteropodidae	Rousettus aegyptiacus	cytb, cox1, nd1	0.994727	0	FP100002543BL,FP100002266TR	2
UG2018BL21	URA21	21.1238	1.0798	PE150	98.62	95.31	15918752	Bat	Mixed_brain_liver_tissue	Tissue	2018	Nov	G1	-0.164072,30.020253	Uganda	Queen Elizabeth National Park, Uganda	Pteropodidae	Rousettus aegyptiacus	cytb, cox1, nd1	0.995406	1	FP100002545BL,FP100002730BL	2
UG2018BL22	URA22	33.4015	5.72904	PE150	98.44	95.02	331443775	Bat	Mixed_brain_liver_tissue	Tissue	2018	Nov	G1	-0.164072,30.020253	Uganda	Queen Elizabeth National Park, Uganda	Pteropodidae	Rousettus aegyptiacus	cytb, cox1, nd1	0.998073	0	FP100002266TR	1
UG2018BL23	URA23	26.5293	2.02102	PE150	98.85	96.01	55563942	Bat	Mixed_brain_liver_tissue	Tissue	2018	Nov	G1	-0.164072,30.020253	Uganda	Queen Elizabeth National Park, Uganda	Pteropodidae	Rousettus aegyptiacus	cytb, cox1, nd1	0.996522	0	FP100002545BL,FP100002730BL	2
UG2018BL24	URA24	26.4392	14.1624	PE150	98.27	94.72	448670516	Bat	Mixed_brain_liver_tissue	Tissue	2018	Nov	G1	-0.164072,30.020253	Uganda	Queen Elizabeth National Park, Uganda	Pteropodidae	Rousettus aegyptiacus	cytb, cox1, nd1	0.992982	1	FP100002545BL,FP100002729BL	2
UG2018BL3	URA3	61.4549	6.15642	PE150	97.41	92.37	185177072	Bat	Mixed_brain_liver_tissue	Tissue	2018	Nov	G1	-0.164072,30.020253	Uganda	Queen Elizabeth National Park, Uganda	Pteropodidae	Rousettus aegyptiacus	cytb, cox1, nd1	0.988417	1	FP100002319BL	1
UG2018BL4	URA4	23.6093	5.88204	PE150	96.76	90.75	292767646	Bat	Mixed_brain_liver_tissue	Tissue	2018	Nov	G1	-0.164072,30.020253	Uganda	Queen Elizabeth National Park, Uganda	Pteropodidae	Rousettus aegyptiacus	cytb, cox1, nd1	0.994586	0	FP100002545BL,FP100002728BL	2
UG2018BL5	URA5	37.77	13.4518	PE150	98.56	95.25	542245690	Bat	Mixed_brain_liver_tissue	Tissue	2018	Nov	G1	-0.164072,30.020253	Uganda	Queen Elizabeth National Park, Uganda	Pteropodidae	Rousettus aegyptiacus	cytb, cox1, nd1	0.998073	1	FP100002730BL	1
UG2018BL6	URA6	26.0757	19.6663	PE150	97.28	92.13	855196801	Bat	Mixed_brain_liver_tissue	Tissue	2018	Nov	G1	-0.164072,30.020253	Uganda	Queen Elizabeth National Park, Uganda	Pteropodidae	Rousettus aegyptiacus	cytb, cox1, nd1	0.994368	1	FP100002543BL,FP100002729BL	2
UG2018BL7	URA7	38.3294	7.09238	PE150	98.77	95.96	264244210	Bat	Mixed_brain_liver_tissue	Tissue	2018	Nov	G1	-0.164072,30.020253	Uganda	Queen Elizabeth National Park, Uganda	Pteropodidae	Rousettus aegyptiacus	cytb, cox1	0.988417	1	FP100002543BL,FP100002729BL	2
UG2018BL8	URA8	7.48554	0.389668	PE150	99.12	96.36	967696	Bat	Mixed_brain_liver_tissue	Tissue	2018	Nov	G1	-0.164072,30.020253	Uganda	Queen Elizabeth National Park, Uganda	Pteropodidae	Rousettus aegyptiacus	cytb, cox1, nd1	0.987069	1	FP100002543BL,FP100002729BL	2
UG2018BL9	URA9	24.67	2.62045	PE150	98.66	95.67	65527809	Bat	Mixed_brain_liver_tissue	Tissue	2018	Nov	G1	-0.164072,30.020253	Uganda	Queen Elizabeth National Park, Uganda	Pteropodidae	Rousettus aegyptiacus	cytb, cox1, nd1	0.980695	0	FP100002543BL,FP100002266TR	2
UGR1	UGR1	21.0291	2.17234	PE150	97.37	91.75	122880537	Bat	Mixed_feces	Feces	2019	Dec	G2	0.9833294,31.083333	Uganda	Nyabihuru cave at Chibale district, Uganda	Pteropodidae	Rousettus aegyptiacus	cytb, cox1, nd1	0.99422	80	FP100002266TR	1
UGR10	UGR10	17.54	6.17358	PE150	96.88	90.78	86935191	Bat	Mixed_feces	Feces	2019	Dec	G2	0.9833294,31.083333	Uganda	Nyabihuru cave at Chibale district, Uganda	Pteropodidae	Rousettus aegyptiacus	cox1, nd1	0.998487	148	FP100002730BL,FP100002543BL	2
UGR11	UGR11	18.2502	12.1539	PE150	96.93	90.33	821046963	Bat	Mixed_feces	Feces	2019	Dec	G2	0.9833294,31.083333	Uganda	Nyabihuru cave at Chibale district, Uganda	Pteropodidae	Rousettus aegyptiacus	cytb, cox1, nd1	0.988417	1	FP100002543BL,FP100002730BL	2
UGR12	UGR12	11.3314	5.34751	PE150	95.95	87.68	249209955	Bat	Mixed_feces	Feces	2019	Dec	G2	0.9833294,31.083333	Uganda	Nyabihuru cave at Chibale district, Uganda	Pteropodidae	Rousettus aegyptiacus	cytb, cox1, nd1	0.998073	2	FP100002266TR,FP100002543BL	2
UGR13	UGR13	9.55258	4.10206	PE150	95.73	87.46	185327966	Bat	Mixed_feces	Feces	2019	Dec	G2	0.9833294,31.083333	Uganda	Nyabihuru cave at Chibale district, Uganda	Pteropodidae	Rousettus aegyptiacus	cytb, cox1, nd1	0.996743	74	FP100002543BL,FP100002730BL	2
UGR14	UGR14	15.9034	6.00609	PE150	97.38	92.01	317678615	Bat	Mixed_feces	Feces	2019	Dec	G2	0.9833294,31.083333	Uganda	Nyabihuru cave at Chibale district, Uganda	Pteropodidae	Rousettus aegyptiacus	cytb, cox1, nd1	0.986513	310	FP100002543BL,FP100002730BL	2
UGR15	UGR15	26.2118	1.49642	PE150	96.33	90.27	39156556	Bat	Mixed_feces	Feces	2019	Dec	G2	0.9833294,31.083333	Uganda	Nyabihuru cave at Chibale district, Uganda	Pteropodidae	Rousettus aegyptiacus	cytb, cox1, nd1	0.993335	194	FP100002727BL,FP100002545BL	2
UGR16	UGR16	10.32	2.42179	PE150	97.31	91.95	11184967	Bat	Mixed_feces	Feces	2019	Dec	G2	0.9833294,31.083333	Uganda	Nyabihuru cave at Chibale district, Uganda	Pteropodidae	Rousettus aegyptiacus	cytb, cox1, nd1	0.998299	56	FP100002543BL,FP100002266TR	2
UGR17	UGR17	5.2	2.24449	PE150	97.09	91.12	20360367	Bat	Mixed_feces	Feces	2019	Dec	G2	0.9833294,31.083333	Uganda	Nyabihuru cave at Chibale district, Uganda	Pteropodidae	Rousettus aegyptiacus	cytb, cox1, nd1	0.993661	59	FP100002730BL,FP100002821BR,FP100002471BR	3
UGR18	UGR18	26.6995	9.16284	PE150	96.45	90.62	428030059	Bat	Mixed_feces	Feces	2019	Dec	G2	0.9833294,31.083333	Uganda	Nyabihuru cave at Chibale district, Uganda	Pteropodidae	Rousettus aegyptiacus	cytb, cox1, nd1	0.984556	242	FP100002544BL,FP100002728BL	2
UGR19	UGR19	18.1236	7.39023	PE150	95.83	89.21	322433108	Bat	Mixed_feces	Feces	2019	Dec	G2	0.9833294,31.083333	Uganda	Nyabihuru cave at Chibale district, Uganda	Pteropodidae	Rousettus aegyptiacus	cytb, cox1, nd1	0.990347	54	FP100002544BL,FP100002728BL	2
UGR2	UGR2	24.0345	5.10257	PE150	95.81	88.94	151390444	Bat	Mixed_feces	Feces	2019	Dec	G2	0.9833294,31.083333	Uganda	Nyabihuru cave at Chibale district, Uganda	Pteropodidae	Rousettus aegyptiacus	cytb, cox1, nd1	0.986486	132	FP100002729BL,FP100002545BL	2
UGR20	UGR20	19.0644	2.17682	PE150	96.23	89.92	82431073	Bat	Mixed_feces	Feces	2019	Dec	G2	0.9833294,31.083333	Uganda	Nyabihuru cave at Chibale district, Uganda	Pteropodidae	Rousettus aegyptiacus	cytb, cox1, nd1	0.99422	120	FP100002544BL,FP100002728BL	2
UGR22	UGR22	27.3631	6.20686	PE150	97	90.99	368513613	Bat	Mixed_feces	Feces	2019	Dec	G2	0.9833294,31.083333	Uganda	Nyabihuru cave at Chibale district, Uganda	Pteropodidae	Rousettus aegyptiacus	cytb, cox1, nd1	0.988417	269	FP100002543BL,FP100002728BL	2
UGR23	UGR23	35.5398	26.8741	PE150	96.99	91.75	1653529635	Bat	Mixed_feces	Feces	2019	Dec	G2	0.9833294,31.083333	Uganda	Nyabihuru cave at Chibale district, Uganda	Pteropodidae	Rousettus aegyptiacus	cytb, cox1, nd1	0.988417	3	FP100002728BL	1
UGR24	UGR24	23.38	3.12959	PE150	96.14	90.01	16693912	Bat	Mixed_feces	Feces	2019	Dec	G2	0.9833294,31.083333	Uganda	Nyabihuru cave at Chibale district, Uganda	Pteropodidae	Rousettus aegyptiacus	cytb, cox1, nd1	0.992637	87	FP100002543BL,FP100002728BL	2
UGR25	UGR25	24.3691	12.2149	PE150	96.6	91.08	655136148	Bat	Mixed_feces	Feces	2019	Dec	G2	0.9833294,31.083333	Uganda	Nyabihuru cave at Chibale district, Uganda	Pteropodidae	Rousettus aegyptiacus	cytb, cox1, nd1	0.986486	74	FP100002543BL,FP100002727BL	2
UGR26	UGR26	24.9421	8.83534	PE150	97.14	91.39	365344946	Bat	Mixed_feces	Feces	2019	Dec	G2	0.9833294,31.083333	Uganda	Nyabihuru cave at Chibale district, Uganda	Pteropodidae	Rousettus aegyptiacus	cytb, cox1, nd1	0.99386	3	FP100002543BL,FP100002728BL	2
UGR27	UGR27	14.5897	3.08778	PE150	95.83	88.96	125254709	Bat	Mixed_feces	Feces	2019	Dec	G2	0.9833294,31.083333	Uganda	Nyabihuru cave at Chibale district, Uganda	Pteropodidae	Rousettus aegyptiacus	cytb, cox1, nd1	0.980732	343	FP100002544BL,FP100002728BL	2
UGR28	UGR28	17.9837	6.37366	PE150	95.93	89.4	194482864	Bat	Mixed_feces	Feces	2019	Dec	G2	0.9833294,31.083333	Uganda	Nyabihuru cave at Chibale district, Uganda	Pteropodidae	Rousettus aegyptiacus	cytb, cox1, nd1	0.996491	60	FP100002544BL,FP100002728BL	2
UGR29	UGR29	6.12	1.69053	PE150	95.08	87.91	8481387	Bat	Mixed_feces	Feces	2019	Dec	G2	0.9833294,31.083333	Uganda	Nyabihuru cave at Chibale district, Uganda	Pteropodidae	Rousettus aegyptiacus	cytb, cox1, nd1	0.995402	101	FP100002728BL,FP100002544BL	2
UGR3	UGR3	15.1197	5.78165	PE150	97.14	91.43	371642452	Bat	Mixed_feces	Feces	2019	Dec	G2	0.9833294,31.083333	Uganda	Nyabihuru cave at Chibale district, Uganda	Pteropodidae	Rousettus aegyptiacus	cytb, cox1, nd1	0.986486	12	FP100002730BL,FP100002543BL	2
UGR30	UGR30	5.3	2.67864	PE150	95.21	87.51	16716800	Bat	Mixed_feces	Feces	2019	Dec	G2	0.9833294,31.083333	Uganda	Nyabihuru cave at Chibale district, Uganda	Pteropodidae	Rousettus aegyptiacus	cytb, cox1, nd1	0.981576	20	FP100002728BL,FP100002821BR,FP100002544BL	3
UGR31	UGR31	17.2304	8.48972	PE150	94.98	87.02	298405165	Bat	Mixed_feces	Feces	2019	Dec	G2	0.9833294,31.083333	Uganda	Nyabihuru cave at Chibale district, Uganda	Pteropodidae	Rousettus aegyptiacus	cytb, cox1, nd1	0.993636	163	FP100002543BL,FP100002728BL	2
UGR32	UGR32	9.98154	3.28337	PE150	95.7	88.81	114681613	Bat	Mixed_feces	Feces	2019	Dec	G2	0.9833294,31.083333	Uganda	Nyabihuru cave at Chibale district, Uganda	Pteropodidae	Rousettus aegyptiacus	cox1, nd1	0.998487	85	FP100002544BL,FP100002728BL	2
UGR33	UGR33	21.6583	12.2621	PE150	96.39	90.46	609853840	Bat	Mixed_feces	Feces	2019	Dec	G2	0.9833294,31.083333	Uganda	Nyabihuru cave at Chibale district, Uganda	Pteropodidae	Rousettus aegyptiacus	cytb, cox1, nd1	0.996146	147	FP100002543BL,FP100002728BL	2
UGR34	UGR34	20.8672	3.29565	PE150	95.51	88.1	126596224	Bat	Mixed_feces	Feces	2019	Dec	G2	0.9833294,31.083333	Uganda	Nyabihuru cave at Chibale district, Uganda	Pteropodidae	Rousettus aegyptiacus	cytb, cox1, nd1	0.982659	20	FP100002728BL,FP100002543BL	2
UGR35	UGR35	13.4138	4.44629	PE150	96.17	90.13	159897190	Bat	Mixed_feces	Feces	2019	Dec	G2	0.9833294,31.083333	Uganda	Nyabihuru cave at Chibale district, Uganda	Pteropodidae	Rousettus aegyptiacus	cytb, cox1, nd1	0.997925	73	FP100002543BL,FP100002727BL	2
UGR36	UGR36	36.7763	19.0911	PE150	96.7	91.05	1139799279	Bat	Mixed_feces	Feces	2019	Dec	G2	0.9833294,31.083333	Uganda	Nyabihuru cave at Chibale district, Uganda	Pteropodidae	Rousettus aegyptiacus	cytb, cox1, nd1	0.988417	251	FP100002728BL	1
UGR37	UGR37	12.1835	4.83442	PE150	95.02	87.17	251979173	Bat	Mixed_feces	Feces	2019	Dec	G2	0.9833294,31.083333	Uganda	Nyabihuru cave at Chibale district, Uganda	Pteropodidae	Rousettus aegyptiacus	cytb, cox1, nd1	0.988417	28	FP100002543BL,FP100002727BL	2
UGR38	UGR38	39.8728	19.6237	PE150	96.75	91	1009851019	Bat	Mixed_feces	Feces	2019	Dec	G2	0.9833294,31.083333	Uganda	Nyabihuru cave at Chibale district, Uganda	Pteropodidae	Rousettus aegyptiacus	cytb, cox1, nd1	0.996974	35	FP100002728BL	1
UGR39	UGR39	7.66	3.55173	PE150	95.84	88.84	33273114	Bat	Mixed_feces	Feces	2019	Dec	G2	0.9833294,31.083333	Uganda	Nyabihuru cave at Chibale district, Uganda	Pteropodidae	Rousettus aegyptiacus	cytb, cox1, nd1	0.984556	90	FP100003187TR,FP100002728BL,FP100002821BR	3
UGR4	UGR4	41.0026	29.335	PE150	98.33	94.47	1520751486	Bat	Mixed_feces	Feces	2019	Dec	G2	0.9833294,31.083333	Uganda	Nyabihuru cave at Chibale district, Uganda	Pteropodidae	Rousettus aegyptiacus	cytb, cox1, nd1	0.99422	1	FP100002730BL	1
UGR40	UGR40	17.2743	4.74575	PE150	95.67	88.59	214055119	Bat	Mixed_feces	Feces	2019	Dec	G2	0.9833294,31.083333	Uganda	Nyabihuru cave at Chibale district, Uganda	Pteropodidae	Rousettus aegyptiacus	cytb, cox1, nd1	0.996146	99	FP100002543BL,FP100002728BL	2
UGR41	UGR41	33.44	26.3163	PE150	99.12	95.97	1240573477	Bat	Mixed_feces	Feces	2019	Dec	G2	0.9833294,31.083333	Uganda	Nyabihuru cave at Chibale district, Uganda	Pteropodidae	Rousettus aegyptiacus	cytb, cox1, nd1	0.998073	1	FP100002728BL	1
UGR42	UGR42	19.12	5.82985	PE150	95.98	88.49	15222903	Bat	Mixed_feces	Feces	2019	Dec	G2	0.9833294,31.083333	Uganda	Nyabihuru cave at Chibale district, Uganda	Pteropodidae	Rousettus aegyptiacus	cytb, cox1, nd1	0.984586	225	FP100002543BL,FP100002728BL	2
UGR43	UGR43	22.1401	7.39042	PE150	96.97	91.11	340552295	Bat	Mixed_feces	Feces	2019	Dec	G2	0.9833294,31.083333	Uganda	Nyabihuru cave at Chibale district, Uganda	Pteropodidae	Rousettus aegyptiacus	cytb, cox1, nd1	0.994264	216	FP100002728BL,FP100002468BR	2
UGR44	UGR44	23.8086	9.46393	PE150	96.06	89.26	686518511	Bat	Mixed_feces	Feces	2019	Dec	G2	0.9833294,31.083333	Uganda	Nyabihuru cave at Chibale district, Uganda	Pteropodidae	Rousettus aegyptiacus	cytb, cox1, nd1	0.988417	244	DP8450003680TL,DP8450003681TL,FP100002728BL,FP100002543BL	4
UGR45	UGR45	17.28	6.49802	PE150	95.33	87.89	36549729	Bat	Mixed_feces	Feces	2019	Dec	G2	0.9833294,31.083333	Uganda	Nyabihuru cave at Chibale district, Uganda	Pteropodidae	Rousettus aegyptiacus	cytb, cox1, nd1	0.992293	205	FP100002543BL,FP100002728BL	2
UGR46	UGR46	97.34	12.6318	PE150	96.1	89.56	214426364	Bat	Mixed_feces	Feces	2019	Dec	G2	0.9833294,31.083333	Uganda	Nyabihuru cave at Chibale district, Uganda	Pteropodidae	Rousettus aegyptiacus	cytb, cox1, nd1	0.990868	286	DP8450003680TL,DP8450003681TL,FP100002468BR,FP100002728BL	4
UGR47	UGR47	17.1791	5.43676	PE150	95.42	86.98	210610347	Bat	Mixed_feces	Feces	2019	Dec	G2	0.9833294,31.083333	Uganda	Nyabihuru cave at Chibale district, Uganda	Pteropodidae	Rousettus aegyptiacus	cytb, cox1, nd1	0.998847	1	FP100002468BR,FP100002728BL	2
UGR48	UGR48	7.63636	4.07991	PE150	96.39	89.54	160895570	Bat	Mixed_feces	Feces	2019	Dec	G2	0.9833294,31.083333	Uganda	Nyabihuru cave at Chibale district, Uganda	Pteropodidae	Rousettus aegyptiacus	cytb, cox1, nd1	0.993874	82	FP100002728BL,FP100002468BR	2
UGR49	UGR49	19.1746	7.61473	PE150	96.46	90.5	212298151	Bat	Mixed_feces	Feces	2019	Dec	G2	0.9833294,31.083333	Uganda	Nyabihuru cave at Chibale district, Uganda	Pteropodidae	Rousettus aegyptiacus	cytb, cox1, nd1	0.988417	78	FP100002468BR,FP100002728BL	2
UGR5	UGR5	20.1259	11.1331	PE150	96.35	90.33	643904999	Bat	Mixed_feces	Feces	2019	Dec	G2	0.9833294,31.083333	Uganda	Nyabihuru cave at Chibale district, Uganda	Pteropodidae	Rousettus aegyptiacus	cytb, cox1, nd1	0.982625	22	FP100002545BL,DP8450003680TL,DP8450003568BL,FP100002728BL	4
UGR50	UGR50	41.3485	4.95629	PE150	97.2	92.2	312025091	Bat	Mixed_feces	Feces	2019	Dec	G2	0.9833294,31.083333	Uganda	Nyabihuru cave at Chibale district, Uganda	Pteropodidae	Rousettus aegyptiacus	cytb, cox1, nd1	0.998847	8	FP100002728BL	1
UGR51	UGR51	7.22	2.36221	PE150	96.32	89.15	18207744	Bat	Mixed_feces	Feces	2019	Dec	G2	0.9833294,31.083333	Uganda	Nyabihuru cave at Chibale district, Uganda	Pteropodidae	Rousettus aegyptiacus	cytb, cox1, nd1	0.993501	119	FP100002543BL,FP100002728BL	2
UGR52	UGR52	27.9233	19.3344	PE150	98.17	94.09	1367294891	Bat	Mixed_feces	Feces	2019	Dec	G2	0.9833294,31.083333	Uganda	Nyabihuru cave at Chibale district, Uganda	Pteropodidae	Rousettus aegyptiacus	cytb, cox1, nd1	0.990347	54	DP8450003680TL,FP100002543BL,FP100002728BL	3
UGR53	UGR53	19.3945	9.11928	PE150	96.06	89.7	388912717	Bat	Mixed_feces	Feces	2019	Dec	G2	0.9833294,31.083333	Uganda	Nyabihuru cave at Chibale district, Uganda	Pteropodidae	Rousettus aegyptiacus	cytb, cox1, nd1	0.99422	36	FP100002543BL,FP100002728BL	2
UGR55	UGR55	24.7643	16.3572	PE150	97.1	92.11	770152537	Bat	Mixed_feces	Feces	2019	Dec	G2	0.9833294,31.083333	Uganda	Nyabihuru cave at Chibale district, Uganda	Pteropodidae	Rousettus aegyptiacus	cytb, cox1, nd1	0.992293	9	FP100002543BL,FP100002727BL	2
UGR56	UGR56	18.0925	14.2142	PE150	96.41	90.47	939641306	Bat	Mixed_feces	Feces	2019	Dec	G2	0.9833294,31.083333	Uganda	Nyabihuru cave at Chibale district, Uganda	Pteropodidae	Rousettus aegyptiacus	cytb, cox1, nd1	0.984556	4	FP100002727BL,FP100002468BR	2
UGR57	UGR57	18.4666	13.1973	PE150	97.54	93.16	954650427	Bat	Mixed_feces	Feces	2019	Dec	G2	0.9833294,31.083333	Uganda	Nyabihuru cave at Chibale district, Uganda	Pteropodidae	Rousettus aegyptiacus	cytb, cox1, nd1	0.984556	10	FP100002543BL,FP100002727BL	2
UGR59	UGR59	37.8848	20.636	PE150	96.72	91.2	1096760053	Bat	Mixed_feces	Feces	2019	Dec	G2	0.9833294,31.083333	Uganda	Nyabihuru cave at Chibale district, Uganda	Pteropodidae	Rousettus aegyptiacus	cytb, cox1, nd1	0.998847	0	FP100002727BL	1
UGR6	UGR6	32.3293	12.5967	PE150	97.77	93.21	491400652	Bat	Mixed_feces	Feces	2019	Dec	G2	0.9833294,31.083333	Uganda	Nyabihuru cave at Chibale district, Uganda	Pteropodidae	Rousettus aegyptiacus	cytb, cox1, nd1	0.986486	30	FP100002266TR	1
UGR61	UGR61	7.94	2.14855	PE150	96.16	90.24	14187307	Bat	Mixed_feces	Feces	2019	Dec	G2	0.9833294,31.083333	Uganda	Nyabihuru cave at Chibale district, Uganda	Pteropodidae	Rousettus aegyptiacus	cytb, cox1, nd1	0.993275	201	FP100002543BL,FP100002727BL	2
UGR62	UGR62	13.5778	3.2225	PE150	97.48	92.49	117715116	Bat	Mixed_feces	Feces	2019	Dec	G2	0.9833294,31.083333	Uganda	Nyabihuru cave at Chibale district, Uganda	Pteropodidae	Rousettus aegyptiacus	cytb, cox1, nd1	0.984586	311	FP100002471BR,FP100002341TR	2
UGR63	UGR63	48.6327	29.3807	PE150	97.55	92.4	1819535176	Bat	Mixed_feces	Feces	2019	Dec	G2	0.9833294,31.083333	Uganda	Nyabihuru cave at Chibale district, Uganda	Pteropodidae	Rousettus aegyptiacus	cytb, cox1, nd1	0.992982	0	FP100002341TR	1
UGR64	UGR64	21.0535	8.99696	PE150	97.54	92.66	508650588	Bat	Mixed_feces	Feces	2019	Dec	G2	0.9833294,31.083333	Uganda	Nyabihuru cave at Chibale district, Uganda	Pteropodidae	Rousettus aegyptiacus	cytb, cox1, nd1	0.982625	1	FP100002471BR,FP100002341TR	2
UGR65	UGR65	28.0247	11.7314	PE150	97.45	92.51	598147594	Bat	Mixed_feces	Feces	2019	Dec	G2	0.9833294,31.083333	Uganda	Nyabihuru cave at Chibale district, Uganda	Pteropodidae	Rousettus aegyptiacus	cytb, cox1, nd1	0.98452	111	DP8450003680TL,DP8450003568BL,FP100002341TR	3
UGR66	UGR66	26.5713	9.30235	PE150	97.37	92.14	572327194	Bat	Mixed_feces	Feces	2019	Dec	G2	0.9833294,31.083333	Uganda	Nyabihuru cave at Chibale district, Uganda	Pteropodidae	Rousettus aegyptiacus	cytb, cox1, nd1	0.988417	3	FP100002544BL,FP100002341TR	2
UGR67	UGR67	32.56	16.5148	PE150	99.04	95.56	141037064	Bat	Mixed_feces	Feces	2019	Dec	G2	0.9833294,31.083333	Uganda	Nyabihuru cave at Chibale district, Uganda	Pteropodidae	Rousettus aegyptiacus	cytb, cox1, nd1	0.992293	56	FP100002341TR	1
UGR68	UGR68	18.23	7.34537	PE150	97.41	92.2	564311105	Bat	Mixed_feces	Feces	2019	Dec	G2	0.9833294,31.083333	Uganda	Nyabihuru cave at Chibale district, Uganda	Pteropodidae	Rousettus aegyptiacus	cytb, cox1, nd1	0.995851	29	FP100002544BL,FP100002341TR	2
UGR69	UGR69	8.14	1.84558	PE150	97.72	92.93	16268874	Bat	Mixed_feces	Feces	2019	Dec	G2	0.9833294,31.083333	Uganda	Nyabihuru cave at Chibale district, Uganda	Pteropodidae	Rousettus aegyptiacus	cytb, cox1, nd1	0.980695	173	FP100003088BL,FP100002471BR,FP100002341TR,FP100003206TL	4
UGR7	UGR7	21.7602	9.66483	PE150	96.64	89.85	508055285	Bat	Mixed_feces	Feces	2019	Dec	G2	0.9833294,31.083333	Uganda	Nyabihuru cave at Chibale district, Uganda	Pteropodidae	Rousettus aegyptiacus	cytb, cox1, nd1	0.986486	293	FP100002730BL	1
UGR70	UGR70	20.7652	14.3651	PE150	97.08	91.2	1061665337	Bat	Mixed_feces	Feces	2019	Dec	G2	0.9833294,31.083333	Uganda	Nyabihuru cave at Chibale district, Uganda	Pteropodidae	Rousettus aegyptiacus	cytb, cox1, nd1	0.992293	231	FP100002544BL,DP8450003680TL,DP8450003568BL,FP100002341TR	4
UGR71	UGR71	11.7498	5.63474	PE150	96.64	90.12	381109014	Bat	Mixed_feces	Feces	2019	Dec	G2	0.9833294,31.083333	Uganda	Nyabihuru cave at Chibale district, Uganda	Pteropodidae	Rousettus aegyptiacus	cytb, cox1, nd1	0.998299	31	DP8450003680TL,DP8450003568BL,FP100002341TR,FP100002471BR	4
UGR72	UGR72	17.5273	7.07958	PE150	96.7	90.33	452187386	Bat	Mixed_feces	Feces	2019	Dec	G2	0.9833294,31.083333	Uganda	Nyabihuru cave at Chibale district, Uganda	Pteropodidae	Rousettus aegyptiacus	cytb, cox1, nd1	0.998073	84	FP100002471BR,FP100002341TR	2
UGR73	UGR73	7.10961	3.41679	PE150	96.99	90.97	133362014	Bat	Mixed_feces	Feces	2019	Dec	G2	0.9833294,31.083333	Uganda	Nyabihuru cave at Chibale district, Uganda	Pteropodidae	Rousettus aegyptiacus	cytb, cox1, nd1	0.978764	44	FP100002471BR,FP100002341TR	2
UGR74	UGR74	33.7378	23.9998	PE150	97.24	91.41	1180522236	Bat	Mixed_feces	Feces	2019	Dec	G2	0.9833294,31.083333	Uganda	Nyabihuru cave at Chibale district, Uganda	Pteropodidae	Rousettus aegyptiacus	cytb, cox1, nd1	0.996743	113	FP100002341TR	1
UGR75	UGR75	6.34	1.33109	PE150	95.74	87.83	8880365	Bat	Mixed_feces	Feces	2019	Dec	G2	0.9833294,31.083333	Uganda	Nyabihuru cave at Chibale district, Uganda	Pteropodidae	Rousettus aegyptiacus	cytb, cox1, nd1	0.982759	157	FP100002544BL,FP100002341TR	2
UGR76	UGR76	33.0639	14.3996	PE150	97.54	92.54	868317672	Bat	Mixed_feces	Feces	2019	Dec	G2	0.9833294,31.083333	Uganda	Nyabihuru cave at Chibale district, Uganda	Pteropodidae	Rousettus aegyptiacus	cytb, cox1, nd1	0.988417	79	FP100002341TR	1
UGR77	UGR77	57.6576	41.6042	PE150	98.44	94.94	1672217991	Bat	Mixed_feces	Feces	2019	Dec	G2	0.9833294,31.083333	Uganda	Nyabihuru cave at Chibale district, Uganda	Pteropodidae	Rousettus aegyptiacus	cytb, cox1, nd1	0.998847	1	FP100002341TR	1
UGR78	UGR78	24.3695	11.3826	PE150	97.33	92.16	795696119	Bat	Mixed_feces	Feces	2019	Dec	G2	0.9833294,31.083333	Uganda	Nyabihuru cave at Chibale district, Uganda	Pteropodidae	Rousettus aegyptiacus	cytb, cox1, nd1	0.988439	255	FP100002471BR,FP100002341TR	2
UGR79	UGR79	30.4062	19.3427	PE150	96.98	90.85	1143625328	Bat	Mixed_feces	Feces	2019	Dec	G2	0.9833294,31.083333	Uganda	Nyabihuru cave at Chibale district, Uganda	Pteropodidae	Rousettus aegyptiacus	cytb, cox1, nd1	0.996146	8	FP100002341TR	1
UGR8	UGR8	27.7756	13.8574	PE150	95.37	86.47	701556552	Bat	Mixed_feces	Feces	2019	Dec	G2	0.9833294,31.083333	Uganda	Nyabihuru cave at Chibale district, Uganda	Pteropodidae	Rousettus aegyptiacus	cytb, cox1, nd1	0.986486	173	FP100002266TR,FP100002543BL	2
UGR80	UGR80	54.7235	30.7663	PE150	97.79	93.25	1908588383	Bat	Mixed_feces	Feces	2019	Dec	G2	0.9833294,31.083333	Uganda	Nyabihuru cave at Chibale district, Uganda	Pteropodidae	Rousettus aegyptiacus	cytb, cox1, nd1	0.992343	0	FP100002341TR	1
UGR81	UGR81	8.88	2.53128	PE150	97.32	92.18	19870663	Bat	Mixed_feces	Feces	2019	Dec	G2	0.9833294,31.083333	Uganda	Nyabihuru cave at Chibale district, Uganda	Pteropodidae	Rousettus aegyptiacus	cytb, cox1, nd1	0.989271	209	FP100002544BL,FP100002341TR	2
UGR82	UGR82	28.9296	8.18868	PE150	97.59	92.4	528791940	Bat	Mixed_feces	Feces	2019	Dec	G2	0.9833294,31.083333	Uganda	Nyabihuru cave at Chibale district, Uganda	Pteropodidae	Rousettus aegyptiacus	cytb, cox1, nd1	0.986486	83	FP100002730BL	1
UGR83	UGR83	36.6308	15.766	PE150	96.59	90.76	757733768	Bat	Mixed_feces	Feces	2019	Dec	G2	0.9833294,31.083333	Uganda	Nyabihuru cave at Chibale district, Uganda	Pteropodidae	Rousettus aegyptiacus	cytb, cox1, nd1	0.984556	21	FP100002545BL,DP8450003680TL,DP8450003568BL,FP100002729BL	4
UGR84	UGR84	24.457	10.627	PE150	97.7	92.72	769215605	Bat	Mixed_feces	Feces	2019	Dec	G2	0.9833294,31.083333	Uganda	Nyabihuru cave at Chibale district, Uganda	Pteropodidae	Rousettus aegyptiacus	cytb, cox1, nd1	0.99422	135	FP100002730BL,FP100002545BL	2
UGR85	UGR85	23.8026	9.30526	PE150	96.78	91.12	577377236	Bat	Mixed_feces	Feces	2019	Dec	G2	0.9833294,31.083333	Uganda	Nyabihuru cave at Chibale district, Uganda	Pteropodidae	Rousettus aegyptiacus	cytb, cox1, nd1	0.980695	39	FP100002545BL,FP100002729BL	2
UGR86	UGR86	24.3428	10.2637	PE150	95.08	87.14	341698140	Bat	Mixed_feces	Feces	2019	Dec	G2	0.9833294,31.083333	Uganda	Nyabihuru cave at Chibale district, Uganda	Pteropodidae	Rousettus aegyptiacus	cytb, cox1, nd1	0.982625	30	FP100002729BL,FP100002545BL	2
UGR87	UGR87	42.4229	20.9304	PE150	96.56	89.98	1010434426	Bat	Mixed_feces	Feces	2019	Dec	G2	0.9833294,31.083333	Uganda	Nyabihuru cave at Chibale district, Uganda	Pteropodidae	Rousettus aegyptiacus	cytb, cox1, nd1	0.972222	71	DP8450003680TL,FP100002319BL	2
UGR88	UGR88	12.489	9.82742	PE150	95.61	88.43	694724797	Bat	Mixed_feces	Feces	2019	Dec	G2	0.9833294,31.083333	Uganda	Nyabihuru cave at Chibale district, Uganda	Pteropodidae	Rousettus aegyptiacus	cox1, nd1	0.995461	99	FP100002545BL,FP100002729BL	2
UGR89	UGR89	13.1	3.73974	PE150	97.46	92.13	38787417	Bat	Mixed_feces	Feces	2019	Dec	G2	0.9833294,31.083333	Uganda	Nyabihuru cave at Chibale district, Uganda	Pteropodidae	Rousettus aegyptiacus	cytb, cox1, nd1	0.993019	159	FP100002928BR,FP100002730BL,FP100003205TL	3
UGR9	UGR9	23.5641	6.64708	PE150	96.13	89.69	288141491	Bat	Mixed_feces	Feces	2019	Dec	G2	0.9833294,31.083333	Uganda	Nyabihuru cave at Chibale district, Uganda	Pteropodidae	Rousettus aegyptiacus	cytb, cox1, nd1	0.995427	223	FP100002545BL,FP100002730BL	2
UGR90	UGR90	20.9344	6.42698	PE150	97.58	92.81	242877727	Bat	Mixed_feces	Feces	2019	Dec	G2	0.9833294,31.083333	Uganda	Nyabihuru cave at Chibale district, Uganda	Pteropodidae	Rousettus aegyptiacus	cytb, cox1, nd1	0.990366	266	FP100002266TR	1
UGR91	UGR91	53.1482	23.694	PE150	96.52	90.1	806117836	Bat	Mixed_feces	Feces	2019	Dec	G2	0.9833294,31.083333	Uganda	Nyabihuru cave at Chibale district, Uganda	Pteropodidae	Rousettus aegyptiacus	cytb, cox1, nd1	0.982625	129	FP100002319BL	1
UGR92	UGR92	7.70088	3.55954	PE150	95.75	88.9	118450715	Bat	Mixed_feces	Feces	2019	Dec	G2	0.9833294,31.083333	Uganda	Nyabihuru cave at Chibale district, Uganda	Pteropodidae	Rousettus aegyptiacus	cytb, cox1, nd1	0.998246	89	FP100002729BL	1
UGR93	UGR93	17.3643	5.49304	PE150	97.66	92.9	313765190	Bat	Mixed_feces	Feces	2019	Dec	G2	0.9833294,31.083333	Uganda	Nyabihuru cave at Chibale district, Uganda	Pteropodidae	Rousettus aegyptiacus	cytb, cox1, nd1	0.998073	17	FP100002729BL,FP100002543BL	2
UGR94	UGR94	13.7563	2.92388	PE150	96.84	90.86	105449879	Bat	Mixed_feces	Feces	2019	Dec	G2	0.9833294,31.083333	Uganda	Nyabihuru cave at Chibale district, Uganda	Pteropodidae	Rousettus aegyptiacus	cytb, cox1, nd1	0.994216	37	FP100002543BL,FP100002729BL	2
UGR95	UGR95	24.6453	8.38264	PE150	97.23	91.71	507681253	Bat	Mixed_feces	Feces	2019	Dec	G2	0.9833294,31.083333	Uganda	Nyabihuru cave at Chibale district, Uganda	Pteropodidae	Rousettus aegyptiacus	cytb, cox1, nd1	0.992982	15	FP100002543BL,FP100002729BL	2
UR1	UR1	38.0446	10.3356	PE150	96.66	90.86	50390449	Bat	Mixed_feces	Feces	2018	Nov	G1	-0.164072,30.020253	Uganda	Queen Elizabeth National Park, Uganda	Pteropodidae	Rousettus aegyptiacus	cytb, cox1, nd1	0.990933	252	FP100001971TR	1
UR10	UR10	104.334	16.9352	PE150	97.74	93.29	469359915	Bat	Mixed_feces	Feces	2018	Nov	G1	-0.164072,30.020253	Uganda	Queen Elizabeth National Park, Uganda	Pteropodidae	Rousettus aegyptiacus	cytb, cox1, nd1	0.991086	83	FP100001913TL	1
UR11	UR11	33.056	3.21441	PE150	97.13	91.58	12942069	Bat	Mixed_feces	Feces	2018	Nov	G1	-0.164072,30.020253	Uganda	Queen Elizabeth National Park, Uganda	Pteropodidae	Rousettus aegyptiacus	cytb, cox1, nd1	0.986486	256	FP100001913TL	1
UR12	UR12	62.7892	29.7191	PE150	98.86	96.16	1588640331	Bat	Mixed_feces	Feces	2018	Nov	G1	-0.164072,30.020253	Uganda	Queen Elizabeth National Park, Uganda	Pteropodidae	Rousettus aegyptiacus	cytb, cox1, nd1	0.988417	9	FP100001913TL	1
UR13	UR13	63.2509	8.94008	PE150	97.49	92.63	123159558	Bat	Mixed_feces	Feces	2018	Nov	G1	-0.164072,30.020253	Uganda	Queen Elizabeth National Park, Uganda	Pteropodidae	Rousettus aegyptiacus	cytb, cox1, nd1	0.996956	26	DP8450003682TL,FP100001913TL	2
UR14	UR14	94.8406	9.11014	PE150	97.43	92.47	67688729	Bat	Mixed_feces	Feces	2018	Nov	G1	-0.164072,30.020253	Uganda	Queen Elizabeth National Park, Uganda	Pteropodidae	Rousettus aegyptiacus	cytb, cox1, nd1	0.987823	93	DP8450003682TL,FP100001913TL	2
UR15	UR15	72.8086	11.5785	PE150	98.24	94.7	389779230	Bat	Mixed_feces	Feces	2018	Nov	G1	-0.164072,30.020253	Uganda	Queen Elizabeth National Park, Uganda	Pteropodidae	Rousettus aegyptiacus	cytb, cox1, nd1	0.988624	303	FP100001913TL	1
UR16	UR16	49.2941	7.67943	PE150	98.36	95.09	228567612	Bat	Mixed_feces	Feces	2018	Nov	G1	-0.164072,30.020253	Uganda	Queen Elizabeth National Park, Uganda	Pteropodidae	Rousettus aegyptiacus	cytb, cox1, nd1	0.988417	94	FP100001913TL	1
UR17	UR17	33.4674	10.005	PE150	96.32	90.11	78866960	Bat	Mixed_feces	Feces	2018	Nov	G1	-0.164072,30.020253	Uganda	Queen Elizabeth National Park, Uganda	Pteropodidae	Rousettus aegyptiacus	cytb, cox1, nd1	0.990347	71	FP100001971TR	1
UR18	UR18	39.439	10.7125	PE150	96.68	90.94	66622709	Bat	Mixed_feces	Feces	2018	Nov	G1	-0.164072,30.020253	Uganda	Queen Elizabeth National Park, Uganda	Pteropodidae	Rousettus aegyptiacus	cytb, cox1, nd1	0.970379	294	FP100001971TR	1
UR19	UR19	21.3045	6.80892	PE150	95.64	88.46	28088208	Bat	Mixed_feces	Feces	2018	Nov	G1	-0.164072,30.020253	Uganda	Queen Elizabeth National Park, Uganda	Pteropodidae	Rousettus aegyptiacus	cytb, cox1, nd1	0.978764	268	FP100001971TR,FP100002105BL	2
UR2	UR2	37.3302	9.37759	PE150	96.78	91.19	51023054	Bat	Mixed_feces	Feces	2018	Nov	G1	-0.164072,30.020253	Uganda	Queen Elizabeth National Park, Uganda	Pteropodidae	Rousettus aegyptiacus	cytb, cox1, nd1	0.982625	325	FP100001971TR	1
UR20	UR20	40.7025	9.64747	PE150	97.57	93.05	128490355	Bat	Mixed_feces	Feces	2018	Nov	G1	-0.164072,30.020253	Uganda	Queen Elizabeth National Park, Uganda	Pteropodidae	Rousettus aegyptiacus	cytb, cox1, nd1	0.99386	286	FP100001971TR	1
UR21	UR21	43.0996	15.2702	PE150	98.09	94.28	476051595	Bat	Mixed_feces	Feces	2018	Nov	G1	-0.164072,30.020253	Uganda	Queen Elizabeth National Park, Uganda	Pteropodidae	Rousettus aegyptiacus	cytb, cox1, nd1	0.986486	61	FP100001971TR	1
UR22	UR22	38.0895	9.39489	PE150	97.11	92.03	97277521	Bat	Mixed_feces	Feces	2018	Nov	G1	-0.164072,30.020253	Uganda	Queen Elizabeth National Park, Uganda	Pteropodidae	Rousettus aegyptiacus	cytb, cox1, nd1	0.988417	1	FP100001971TR	1
UR23	UR23	47.0193	7.66564	PE150	96.49	90.44	19311095	Bat	Mixed_feces	Feces	2018	Nov	G1	-0.164072,30.020253	Uganda	Queen Elizabeth National Park, Uganda	Pteropodidae	Rousettus aegyptiacus	cytb, cox1, nd1	0.985632	176	FP100001971TR	1
UR24	UR24	46.0147	1.03315	PE150	97.51	92.88	15518951	Bat	Mixed_feces	Feces	2018	Nov	G1	-0.164072,30.020253	Uganda	Queen Elizabeth National Park, Uganda	Pteropodidae	Rousettus aegyptiacus	cytb, cox1, nd1	0.986486	2	FP100001971TR	1
UR25	UR25	45.4242	21.5816	PE150	98.19	94.62	1222466185	Bat	Mixed_feces	Feces	2018	Nov	G1	-0.164072,30.020253	Uganda	Queen Elizabeth National Park, Uganda	Pteropodidae	Rousettus aegyptiacus	cytb, cox1, nd1	0.988055	155	FP100001971TR	1
UR26	UR26	43.1561	18.6119	PE150	98.23	94.7	1021431899	Bat	Mixed_feces	Feces	2018	Nov	G1	-0.164072,30.020253	Uganda	Queen Elizabeth National Park, Uganda	Pteropodidae	Rousettus aegyptiacus	cytb, cox1, nd1	0.998073	3	FP100001971TR	1
UR27	UR27	40.2886	17.7532	PE150	98.13	94.44	708153071	Bat	Mixed_feces	Feces	2018	Nov	G1	-0.164072,30.020253	Uganda	Queen Elizabeth National Park, Uganda	Pteropodidae	Rousettus aegyptiacus	cytb, cox1, nd1	0.99239	10	FP100001971TR	1
UR28	UR28	47.7118	12.0286	PE150	97.34	92.43	125438027	Bat	Mixed_feces	Feces	2018	Nov	G1	-0.164072,30.020253	Uganda	Queen Elizabeth National Park, Uganda	Pteropodidae	Rousettus aegyptiacus	cytb, cox1, nd1	0.982625	52	FP100001971TR	1
UR29	UR29	45.1945	9.63097	PE150	96.61	90.78	24571429	Bat	Mixed_feces	Feces	2018	Nov	G1	-0.164072,30.020253	Uganda	Queen Elizabeth National Park, Uganda	Pteropodidae	Rousettus aegyptiacus	cytb, cox1, nd1	0.995851	76	FP100001971TR	1
UR3	UR3	41.3089	14.2285	PE150	97.91	93.83	507677441	Bat	Mixed_feces	Feces	2018	Nov	G1	-0.164072,30.020253	Uganda	Queen Elizabeth National Park, Uganda	Pteropodidae	Rousettus aegyptiacus	cytb, cox1, nd1	0.997693	0	FP100001971TR	1
UR30	UR30	39.4949	7.79069	PE150	97.04	91.72	34082644	Bat	Mixed_feces	Feces	2018	Nov	G1	-0.164072,30.020253	Uganda	Queen Elizabeth National Park, Uganda	Pteropodidae	Rousettus aegyptiacus	cytb, cox1, nd1	0.997368	49	FP100001971TR	1
UR31	UR31	42.5055	21.2393	PE150	98.14	94.51	1099012022	Bat	Mixed_feces	Feces	2018	Nov	G1	-0.164072,30.020253	Uganda	Queen Elizabeth National Park, Uganda	Pteropodidae	Rousettus aegyptiacus	cox1, nd1	0.998487	31	FP100002411BR,DP8400016307BL,FP100001971TR	3
UR32	UR32	41.1363	13.3315	PE150	98.22	94.64	567808177	Bat	Mixed_feces	Feces	2018	Nov	G1	-0.164072,30.020253	Uganda	Queen Elizabeth National Park, Uganda	Pteropodidae	Rousettus aegyptiacus	cytb, cox1, nd1	0.989352	281	DP8400016301BR,FP100001971TR	2
UR33	UR33	41.109	12.9092	PE150	97.05	91.54	327887928	Bat	Mixed_feces	Feces	2018	Nov	G1	-0.164072,30.020253	Uganda	Queen Elizabeth National Park, Uganda	Pteropodidae	Rousettus aegyptiacus	cytb, cox1, nd1	0.98659	56	FP100002411BR,DP8400016307BL,FP100002033TL	3
UR34	UR34	58.943	12.4428	PE150	96.12	89.28	26242349	Bat	Mixed_feces	Feces	2018	Nov	G1	-0.164072,30.020253	Uganda	Queen Elizabeth National Park, Uganda	Pteropodidae	Rousettus aegyptiacus	cox1, nd1	0.998487	73	FP100002411BR,DP8400016307BL,FP100002033TL	3
UR35	UR35	43.5228	16.382	PE150	97.54	92.7	773220689	Bat	Mixed_feces	Feces	2018	Nov	G1	-0.164072,30.020253	Uganda	Queen Elizabeth National Park, Uganda	Pteropodidae	Rousettus aegyptiacus	cytb, cox1, nd1	0.988417	15	FP100002411BR,DP8400016307BL,FP100002033TL	3
UR36	UR36	37.5221	20.1433	PE150	97.53	92.74	1179571303	Bat	Mixed_feces	Feces	2018	Nov	G1	-0.164072,30.020253	Uganda	Queen Elizabeth National Park, Uganda	Pteropodidae	Rousettus aegyptiacus	cytb, cox1, nd1	0.998847	7	FP100002411BR,DP8400016307BL,FP100002033TL	3
UR38	UR38	79.0738	31.4984	PE150	97.61	92.88	1353490557	Bat	Mixed_feces	Feces	2018	Nov	G1	-0.164072,30.020253	Uganda	Queen Elizabeth National Park, Uganda	Pteropodidae	Rousettus aegyptiacus	cytb, cox1, nd1	0.990347	8	DP8400016301BR,FP100002033TL	2
UR39	UR39	50.619	20.0792	PE150	97.88	93.6	1038026178	Bat	Mixed_feces	Feces	2018	Nov	G1	-0.164072,30.020253	Uganda	Queen Elizabeth National Park, Uganda	Pteropodidae	Rousettus aegyptiacus	cytb, cox1, nd1	0.995167	230	E100011504,FP100002033TL	2
UR4	UR4	24.3627	6.09136	PE150	96.36	90.16	17094414	Bat	Mixed_feces	Feces	2018	Nov	G1	-0.164072,30.020253	Uganda	Queen Elizabeth National Park, Uganda	Pteropodidae	Rousettus aegyptiacus	cytb, cox1, nd1	0.970904	261	FP100002105BL,FP100001971TR	2
UR41	UR41	49.8646	15.5489	PE150	97.61	92.99	559715407	Bat	Mixed_feces	Feces	2018	Nov	G1	-0.164072,30.020253	Uganda	Queen Elizabeth National Park, Uganda	Pteropodidae	Rousettus aegyptiacus	cytb, cox1, nd1	0.984556	45	DP8400018502TR,DP8400016307BL,FP100002033TL	3
UR42	UR42	45.266	10.4006	PE150	96.51	90.26	57355134	Bat	Mixed_feces	Feces	2018	Nov	G1	-0.164072,30.020253	Uganda	Queen Elizabeth National Park, Uganda	Pteropodidae	Rousettus aegyptiacus	cytb, cox1, nd1	0.986513	255	E100011504,FP100002033TL	2
UR43	UR43	46.44	33.8141	PE150	97.38	91.41	9215366	Bat	Mixed_feces	Feces	2018	Nov	G1	-0.164072,30.020253	Uganda	Queen Elizabeth National Park, Uganda	Pteropodidae	Rousettus aegyptiacus	cytb, cox1, nd1	0.997693	3	E100011504,FP100002033TL	2
UR44	UR44	42.1029	34.8323	PE150	98.45	95.03	1692790541	Bat	Mixed_feces	Feces	2018	Nov	G1	-0.164072,30.020253	Uganda	Queen Elizabeth National Park, Uganda	Pteropodidae	Rousettus aegyptiacus	cytb, cox1, nd1	0.994737	20	E100011504,FP100002033TL	2
UR45	UR45	42.0826	18.3516	PE150	97.69	93.22	857504494	Bat	Mixed_feces	Feces	2018	Nov	G1	-0.164072,30.020253	Uganda	Queen Elizabeth National Park, Uganda	Pteropodidae	Rousettus aegyptiacus	cytb, cox1, nd1	0.986486	11	E100011504,FP100002033TL	2
UR46	UR46	42.2616	10.698	PE150	96.82	91.12	174721219	Bat	Mixed_feces	Feces	2018	Nov	G1	-0.164072,30.020253	Uganda	Queen Elizabeth National Park, Uganda	Pteropodidae	Rousettus aegyptiacus	cytb, cox1, nd1	0.988417	257	FP200002064,FP100002033TL	2
UR47	UR47	42.3606	11.2533	PE150	97.16	91.92	230336112	Bat	Mixed_feces	Feces	2018	Nov	G1	-0.164072,30.020253	Uganda	Queen Elizabeth National Park, Uganda	Pteropodidae	Rousettus aegyptiacus	cytb, cox1, nd1	0.986486	29	DP8450003682TL,E100011504,FP100002033TL	3
UR48	UR48	46.1178	11.9592	PE150	97.21	92.05	243929449	Bat	Mixed_feces	Feces	2018	Nov	G1	-0.164072,30.020253	Uganda	Queen Elizabeth National Park, Uganda	Pteropodidae	Rousettus aegyptiacus	cytb, cox1, nd1	0.998073	17	E100011504,FP100002033TL	2
UR49	UR49	45.4424	11.9185	PE150	97.8	93.45	277563290	Bat	Mixed_feces	Feces	2018	Nov	G1	-0.164072,30.020253	Uganda	Queen Elizabeth National Park, Uganda	Pteropodidae	Rousettus aegyptiacus	cytb, cox1, nd1	0.981801	165	E100011504,FP100002033TL	2
UR5	UR5	39.3329	30.6084	PE150	98.59	95.58	1661212552	Bat	Mixed_feces	Feces	2018	Nov	G1	-0.164072,30.020253	Uganda	Queen Elizabeth National Park, Uganda	Pteropodidae	Rousettus aegyptiacus	cytb, cox1, nd1	0.988417	3	FP100001971TR	1
UR50	UR50	52.96	33.4616	PE150	99.05	96.7	1599787838	Bat	Mixed_feces	Feces	2018	Nov	G1	-0.164072,30.020253	Uganda	Queen Elizabeth National Park, Uganda	Pteropodidae	Rousettus aegyptiacus	cytb, cox1, nd1	0.970307	12	DP8400015680TL,FP100001948BR	2
UR51	UR51	55.4706	11.7395	PE150	98.45	95.17	412745178	Bat	Mixed_feces	Feces	2018	Nov	G1	-0.164072,30.020253	Uganda	Queen Elizabeth National Park, Uganda	Pteropodidae	Rousettus aegyptiacus	cytb, cox1, nd1	0.996146	13	DP8400015702BL,FP100001948BR	2
UR52	UR52	61.6086	16.5098	PE150	98.62	95.61	800298339	Bat	Mixed_feces	Feces	2018	Nov	G1	-0.164072,30.020253	Uganda	Queen Elizabeth National Park, Uganda	Pteropodidae	Rousettus aegyptiacus	cytb, cox1, nd1	0.99654	1	DP8400015702BL,FP100001948BR	2
UR53	UR53	64.6513	19.1228	PE150	98.65	95.59	860472289	Bat	Mixed_feces	Feces	2018	Nov	G1	-0.164072,30.020253	Uganda	Queen Elizabeth National Park, Uganda	Pteropodidae	Rousettus aegyptiacus	cytb, cox1, nd1	0.995594	1	DP8400015702BL,FP100001948BR	2
UR6	UR6	43.2354	11.3736	PE150	97.75	93.47	224571199	Bat	Mixed_feces	Feces	2018	Nov	G1	-0.164072,30.020253	Uganda	Queen Elizabeth National Park, Uganda	Pteropodidae	Rousettus aegyptiacus	cytb, cox1, nd1	0.995366	229	FP100001971TR	1
UR7	UR7	47.0461	9.37991	PE150	97.15	92.06	54736044	Bat	Mixed_feces	Feces	2018	Nov	G1	-0.164072,30.020253	Uganda	Queen Elizabeth National Park, Uganda	Pteropodidae	Rousettus aegyptiacus	cytb, cox1, nd1	0.988417	1	FP100001971TR	1
UR9	UR9	81.6595	13.8997	PE150	98.26	94.68	599768202	Bat	Mixed_feces	Feces	2018	Nov	G1	-0.164072,30.020253	Uganda	Queen Elizabeth National Park, Uganda	Pteropodidae	Rousettus aegyptiacus	cytb, cox1, nd1	0.997368	2	FP100001913TL	1
URA10SL	URA10	72.3997	2.67475	PE150	98.97	96.54	78325868	Bat	Mixed_spleen_lung_tissue	Tissue	2018	Nov	G1	-0.164072,30.020253	Uganda	Queen Elizabeth National Park, Uganda	Pteropodidae	Rousettus aegyptiacus	cytb, cox1, nd1	0.992982	1	FP100001913TL	1
URA11SL	URA11	64.6011	1.23144	PE150	98.95	96.29	19386786	Bat	Mixed_spleen_lung_tissue	Tissue	2018	Nov	G1	-0.164072,30.020253	Uganda	Queen Elizabeth National Park, Uganda	Pteropodidae	Rousettus aegyptiacus	cytb, cox1, nd1	0.988417	1	FP100001913TL	1
URA12SL	URA12	65.1587	44.1255	PE150	99.31	97.48	1707916830	Bat	Mixed_spleen_lung_tissue	Tissue	2018	Nov	G1	-0.164072,30.020253	Uganda	Queen Elizabeth National Park, Uganda	Pteropodidae	Rousettus aegyptiacus	cytb, cox1, nd1	0.988417	1	FP100001913TL	1
URA13SL	URA13	85.7071	7.9281	PE150	98.82	96.03	453995038	Bat	Mixed_spleen_lung_tissue	Tissue	2018	Nov	G1	-0.164072,30.020253	Uganda	Queen Elizabeth National Park, Uganda	Pteropodidae	Rousettus aegyptiacus	cytb, cox1, nd1	0.990366	1	FP100001913TL	1
URA14SL	URA14	73.5053	41.3398	PE150	99.4	97.73	1668529106	Bat	Mixed_spleen_lung_tissue	Tissue	2018	Nov	G1	-0.164072,30.020253	Uganda	Queen Elizabeth National Park, Uganda	Pteropodidae	Rousettus aegyptiacus	cytb, cox1, nd1	0.997693	3	FP100001913TL	1
URA15SL	URA15	56.5365	4.34427	PE150	98.68	95.7	125492900	Bat	Mixed_spleen_lung_tissue	Tissue	2018	Nov	G1	-0.164072,30.020253	Uganda	Queen Elizabeth National Park, Uganda	Pteropodidae	Rousettus aegyptiacus	cytb, cox1, nd1	0.998299	0	FP100001913TL	1
URA16SL	URA16	48.2785	7.11664	PE150	99.29	97.44	529407568	Bat	Mixed_spleen_lung_tissue	Tissue	2018	Nov	G1	-0.164072,30.020253	Uganda	Queen Elizabeth National Park, Uganda	Pteropodidae	Rousettus aegyptiacus	cytb, cox1, nd1	0.996146	0	FP100001913TL	1
URA17SL	URA17	52.6283	5.38174	PE150	99.47	97.88	309316581	Bat	Mixed_spleen_lung_tissue	Tissue	2018	Nov	G1	-0.164072,30.020253	Uganda	Queen Elizabeth National Park, Uganda	Pteropodidae	Rousettus aegyptiacus	cytb, cox1, nd1	0.996146	0	FP100001913TL	1
URA18SL	URA18	43.7783	31.7363	PE150	99.1	96.76	1656855191	Bat	Mixed_spleen_lung_tissue	Tissue	2018	Nov	G1	-0.164072,30.020253	Uganda	Queen Elizabeth National Park, Uganda	Pteropodidae	Rousettus aegyptiacus	cytb, cox1, nd1	0.996146	0	FP100001971TR	1
URA19SL	URA19	35.0332	11.2027	PE150	99.06	96.69	712673343	Bat	Mixed_spleen_lung_tissue	Tissue	2018	Nov	G1	-0.164072,30.020253	Uganda	Queen Elizabeth National Park, Uganda	Pteropodidae	Rousettus aegyptiacus	cytb, cox1, nd1	0.998073	0	FP100001971TR	1
URA1SL	URA1	30.8605	1.74668	PE150	98.61	95.6	30928830	Bat	Mixed_spleen_lung_tissue	Tissue	2018	Nov	G1	-0.164072,30.020253	Uganda	Queen Elizabeth National Park, Uganda	Pteropodidae	Rousettus aegyptiacus	cytb, cox1, nd1	0.982625	2	FP100001971TR	1
URA2018001Int	URA1	53.5097	4.76967	PE100	97.68	92.96	129316639	Bat	Intestinal_tissue	Tissue	2018	Nov	G1	-0.164072,30.020253	Uganda	Queen Elizabeth National Park, Uganda	Pteropodidae	Rousettus aegyptiacus	cytb, cox1, nd1	0.982625	2	DP8400016301BR,FP100002033TL	2
URA2018002Int	URA2	49.8884	25.7141	PE150	98.54	95.33	1504622327	Bat	Intestinal_tissue	Tissue	2018	Nov	G1	-0.164072,30.020253	Uganda	Queen Elizabeth National Park, Uganda	Pteropodidae	Rousettus aegyptiacus	cytb, cox1, nd1	0.986486	0	DP8400016300BR,FP100002033TL	2
URA2018003Int	URA3	45.5549	2.94719	PE150	98.1	93.99	140804602	Bat	Intestinal_tissue	Tissue	2018	Nov	G1	-0.164072,30.020253	Uganda	Queen Elizabeth National Park, Uganda	Pteropodidae	Rousettus aegyptiacus	cytb, cox1, nd1	0.988417	0	DP8400016301BR,FP100002033TL	2
URA2018004Int	URA4	29.8423	7.82954	PE150	97.17	91.48	489129511	Bat	Intestinal_tissue	Tissue	2018	Nov	G1	-0.164072,30.020253	Uganda	Queen Elizabeth National Park, Uganda	Pteropodidae	Rousettus aegyptiacus	cytb, cox1, nd1	0.996599	0	DP8400015674TL,FP100002033TL	2
URA2018005Int	URA5	41.8682	12.5536	PE150	98.7	95.72	1012548157	Bat	Intestinal_tissue	Tissue	2018	Nov	G1	-0.164072,30.020253	Uganda	Queen Elizabeth National Park, Uganda	Pteropodidae	Rousettus aegyptiacus	cytb, cox1, nd1	0.998073	0	DP8400015674TL,FP100002033TL	2
URA2018006Int	URA6	42.4698	24.1998	PE150	98.36	94.7	1547801473	Bat	Intestinal_tissue	Tissue	2018	Nov	G1	-0.164072,30.020253	Uganda	Queen Elizabeth National Park, Uganda	Pteropodidae	Rousettus aegyptiacus	cytb, cox1, nd1	0.996146	0	DP8400016301BR,FP100002033TL	2
URA2018007Int	URA7	33.6963	3.98176	PE150	97.77	93.08	184788088	Bat	Intestinal_tissue	Tissue	2018	Nov	G1	-0.164072,30.020253	Uganda	Queen Elizabeth National Park, Uganda	Pteropodidae	Rousettus aegyptiacus	cytb, cox1, nd1	0.988417	0	DP8400016300BR,FP100002033TL	2
URA2018008Int	URA8	43.7888	17.0738	PE150	98.44	94.98	1057330736	Bat	Intestinal_tissue	Tissue	2018	Nov	G1	-0.164072,30.020253	Uganda	Queen Elizabeth National Park, Uganda	Pteropodidae	Rousettus aegyptiacus	cytb, cox1, nd1	0.996482	1	DP8400016301BR,FP100002033TL	2
URA2018010Int	URA10	39.6829	9.54263	PE150	97.42	92.46	400651259	Bat	Intestinal_tissue	Tissue	2018	Nov	G1	-0.164072,30.020253	Uganda	Queen Elizabeth National Park, Uganda	Pteropodidae	Rousettus aegyptiacus	cytb, cox1, nd1	0.992982	0	DP8400016300BR,FP100002033TL	2
URA2018011Int	URA11	50.4012	6.92423	PE100	97.99	93.8	320556853	Bat	Intestinal_tissue	Tissue	2018	Nov	G1	-0.164072,30.020253	Uganda	Queen Elizabeth National Park, Uganda	Pteropodidae	Rousettus aegyptiacus	cytb, cox1, nd1	0.988417	3	DP8400016301BR,FP100002033TL	2
URA2018012Int	URA12	49.0127	32.1129	PE150	98.28	94.39	1519512294	Bat	Intestinal_tissue	Tissue	2018	Nov	G1	-0.164072,30.020253	Uganda	Queen Elizabeth National Park, Uganda	Pteropodidae	Rousettus aegyptiacus	cytb, cox1, nd1	0.988417	2	DP8400015674TL,FP100002007BL	2
URA2018013Int	URA13	42.3863	11.5353	PE150	97.21	91.88	579524389	Bat	Intestinal_tissue	Tissue	2018	Nov	G1	-0.164072,30.020253	Uganda	Queen Elizabeth National Park, Uganda	Pteropodidae	Rousettus aegyptiacus	cytb, cox1, nd1	0.990366	0	DP8400015674TL,FP100002007BL	2
URA2018014Int	URA14	39.7543	3.30203	PE150	97.88	93.48	167358691	Bat	Intestinal_tissue	Tissue	2018	Nov	G1	-0.164072,30.020253	Uganda	Queen Elizabeth National Park, Uganda	Pteropodidae	Rousettus aegyptiacus	cytb, cox1, nd1	0.997693	0	DP8400015674TL,FP100002007BL	2
URA2018015Int	URA15	47.3727	8.07265	PE150	97.35	92.18	305726951	Bat	Intestinal_tissue	Tissue	2018	Nov	G1	-0.164072,30.020253	Uganda	Queen Elizabeth National Park, Uganda	Pteropodidae	Rousettus aegyptiacus	cytb, cox1, nd1	0.998299	3	DP8400015674TL,FP100002007BL	2
URA2018016Int	URA16	49.6631	28.4498	PE150	98.37	94.52	1269482574	Bat	Intestinal_tissue	Tissue	2018	Nov	G1	-0.164072,30.020253	Uganda	Queen Elizabeth National Park, Uganda	Pteropodidae	Rousettus aegyptiacus	cytb, cox1, nd1	0.992974	0	DP8400015674TL,FP100002007BL	2
URA2018017Int	URA17	47.8714	9.53792	PE150	97.81	93.23	685548837	Bat	Intestinal_tissue	Tissue	2018	Nov	G1	-0.164072,30.020253	Uganda	Queen Elizabeth National Park, Uganda	Pteropodidae	Rousettus aegyptiacus	cytb, cox1, nd1	0.996146	0	DP8400015674TL,FP100002007BL	2
URA2018018Int	URA18	50.1505	11.5905	PE150	96.96	91.23	334500904	Bat	Intestinal_tissue	Tissue	2018	Nov	G1	-0.164072,30.020253	Uganda	Queen Elizabeth National Park, Uganda	Pteropodidae	Rousettus aegyptiacus	cytb, cox1, nd1	0.996146	0	DP8400015674TL,FP100002007BL	2
URA2018019Int	URA19	49.6889	13.4672	PE150	98.17	93.99	713070438	Bat	Intestinal_tissue	Tissue	2018	Nov	G1	-0.164072,30.020253	Uganda	Queen Elizabeth National Park, Uganda	Pteropodidae	Rousettus aegyptiacus	cytb, cox1, nd1	0.998073	0	DP8400015674TL,FP100002007BL	2
URA2018021Int	URA21	43.145	7.33852	PE150	97.94	93.54	164431179	Bat	Intestinal_tissue	Tissue	2018	Nov	G1	-0.164072,30.020253	Uganda	Queen Elizabeth National Park, Uganda	Pteropodidae	Rousettus aegyptiacus	cytb, cox1, nd1	0.995406	0	DP8400015674TL,FP100002007BL	2
URA2018022Int	URA22	40.3909	3.04183	PE150	97.97	93.58	50781673	Bat	Intestinal_tissue	Tissue	2018	Nov	G1	-0.164072,30.020253	Uganda	Queen Elizabeth National Park, Uganda	Pteropodidae	Rousettus aegyptiacus	cytb, cox1, nd1	0.998073	0	DP8400015674TL,FP100002007BL	2
URA2018023Int	URA23	89.2786	5.41587	PE150	97.16	91.64	37759920	Bat	Intestinal_tissue	Tissue	2018	Nov	G1	-0.164072,30.020253	Uganda	Queen Elizabeth National Park, Uganda	Pteropodidae	Rousettus aegyptiacus	cytb, cox1, nd1	0.997368	0	DP8400015674TL,FP100002007BL	2
URA2018024Int	URA24	18.8649	4.40042	PE150	96.31	89.82	54158116	Bat	Intestinal_tissue	Tissue	2018	Nov	G1	-0.164072,30.020253	Uganda	Queen Elizabeth National Park, Uganda	Pteropodidae	Rousettus aegyptiacus	cytb, cox1, nd1	0.992982	2	FP100002105BL,DP8400015674TL,FP100002007BL	3
URA20SL	URA20	40.3669	8.30082	PE150	98.56	95.44	524223192	Bat	Mixed_spleen_lung_tissue	Tissue	2018	Nov	G1	-0.164072,30.020253	Uganda	Queen Elizabeth National Park, Uganda	Pteropodidae	Rousettus aegyptiacus	cytb, cox1, nd1	0.996974	0	FP100001971TR	1
URA21SL	URA21	32.6636	10.488	PE150	98.46	95.29	773461111	Bat	Mixed_spleen_lung_tissue	Tissue	2018	Nov	G1	-0.164072,30.020253	Uganda	Queen Elizabeth National Park, Uganda	Pteropodidae	Rousettus aegyptiacus	cytb, cox1, nd1	0.995406	0	FP100001971TR	1
URA22SL	URA22	31.801	8.83103	PE150	97.25	92.28	349649233	Bat	Mixed_spleen_lung_tissue	Tissue	2018	Nov	G1	-0.164072,30.020253	Uganda	Queen Elizabeth National Park, Uganda	Pteropodidae	Rousettus aegyptiacus	cytb, cox1, nd1	0.995777	133	FP100001971TR	1
URA23SL	URA23	38.6699	12.5973	PE150	99.04	96.53	964798522	Bat	Mixed_spleen_lung_tissue	Tissue	2018	Nov	G1	-0.164072,30.020253	Uganda	Queen Elizabeth National Park, Uganda	Pteropodidae	Rousettus aegyptiacus	cytb, cox1, nd1	0.994737	50	FP100001971TR	1
URA24SL	URA24	44.8277	1.24414	PE150	98.5	95.33	18079795	Bat	Mixed_spleen_lung_tissue	Tissue	2018	Nov	G1	-0.164072,30.020253	Uganda	Queen Elizabeth National Park, Uganda	Pteropodidae	Rousettus aegyptiacus	cytb, cox1, nd1	0.992982	1	FP100001971TR	1
URA2SL	URA2	86.9428	47.1418	PE150	99.43	97.92	1705424421	Bat	Mixed_spleen_lung_tissue	Tissue	2018	Nov	G1	-0.164072,30.020253	Uganda	Queen Elizabeth National Park, Uganda	Pteropodidae	Rousettus aegyptiacus	cytb, cox1, nd1	0.986486	1	FP100001913TL	1
URA3SL	URA3	62.8544	9.96742	PE150	99.12	96.93	731069318	Bat	Mixed_spleen_lung_tissue	Tissue	2018	Nov	G1	-0.164072,30.020253	Uganda	Queen Elizabeth National Park, Uganda	Pteropodidae	Rousettus aegyptiacus	cytb, cox1, nd1	0.988417	1	FP100001913TL	1
URA4SL	URA4	55.5309	3.80472	PE150	99.13	96.95	156808280	Bat	Mixed_spleen_lung_tissue	Tissue	2018	Nov	G1	-0.164072,30.020253	Uganda	Queen Elizabeth National Park, Uganda	Pteropodidae	Rousettus aegyptiacus	cytb, cox1, nd1	0.996599	0	FP100001913TL	1
URA5SL	URA5	67.33	41.4972	PE150	99.21	97.09	1661887898	Bat	Mixed_spleen_lung_tissue	Tissue	2018	Nov	G1	-0.164072,30.020253	Uganda	Queen Elizabeth National Park, Uganda	Pteropodidae	Rousettus aegyptiacus	cytb, cox1, nd1	0.998073	0	FP100001913TL	1
URA6SL	URA6	72.6144	10.3937	PE150	99.41	97.8	767228679	Bat	Mixed_spleen_lung_tissue	Tissue	2018	Nov	G1	-0.164072,30.020253	Uganda	Queen Elizabeth National Park, Uganda	Pteropodidae	Rousettus aegyptiacus	cytb, cox1, nd1	0.996146	0	FP100001913TL	1
URA7SL	URA7	51.4941	9.45053	PE150	99.35	97.53	680891763	Bat	Mixed_spleen_lung_tissue	Tissue	2018	Nov	G1	-0.164072,30.020253	Uganda	Queen Elizabeth National Park, Uganda	Pteropodidae	Rousettus aegyptiacus	cytb, cox1, nd1	0.988417	0	FP100001913TL	1
URA8SL	URA8	65.7113	17.7388	PE150	99.27	97.41	1213957989	Bat	Mixed_spleen_lung_tissue	Tissue	2018	Nov	G1	-0.164072,30.020253	Uganda	Queen Elizabeth National Park, Uganda	Pteropodidae	Rousettus aegyptiacus	cytb, cox1, nd1	0.996482	0	FP100001913TL	1
URAKH1	URA1	49.8549	3.66957	PE150	97.88	93.53	108336332	Bat	Mixed_kidney_heart_tissue	Tissue	2018	Nov	G1	-0.164072,30.020253	Uganda	Queen Elizabeth National Park, Uganda	Pteropodidae	Rousettus aegyptiacus	cytb, cox1, nd1	0.982625	0	FP100002341TR	1
URAKH10	URA10	13.4	1.60218	PE150	98.15	94.43	5274530	Bat	Mixed_kidney_heart_tissue	Tissue	2018	Nov	G1	-0.164072,30.020253	Uganda	Queen Elizabeth National Park, Uganda	Pteropodidae	Rousettus aegyptiacus	cytb, cox1, nd1	0.993649	2	FP100002341TR,FP100002543BL	2
URAKH11	URA11	31.2554	4.4956	PE150	97.14	91.54	214531162	Bat	Mixed_kidney_heart_tissue	Tissue	2018	Nov	G1	-0.164072,30.020253	Uganda	Queen Elizabeth National Park, Uganda	Pteropodidae	Rousettus aegyptiacus	cytb, cox1, nd1	0.988417	0	FP100002341TR	1
URAKH12	URA12	28.0111	5.62543	PE150	97.78	93.42	168722532	Bat	Mixed_kidney_heart_tissue	Tissue	2018	Nov	G1	-0.164072,30.020253	Uganda	Queen Elizabeth National Park, Uganda	Pteropodidae	Rousettus aegyptiacus	cytb, cox1, nd1	0.988417	0	FP100002341TR	1
URAKH13	URA13	46.4564	9.1175	PE150	98.22	94.62	171619874	Bat	Mixed_kidney_heart_tissue	Tissue	2018	Nov	G1	-0.164072,30.020253	Uganda	Queen Elizabeth National Park, Uganda	Pteropodidae	Rousettus aegyptiacus	cytb, cox1, nd1	0.990366	0	FP100002341TR	1
URAKH15	URA15	26.3497	3.45477	PE150	98.27	94.79	75073600	Bat	Mixed_kidney_heart_tissue	Tissue	2018	Nov	G1	-0.164072,30.020253	Uganda	Queen Elizabeth National Park, Uganda	Pteropodidae	Rousettus aegyptiacus	cytb, cox1, nd1	0.998299	1	FP100002471BR,FP100002341TR	2
URAKH16	URA16	22.9889	3.31511	PE150	94.47	86.9	122656391	Bat	Mixed_kidney_heart_tissue	Tissue	2018	Nov	G1	-0.164072,30.020253	Uganda	Queen Elizabeth National Park, Uganda	Pteropodidae	Rousettus aegyptiacus	cytb, cox1, nd1	0.996146	0	FP100002434TL,FP100002194BR	2
URAKH17	URA17	35.664	5.09815	PE150	97.42	92.22	138999745	Bat	Mixed_kidney_heart_tissue	Tissue	2018	Nov	G1	-0.164072,30.020253	Uganda	Queen Elizabeth National Park, Uganda	Pteropodidae	Rousettus aegyptiacus	cytb, cox1, nd1	0.996146	0	FP100002730BL	1
URAKH18	URA18	11.7194	0.959725	PE150	98.64	95.59	13444041	Bat	Mixed_kidney_heart_tissue	Tissue	2018	Nov	G1	-0.164072,30.020253	Uganda	Queen Elizabeth National Park, Uganda	Pteropodidae	Rousettus aegyptiacus	cytb, cox1, nd1	0.995349	0	FP100002543BL,FP100002728BL	2
URAKH19	URA19	21.9591	2.58766	PE150	96.52	90.72	54900314	Bat	Mixed_kidney_heart_tissue	Tissue	2018	Nov	G1	-0.164072,30.020253	Uganda	Queen Elizabeth National Park, Uganda	Pteropodidae	Rousettus aegyptiacus	cytb, cox1, nd1	0.998073	0	FP100002543BL,FP100002728BL	2
URAKH2	URA2	33.5118	7.89435	PE150	97.9	93.59	201988397	Bat	Mixed_kidney_heart_tissue	Tissue	2018	Nov	G1	-0.164072,30.020253	Uganda	Queen Elizabeth National Park, Uganda	Pteropodidae	Rousettus aegyptiacus	cytb, cox1, nd1	0.986486	0	FP100002341TR	1
URAKH20	URA20	56.0285	2.09706	PE150	98.04	94.07	39534477	Bat	Mixed_kidney_heart_tissue	Tissue	2018	Nov	G1	-0.164072,30.020253	Uganda	Queen Elizabeth National Park, Uganda	Pteropodidae	Rousettus aegyptiacus	cytb, cox1, nd1	0.996974	0	FP100002266TR	1
URAKH21	URA21	10.66	1.40399	PE150	98.65	95.32	2920233	Bat	Mixed_kidney_heart_tissue	Tissue	2018	Nov	G1	-0.164072,30.020253	Uganda	Queen Elizabeth National Park, Uganda	Pteropodidae	Rousettus aegyptiacus	cytb, cox1, nd1	0.995406	1	FP100002543BL,FP100002468BR	2
URAKH22	URA22	10.4996	0.251984	PE150	98.49	95.05	839899	Bat	Mixed_kidney_heart_tissue	Tissue	2018	Nov	G1	-0.164072,30.020253	Uganda	Queen Elizabeth National Park, Uganda	Pteropodidae	Rousettus aegyptiacus	cytb, cox1, nd1	0.995691	0	FP100002543BL,FP100002728BL	2
URAKH23	URA23	27.7	2.00474	PE150	97.86	93.56	4946226	Bat	Mixed_kidney_heart_tissue	Tissue	2018	Nov	G1	-0.164072,30.020253	Uganda	Queen Elizabeth National Park, Uganda	Pteropodidae	Rousettus aegyptiacus	cytb, cox1, nd1	0.997368	0	FP100002543BL,FP100002266TR	2
URAKH24	URA24	38.2391	3.44126	PE150	98.24	94.65	65798352	Bat	Mixed_kidney_heart_tissue	Tissue	2018	Nov	G1	-0.164072,30.020253	Uganda	Queen Elizabeth National Park, Uganda	Pteropodidae	Rousettus aegyptiacus	cytb, cox1, nd1	0.992982	1	FP100002266TR	1
URAKH3	URA3	55.8468	7.33696	PE150	97.67	93	211990931	Bat	Mixed_kidney_heart_tissue	Tissue	2018	Nov	G1	-0.164072,30.020253	Uganda	Queen Elizabeth National Park, Uganda	Pteropodidae	Rousettus aegyptiacus	cytb, cox1, nd1	0.988417	1	FP100002341TR	1
URAKH4	URA4	20.9148	2.31427	PE150	97.9	93.8	66169880	Bat	Mixed_kidney_heart_tissue	Tissue	2018	Nov	G1	-0.164072,30.020253	Uganda	Queen Elizabeth National Park, Uganda	Pteropodidae	Rousettus aegyptiacus	cytb, cox1, nd1	0.996599	1	FP100002544BL,FP100002341TR	2
URAKH5	URA5	16.744	3.02048	PE150	97.82	93.58	50774191	Bat	Mixed_kidney_heart_tissue	Tissue	2018	Nov	G1	-0.164072,30.020253	Uganda	Queen Elizabeth National Park, Uganda	Pteropodidae	Rousettus aegyptiacus	cytb, cox1, nd1	0.998073	0	FP100002471BR,FP100002341TR	2
URAKH6	URA6	36.7754	7.57858	PE150	97.06	91.41	319091790	Bat	Mixed_kidney_heart_tissue	Tissue	2018	Nov	G1	-0.164072,30.020253	Uganda	Queen Elizabeth National Park, Uganda	Pteropodidae	Rousettus aegyptiacus	cytb, cox1, nd1	0.996146	0	FP100002341TR	1
URAKH7	URA7	22.764	1.50745	PE150	98.38	94.96	42155404	Bat	Mixed_kidney_heart_tissue	Tissue	2018	Nov	G1	-0.164072,30.020253	Uganda	Queen Elizabeth National Park, Uganda	Pteropodidae	Rousettus aegyptiacus	cytb, cox1, nd1	0.988417	0	FP100002471BR,FP100002341TR	2
URAKH8	URA8	22.68	3.49962	PE150	98.3	94.86	23819151	Bat	Mixed_kidney_heart_tissue	Tissue	2018	Nov	G1	-0.164072,30.020253	Uganda	Queen Elizabeth National Park, Uganda	Pteropodidae	Rousettus aegyptiacus	cytb, cox1, nd1	0.996482	0	FP100002341TR,FP100002471BR	2
URAKH9	URA9	24.52	3.042	PE150	97.81	93.54	32131201	Bat	Mixed_kidney_heart_tissue	Tissue	2018	Nov	G1	-0.164072,30.020253	Uganda	Queen Elizabeth National Park, Uganda	Pteropodidae	Rousettus aegyptiacus	cytb, cox1, nd1	0.980695	0	FP100002543BL,FP100002341TR	2
UV1	UV1	73.2057	51.7815	PE150	98.93	96.26	1771777204	Bat	Mixed_feces	Feces	2018	Nov	G1	-0.164072,30.020253	Uganda	Queen Elizabeth National Park, Uganda	Pteropodidae	Rousettus aegyptiacus	cytb, cox1, nd1	0.995434	11	DP8400015668TL,FP100001948BR	2
UV10	UV10	47.591	6.88439	PE100	96.8	90.16	8388171	Bat	Mixed_feces	Feces	2018	Nov	G1	-0.164072,30.020253	Uganda	Queen Elizabeth National Park, Uganda	Pteropodidae	Rousettus aegyptiacus	cytb, cox1, nd1	0.971264	8	DP8400015036BR	1
UV11	UV11	57.2634	8.25766	PE150	97.38	92.34	84231707	Bat	Mixed_feces	Feces	2018	Nov	G1	-0.164072,30.020253	Uganda	Queen Elizabeth National Park, Uganda	Pteropodidae	Rousettus aegyptiacus	cytb, cox1, nd1	0.997693	35	DP8400015680TL,FP100001913TL	2
UV12	UV12	36.6966	30.79	PE100	98.87	95.73	1355921397	Bat	Mixed_feces	Feces	2018	Nov	G1	-0.164072,30.020253	Uganda	Queen Elizabeth National Park, Uganda	Pteropodidae	Rousettus aegyptiacus	cytb, cox1, nd1	0.996974	1	DP8400015036BR	1
UV13	UV13	52.3808	11.1351	PE150	98.45	95.2	411211676	Bat	Mixed_feces	Feces	2018	Nov	G1	-0.164072,30.020253	Uganda	Queen Elizabeth National Park, Uganda	Pteropodidae	Rousettus aegyptiacus	cytb, cox1, nd1	0.989704	106	DP8400015668TL,FP100001913TL	2
UV15	UV15	69.2753	9.71071	PE150	97.55	92.76	119926048	Bat	Mixed_feces	Feces	2018	Nov	G1	-0.164072,30.020253	Uganda	Queen Elizabeth National Park, Uganda	Pteropodidae	Rousettus aegyptiacus	cytb, cox1, nd1	0.990347	82	DP8400015671TL,FP100001913TL	2
UV16	UV16	47.5019	12.4169	PE150	98.37	94.87	503557471	Bat	Mixed_feces	Feces	2018	Nov	G1	-0.164072,30.020253	Uganda	Queen Elizabeth National Park, Uganda	Pteropodidae	Rousettus aegyptiacus	cytb, cox1, nd1	0.993966	141	DP8400016300BR,DP8400015671TL,FP100001913TL	3
UV17	UV17	48.4859	9.0132	PE150	97.88	93.46	201998850	Bat	Mixed_feces	Feces	2018	Nov	G1	-0.164072,30.020253	Uganda	Queen Elizabeth National Park, Uganda	Pteropodidae	Rousettus aegyptiacus	cytb, cox1, nd1	0.972222	272	DP8450003682TL,DP8400015671TL,FP100001913TL	3
UV18	UV18	68.4242	26.0156	PE150	98.71	95.65	1357055558	Bat	Mixed_feces	Feces	2018	Nov	G1	-0.164072,30.020253	Uganda	Queen Elizabeth National Park, Uganda	Pteropodidae	Rousettus aegyptiacus	cytb, cox1, nd1	0.986513	6	DP8400015671TL,FP100001913TL	2
UV19	UV19	49.5834	14.6162	PE150	98.43	94.9	777983193	Bat	Mixed_feces	Feces	2018	Nov	G1	-0.164072,30.020253	Uganda	Queen Elizabeth National Park, Uganda	Pteropodidae	Rousettus aegyptiacus	cytb, cox1, nd1	0.983716	35	DP8400015671TL,FP100001913TL	2
UV2	UV2	56.9888	22.3854	PE150	98.88	96.33	1094974779	Bat	Mixed_feces	Feces	2018	Nov	G1	-0.164072,30.020253	Uganda	Queen Elizabeth National Park, Uganda	Pteropodidae	Rousettus aegyptiacus	cytb, cox1, nd1	0.997693	32	DP8400015670TL,FP100001948BR	2
UV22	UV22	56.3044	20.5845	PE150	98.71	95.65	1129993869	Bat	Mixed_feces	Feces	2018	Nov	G1	-0.164072,30.020253	Uganda	Queen Elizabeth National Park, Uganda	Pteropodidae	Rousettus aegyptiacus	cytb, cox1, nd1	0.994335	75	DP8400015671TL,FP100001913TL	2
UV23	UV23	36.6388	13.0465	PE150	97.63	92.88	441121252	Bat	Mixed_feces	Feces	2018	Nov	G1	-0.164072,30.020253	Uganda	Queen Elizabeth National Park, Uganda	Pteropodidae	Rousettus aegyptiacus	cytb, cox1, nd1	0.99654	12	DP8450003682TL,DP8400015671TL,FP100002033TL	3
UV24	UV24	39.1752	22.8278	PE150	97.87	93.5	1098668083	Bat	Mixed_feces	Feces	2018	Nov	G1	-0.164072,30.020253	Uganda	Queen Elizabeth National Park, Uganda	Pteropodidae	Rousettus aegyptiacus	cytb, cox1, nd1	0.9808	109	DP8400015671TL,FP100002033TL	2
UV25	UV25	39.4613	20.6264	PE150	98.05	94.06	986478865	Bat	Mixed_feces	Feces	2018	Nov	G1	-0.164072,30.020253	Uganda	Queen Elizabeth National Park, Uganda	Pteropodidae	Rousettus aegyptiacus	cytb, cox1, nd1	0.996146	4	DP8400015671TL,FP100002033TL	2
UV26	UV26	39.5513	18.0445	PE150	97.75	93.17	823131260	Bat	Mixed_feces	Feces	2018	Nov	G1	-0.164072,30.020253	Uganda	Queen Elizabeth National Park, Uganda	Pteropodidae	Rousettus aegyptiacus	cytb, cox1, nd1	0.986486	276	DP8400015671TL,FP100002033TL	2
UV27	UV27	69.3972	37.1059	PE150	97.93	93.8	1378508414	Bat	Mixed_feces	Feces	2018	Nov	G1	-0.164072,30.020253	Uganda	Queen Elizabeth National Park, Uganda	Pteropodidae	Rousettus aegyptiacus	cytb, cox1, nd1	0.994125	190	DP8400015671TL,FP100002033TL	2
UV28	UV28	40.5096	24.4008	PE150	97.97	93.83	1184110723	Bat	Mixed_feces	Feces	2018	Nov	G1	-0.164072,30.020253	Uganda	Queen Elizabeth National Park, Uganda	Pteropodidae	Rousettus aegyptiacus	cytb, cox1, nd1	0.988439	308	DP8450003682TL,DP8400015671TL,FP100002033TL	3
UV29	UV29	40.3854	30.5536	PE150	98.48	95.11	1443418827	Bat	Mixed_feces	Feces	2018	Nov	G1	-0.164072,30.020253	Uganda	Queen Elizabeth National Park, Uganda	Pteropodidae	Rousettus aegyptiacus	cytb, cox1, nd1	0.98536	162	DP8400015671TL,FP100002033TL	2
UV30	UV30	43.6665	24.0191	PE150	98.25	94.67	1099617440	Bat	Mixed_feces	Feces	2018	Nov	G1	-0.164072,30.020253	Uganda	Queen Elizabeth National Park, Uganda	Pteropodidae	Rousettus aegyptiacus	cytb, cox1, nd1	0.985632	49	DP8400015671TL,FP100002033TL	2
UV31	UV31	46.0169	34.3059	PE150	97.28	91.89	1480937938	Bat	Mixed_feces	Feces	2018	Nov	G1	-0.164072,30.020253	Uganda	Queen Elizabeth National Park, Uganda	Pteropodidae	Rousettus aegyptiacus	cytb, cox1, nd1	0.971326	280	DP8400015557BR,FP100002007BL	2
UV32	UV32	43.5829	14.9693	PE150	96.66	90.54	262951762	Bat	Mixed_feces	Feces	2018	Nov	G1	-0.164072,30.020253	Uganda	Queen Elizabeth National Park, Uganda	Pteropodidae	Rousettus aegyptiacus	cytb, cox1, nd1	0.994898	44	DP8450003682TL,DP8400015557BR,FP100002007BL	3
UV33	UV33	41.5734	32.3281	PE150	97.37	92.16	1559221587	Bat	Mixed_feces	Feces	2018	Nov	G1	-0.164072,30.020253	Uganda	Queen Elizabeth National Park, Uganda	Pteropodidae	Rousettus aegyptiacus	cytb, cox1, nd1	0.982625	70	DP8400015557BR,FP100002007BL	2
UV34	UV34	49.1515	28.5199	PE150	97.02	91.27	1080894758	Bat	Mixed_feces	Feces	2018	Nov	G1	-0.164072,30.020253	Uganda	Queen Elizabeth National Park, Uganda	Pteropodidae	Rousettus aegyptiacus	cytb, cox1, nd1	0.996146	13	DP8400015557BR,FP100002007BL	2
UV35	UV35	48.9071	31.4527	PE150	97.17	91.65	1245858711	Bat	Mixed_feces	Feces	2018	Nov	G1	-0.164072,30.020253	Uganda	Queen Elizabeth National Park, Uganda	Pteropodidae	Rousettus aegyptiacus	cytb, cox1, nd1	0.992677	38	DP8400015557BR,FP100002007BL	2
UV36	UV36	44.3824	29.9261	PE150	97.52	92.46	1229097408	Bat	Mixed_feces	Feces	2018	Nov	G1	-0.164072,30.020253	Uganda	Queen Elizabeth National Park, Uganda	Pteropodidae	Rousettus aegyptiacus	cytb, cox1, nd1	0.980843	240	DP8400015557BR,FP100002007BL	2
UV37	UV37	43.9566	30.0561	PE150	97.44	92.35	1323115994	Bat	Mixed_feces	Feces	2018	Nov	G1	-0.164072,30.020253	Uganda	Queen Elizabeth National Park, Uganda	Pteropodidae	Rousettus aegyptiacus	cytb, cox1, nd1	0.993748	296	DP8400015557BR,FP100002007BL	2
UV38	UV38	43.2678	8.07047	PE150	96.88	91	78012229	Bat	Mixed_feces	Feces	2018	Nov	G1	-0.164072,30.020253	Uganda	Queen Elizabeth National Park, Uganda	Pteropodidae	Rousettus aegyptiacus	cytb, cox1, nd1	0.984466	216	DP8450003682TL,DP8400015557BR,FP100002007BL	3
UV39	UV39	37.256	36.1994	PE150	98.19	94.29	1654364310	Bat	Mixed_feces	Feces	2018	Nov	G1	-0.164072,30.020253	Uganda	Queen Elizabeth National Park, Uganda	Pteropodidae	Rousettus aegyptiacus	cytb, cox1, nd1	0.992982	15	DP8400015674TL,FP100002033TL	2
UV4	UV4	50.9225	23.5965	PE150	98.75	95.84	1325191076	Bat	Mixed_feces	Feces	2018	Nov	G1	-0.164072,30.020253	Uganda	Queen Elizabeth National Park, Uganda	Pteropodidae	Rousettus aegyptiacus	cytb, cox1, nd1	0.986486	20	DP8400015668TL,FP100001948BR	2
UV40	UV40	41.4166	16.1467	PE150	97.18	91.8	492598338	Bat	Mixed_feces	Feces	2018	Nov	G1	-0.164072,30.020253	Uganda	Queen Elizabeth National Park, Uganda	Pteropodidae	Rousettus aegyptiacus	cytb, cox1, nd1	0.993294	37	DP8450003682TL,DP8400015674TL,FP100002033TL	3
UV41	UV41	37.849	28.4658	PE150	98.25	94.47	1498044089	Bat	Mixed_feces	Feces	2018	Nov	G1	-0.164072,30.020253	Uganda	Queen Elizabeth National Park, Uganda	Pteropodidae	Rousettus aegyptiacus	cytb, cox1, nd1	0.993858	90	DP8400015674TL,FP100002033TL	2
UV42	UV42	37.0028	23.4454	PE150	97.94	93.64	1235362756	Bat	Mixed_feces	Feces	2018	Nov	G1	-0.164072,30.020253	Uganda	Queen Elizabeth National Park, Uganda	Pteropodidae	Rousettus aegyptiacus	cytb, cox1, nd1	0.972973	294	DP8400015674TL,FP100002033TL	2
UV43	UV43	39.4212	25.0938	PE150	97.72	93.03	1224225303	Bat	Mixed_feces	Feces	2018	Nov	G1	-0.164072,30.020253	Uganda	Queen Elizabeth National Park, Uganda	Pteropodidae	Rousettus aegyptiacus	cytb, cox1, nd1	0.985915	106	DP8400015674TL,FP100002033TL	2
UV44	UV44	38.6695	31.3106	PE150	98.26	94.53	1463849485	Bat	Mixed_feces	Feces	2018	Nov	G1	-0.164072,30.020253	Uganda	Queen Elizabeth National Park, Uganda	Pteropodidae	Rousettus aegyptiacus	cytb, cox1, nd1	0.980695	163	DP8400015674TL,FP100002033TL	2
UV5	UV5	54.2975	17.8406	PE150	98.73	95.97	869897205	Bat	Mixed_feces	Feces	2018	Nov	G1	-0.164072,30.020253	Uganda	Queen Elizabeth National Park, Uganda	Pteropodidae	Rousettus aegyptiacus	cytb, cox1, nd1	0.983716	58	DP8400015668TL,FP100001948BR	2
UV6	UV6	42.2335	12.1055	PE100	97.9	92.88	205715007	Bat	Mixed_feces	Feces	2018	Nov	G1	-0.164072,30.020253	Uganda	Queen Elizabeth National Park, Uganda	Pteropodidae	Rousettus aegyptiacus	cytb, cox1, nd1	0.981055	33	DP8400015036BR	1
UV7	UV7	58.055	6.66986	PE150	97.44	92.7	51033839	Bat	Mixed_feces	Feces	2018	Nov	G1	-0.164072,30.020253	Uganda	Queen Elizabeth National Park, Uganda	Pteropodidae	Rousettus aegyptiacus	cytb, cox1, nd1	0.98998	309	DP8400015656TR,FP100001913TL	2
UV8	UV8	39.7967	17.0834	PE100	98.35	94.18	542406011	Bat	Mixed_feces	Feces	2018	Nov	G1	-0.164072,30.020253	Uganda	Queen Elizabeth National Park, Uganda	Pteropodidae	Rousettus aegyptiacus	cytb, cox1, nd1	0.982625	35	DP8400015036BR	1
UV9	UV9	44.8895	7.61278	PE150	97.79	93.43	131127496	Bat	Mixed_feces	Feces	2018	Nov	G1	-0.164072,30.020253	Uganda	Queen Elizabeth National Park, Uganda	Pteropodidae	Rousettus aegyptiacus	cytb, cox1, nd1	0.980695	99	DP8400015668TL,FP100001913TL	2

## Sheet: S2
vANI95	Virus.name	Length.(bp)	Positive_Individual	Virus_Category	vANI80	vAAI90_index	vAAI65_index	Gene_Count	Segmentation	Genome_Quality	Completeness	Reference_Family	Sample_ID.of.vANI95.representative	Host_Order.of.vANI95.representative	Host_Species.of.vANI95.representative	NR_sseqid	NR_evalue	NR_pident	NR_Subject_Virusname	Nearest_virus	Nearest_RAP_AA_distance (%)	Max_Geographic_distance.(km)	Genbank accession
AdV-2A	Taphozous bat adenovirus 2A/Kenya/BAT257/2015	14107	4	DNA virus	AdV-2	Clus_113	51	10	Nonsegmented virus	Low-quality	41.75	Adenoviridae	BAT257	Chiroptera	Taphozous hildegardeae	ANG08548.1	0	71.8	Equine adenovirus 1	ANG08548.1	27.6279	0
AdV-1A	Cardioderma bat adenovirus 1A/Kenya/BAT2584/2015	34967	3	DNA virus	AdV-1	Clus_53	50	33	Nonsegmented virus	Complete	100	Adenoviridae	BAT2584	Chiroptera	Cardioderma cor	YP_009325336.1	0	65.1	Bat mastadenovirus G	NP_758820.1	32.7731	0
AreV-1A	Grammomys rat arenavirus 1A/Kenya/RNAKID2170/2016	7346	2	RNA virus	AreV-1	Clus_42	124	3	Segmented virus	Not-determined		Arenaviridae	RNAKID2170	Rodentia	Grammomys sp.	QHB13141.1	0	100	Mammarenavirus sp.			0
ArteV-1A	Dendromus rat arterivirus 1A/Kenya/19BR182KID/2019	3541	1	RNA virus	ArteV-1	Clus_132	125	1	Nonsegmented virus	Low-quality	23.55	Arteriviridae	19BR182KID	Rodentia	Dendromus insignis	YP_009118960.1	3.54e-200	63.2	African pouched rat arterivirus			0
AstV-25A	Rousettus bat astrovirus 25A/Kenya/BAT1825/2015	3636	2	RNA virus	AstV-25	Clus_121	91	3	Nonsegmented virus	Medium-quality	56.01	Astroviridae	BAT1825	Chiroptera	Rousettus aegyptiacus	AWV67085.1	2.3e-210	71.2	Bat astrovirus	AstV-2A	28.9474	408.833
AstV-3A	Miniopterus bat astrovirus 3A/Kenya/BAT0736/2015	6722	1	RNA virus	AstV-3	Clus_151	79	3	Nonsegmented virus	High-quality	92.62	Astroviridae	BAT0736	Chiroptera	Miniopterus sp. clade 10 TD-2020	ACF75859.1	0	85.2	Bat astrovirus 1	ACF75856.1	14.0244	0
AstV-4A	Miniopterus bat astrovirus 4A/Kenya/BAT3003/2015	6680	1	RNA virus	AstV-4	Clus_152	85	3	Nonsegmented virus	High-quality	92.04	Astroviridae	BAT3003	Chiroptera	Miniopterus sp. B76	YP_009664782.1	7.26e-291	60.8	Mamastrovirus 14	AstV-4B	0.201613	0
AstV-4B	Miniopterus bat astrovirus 4B/Kenya/BAT3503/2015	6581	1	RNA virus	AstV-4	Clus_152	85	3	Nonsegmented virus	High-quality	90.68	Astroviridae	BAT3503	Chiroptera	Miniopterus minor	YP_009664782.1	8.75e-301	62.8	Mamastrovirus 14	AstV-4C	0	0
AstV-4C	Miniopterus bat astrovirus 4C/Kenya/BAT2996/2015	6578	1	RNA virus	AstV-4	Clus_152	85	3	Nonsegmented virus	High-quality	90.63	Astroviridae	BAT2996	Chiroptera	Miniopterus sp. B76	YP_009664782.1	7.15e-299	61.8	Mamastrovirus 14	AstV-4B	0	0
AstV-9A	Miniopterus bat astrovirus 9A/Kenya/BAT2999/2015	6586	4	RNA virus	AstV-9	Clus_152	85	3	Nonsegmented virus	High-quality	90.75	Astroviridae	BAT2999	Chiroptera	Miniopterus sp. clade 1 TD-2020	YP_009664782.1	3.96e-290	60.6	Mamastrovirus 14	AstV-4A	9.47581	0
AstV-5A	Miniopterus bat astrovirus 5A/Kenya/BAT0738/2015	6677	3	RNA virus	AstV-5	Clus_161	85	3	Nonsegmented virus	High-quality	92	Astroviridae	BAT0738	Chiroptera	Miniopterus sp. clade 10 TD-2020	YP_009664782.1	1.81e-300	62.7	Mamastrovirus 14	AstV-4A	14.7177	0
AstV-23A	Miniopterus bat astrovirus 23A/Kenya/BAT0736/2015	2687	1	RNA virus	AstV-23	Clus_172	79	2	Nonsegmented virus	Low-quality	38.29	Astroviridae	BAT0736	Chiroptera	Miniopterus sp. clade 10 TD-2020	ACF75860.1	5.56e-196	66.7	Bat astrovirus 1	AstV-27A	17.2414	0
AstV-15A	Mops bat astrovirus 15A/Kenya/BAT1537/2015	5855	4	RNA virus	AstV-15	Clus_173	46	2	Nonsegmented virus	Medium-quality	78.51	Astroviridae	BAT1537	Chiroptera	Mops condylurus	APQ43035.1	0	55	Bastrovirus/VietNam/Bat/16715_30			0
AstV-8A	Rousettus bat astrovirus 8A/Uganda/UGR87/2019	6589	1	RNA virus	AstV-8	Clus_2	92	3	Nonsegmented virus	High-quality	90.79	Astroviridae	UGR87	Chiroptera	Rousettus aegyptiacus	AWV67084.1	5.97e-223	45.4	Bat astrovirus	AstV-28A	29.6399	0
AstV-28A	Rousettus bat astrovirus 28A/Kenya/BAT399/2015	1141	1	RNA virus	AstV-28	Clus_21	92	1	Nonsegmented virus	Low-quality	16.26	Astroviridae	BAT399	Chiroptera	Rousettus aegyptiacus	AWV67085.1	2.6e-188	66.7	Bat astrovirus	AstV-8A	29.6399	0
AstV-6A	Miniopterus bat astrovirus 6A/Kenya/BAT2988/2015	6663	2	RNA virus	AstV-6	Clus_25	85	3	Nonsegmented virus	High-quality	91.8	Astroviridae	BAT2988	Chiroptera	Miniopterus sp. clade 1 TD-2020	QOR29562.1	7.01e-228	66.8	Bat astrovirus	AstV-6B	2.62626	0
AstV-6B	Miniopterus bat astrovirus 6B/Kenya/BAT0741/2015	6623	3	RNA virus	AstV-6	Clus_25	85	3	Nonsegmented virus	High-quality	91.25	Astroviridae	BAT0741	Chiroptera	Miniopterus sp. clade 10 TD-2020	QOR29562.1	4.8e-223	66.2	Bat astrovirus	AstV-6A	2.62626	0
AstV-18A	Miniopterus bat astrovirus 18A/Kenya/BAT0736/2015	3412	1	RNA virus	AstV-18	Clus_28	79	3	Nonsegmented virus	Low-quality	48.63	Astroviridae	BAT0736	Chiroptera	Miniopterus sp. clade 10 TD-2020	ACF75862.1	4.09e-280	69.3	Bat astrovirus 1	AstV-21A	24.6753	0
AstV-14A	Mops bat astrovirus 14A/Kenya/BAT1537/2015	6260	1	RNA virus	AstV-14	Clus_40	93	3	Nonsegmented virus	Medium-quality	86.25	Astroviridae	BAT1537	Chiroptera	Mops condylurus	QTE76055.1	8.82e-216	62	Bat astrovirus	AstV-14B	1.0101	0
AstV-14B	Mops bat astrovirus 14B/Kenya/BAT1549/2015	6264	4	RNA virus	AstV-14	Clus_40	93	3	Nonsegmented virus	High-quality	99.41	Astroviridae	BAT1549	Chiroptera	Mops condylurus	QTE76055.1	2.32e-223	62.4	Bat astrovirus	AstV-14A	1.0101	209.699
AstV-14C	Mops bat astrovirus 14C/Kenya/BAT1554/2015	5199	1	RNA virus	AstV-14	Clus_40	93	2	Nonsegmented virus	Medium-quality	58.09	Astroviridae	BAT1554	Chiroptera	Mops condylurus	QTE76055.1	1.9e-226	62.1	Bat astrovirus	AstV-22A	0	0
AstV-22A	Mops bat astrovirus 22A/Kenya/BAT1537/2015	2852	2	RNA virus	AstV-22	Clus_40	93	2	Nonsegmented virus	Low-quality	39.3	Astroviridae	BAT1537	Chiroptera	Mops condylurus	QOR29563.1	4.14e-133	53.7	Bat astrovirus	AstV-14C	0	0
AstV-16A	Coleura bat astrovirus 16A/Kenya/BAT255/2015	5830	1	RNA virus	AstV-16	Clus_52	46	2	Nonsegmented virus	Medium-quality	78.18	Astroviridae	BAT255	Chiroptera	Coleura afra	APQ43035.1	0	54.4	Bastrovirus/VietNam/Bat/16715_30			0
AstV-27A	Miniopterus bat astrovirus 27A/Kenya/BAT3000/2015	5638	1	RNA virus	AstV-27	Clus_56	79	4	Nonsegmented virus	Medium-quality	76.32	Astroviridae	BAT3000	Chiroptera	Miniopterus sp. clade 1 TD-2020	YP_009664787.1	2.08e-115	80.3	Mamastrovirus 18	AstV-23A	17.2414	0
AstV-10B	Coleura bat astrovirus 10B/Kenya/BAT260/2015	5196	1	RNA virus	AstV-10	Clus_66	106	5	Nonsegmented virus	Medium-quality	71.52	Astroviridae	BAT260	Chiroptera	Coleura afra	QTE76054.1	1.18e-80	45.2	Bat astrovirus			0
AstV-17A	Cardioderma bat astrovirus 17A/Kenya/BAT2584/2015	3658	1	RNA virus	AstV-17	Clus_67	98	2	Nonsegmented virus	Medium-quality	52.13	Astroviridae	BAT2584	Chiroptera	Cardioderma cor	ACN88713.1	3.55e-213	73.2	Bat astrovirus Ha/Guangxi/LS11/2007	AstV-26A	15.9817	0
AstV-11A	Coleura bat astrovirus 11A/Kenya/BAT0112/2015	4030	6	RNA virus	AstV-11	Clus_69	95	2	Nonsegmented virus	Medium-quality	60.37	Astroviridae	BAT0112	Chiroptera	Coleura afra	APQ41665.1	1.94e-277	98.9	Canine astrovirus	YP_009130648.1	11.7647	606.06
AstV-10A	Coleura bat astrovirus 10A/Kenya/BAT273/2015	6538	1	RNA virus	AstV-10	Clus_70	90	3	Nonsegmented virus	High-quality	90.08	Astroviridae	BAT273	Chiroptera	Coleura afra	QOR29562.1	9.68e-249	68.7	Bat astrovirus	AstV-19A	0.303951	0
AstV-12A	Coleura bat astrovirus 12A/Kenya/BAT1597/2015	6478	2	RNA virus	AstV-12	Clus_70	90	3	Nonsegmented virus	Medium-quality	89.26	Astroviridae	BAT1597	Chiroptera	Coleura afra	QOR29562.1	1.3e-248	68.7	Bat astrovirus	AstV-10A	1.00806	0
AstV-19A	Coleura bat astrovirus 19A/Kenya/BAT1596/2015	6361	1	RNA virus	AstV-19	Clus_70	90	3	Nonsegmented virus	High-quality	99.79	Astroviridae	BAT1596	Chiroptera	Coleura afra	QOR29562.1	6.15e-185	73.4	Bat astrovirus	AstV-10A	0.303951	0
AstV-2A	Rousettus bat astrovirus 2A/Uganda/UV32/2018	6563	7	RNA virus	AstV-2	Clus_72	91	3	Nonsegmented virus	High-quality	100	Astroviridae	UV32	Chiroptera	Rousettus aegyptiacus	AWV67084.1	0	64.2	Bat astrovirus	AstV-25A	28.9474	1166.43
AstV-13A	Mops bat astrovirus 13A/Kenya/BAT1552/2015	6385	1	RNA virus	AstV-13	Clus_82	89	3	Nonsegmented virus	Medium-quality	87.98	Astroviridae	BAT1552	Chiroptera	Mops condylurus	QOR29562.1	5.39e-254	67.3	Bat astrovirus	AstV-19A	29.1793	0
AstV-21A	Miniopterus bat astrovirus 21A/Kenya/BAT0736/2015	4907	1	RNA virus	AstV-21	Clus_85	79	5	Nonsegmented virus	Medium-quality	76.76	Astroviridae	BAT0736	Chiroptera	Miniopterus sp. clade 10 TD-2020	YP_009664789.1	7.72e-276	57.4	Mamastrovirus 18	AstV-23A	18.5185	0
AstV-24A	Hipposideros bat astrovirus 24A/Kenya/BAT630/2015	2102	1	RNA virus	AstV-24	Clus_87	98	3	Nonsegmented virus	Low-quality	29.96	Astroviridae	BAT630	Chiroptera	Hipposideros caffer	ACN88713.1	3.36e-191	78.5	Bat astrovirus Ha/Guangxi/LS11/2007	YP_009664790.1	29.9035	0
AstV-20A	Aethomys rat astrovirus 20A/Kenya/RNALIV2211/2016	6374	2	RNA virus	AstV-20	Clus_9	42	3	Nonsegmented virus	High-quality	96.51	Astroviridae	RNALIV2211	Rodentia	Aethomys hindei	QNJ35018.1	2.58e-249	61	Rodent astrovirus	YP_009010981.1	20.6304	0
AstV-26A	Cardioderma bat astrovirus 26A/Kenya/BAT2584/2015	5961	1	RNA virus	AstV-26	Clus_97	98	2	Nonsegmented virus	Medium-quality	78.26	Astroviridae	BAT2584	Chiroptera	Cardioderma cor	ACF75854.1	2.48e-105	68.1	Bat astrovirus 1	AstV-17A	15.9817	0
CalV-17A	Cardioderma bat calicivirus 17A/Kenya/BAT2584/2015	4320	1	RNA virus	CalV-17	Clus_114	41	1	Nonsegmented virus	Medium-quality	51.38	Caliciviridae	BAT2584	Chiroptera	Cardioderma cor	AFJ39353.1	0	53	Bat sapovirus TLC39/HK	CalV-22A	43.8849	0
CalV-5A	Mops bat calicivirus 5A/Kenya/BAT1541/2015	7576	4	RNA virus	CalV-5	Clus_120	19	2	Nonsegmented virus	High-quality	90.11	Caliciviridae	BAT1541	Chiroptera	Mops condylurus	AFJ39353.1	0	47.3	Bat sapovirus TLC39/HK	CalV-7D	20.6054	0
CalV-24A	Rousettus bat calicivirus 24A/Kenya/BAT1826/2015	6779	1	RNA virus	CalV-24	Clus_129	21	7	Nonsegmented virus	Medium-quality	74.96	Caliciviridae	BAT1826	Chiroptera	Rousettus aegyptiacus	AQQ78879.1	7.9e-111	65.6	Bat sapovirus	CalV-10B	4.81283	0
CalV-4A	Miniopterus bat calicivirus 4A/Kenya/BAT0736/2015	7630	1	RNA virus	CalV-4	Clus_137	16	2	Nonsegmented virus	High-quality	90.75	Caliciviridae	BAT0736	Chiroptera	Miniopterus sp. clade 10 TD-2020	QBY26585.1	0	38.3	Sapovirus GII	CalV-2A	21.6531	0
CalV-8A	Rousettus bat calicivirus 8A/Kenya/BAT19/2015	7470	1	RNA virus	CalV-8	Clus_140	21	3	Nonsegmented virus	High-quality	99.92	Caliciviridae	BAT19	Chiroptera	Rousettus aegyptiacus	AQQ78879.1	0	59.7	Bat sapovirus	CalV-8B	0.475059	0
CalV-8B	Rousettus bat calicivirus 8B/Uganda/UGR65/2019	7514	1	RNA virus	CalV-8	Clus_140	21	4	Nonsegmented virus	High-quality	100	Caliciviridae	UGR65	Chiroptera	Rousettus aegyptiacus	YP_009345598.1	0	60.6	Bat sapovirus	CalV-8A	0.475059	0
CalV-9A	Rousettus bat calicivirus 9A/Uganda/UV38/2018	7453	1	RNA virus	CalV-9	Clus_144	21	2	Nonsegmented virus	Medium-quality	88.65	Caliciviridae	UV38	Chiroptera	Rousettus aegyptiacus	AQQ78879.1	0	60.1	Bat sapovirus	CalV-9B	1.16414	0
CalV-9B	Rousettus bat calicivirus 9B/Kenya/BAT19/2015	7154	4	RNA virus	CalV-9	Clus_144	21	2	Nonsegmented virus	High-quality	98.42	Caliciviridae	BAT19	Chiroptera	Rousettus aegyptiacus	AQQ78879.1	0	60.3	Bat sapovirus	CalV-9A	1.16414	806.805
CalV-14A	Coleura bat calicivirus 14A/Kenya/BAT258/2015	6925	2	RNA virus	CalV-14	Clus_145	36	2	Nonsegmented virus	Medium-quality	82.37	Caliciviridae	BAT258	Chiroptera	Coleura afra	AFJ39350.1	0	45.9	Bat sapovirus TLC34/HK	CalV-22A	43.8356	0
CalV-23A	Miniopterus bat calicivirus 23A/Kenya/BAT2990/2015	2364	1	RNA virus	CalV-23	Clus_147	16	1	Nonsegmented virus	Low-quality	28.12	Caliciviridae	BAT2990	Chiroptera	Miniopterus sp. B76	QCO92071.1	8.1e-207	44.6	Sapovirus GII.8	CalV-2A	28.4507	0
CalV-13A	Rousettus bat calicivirus 13A/Kenya/BAT2797/2015	7153	10	RNA virus	CalV-13	Clus_149	25	2	Nonsegmented virus	Medium-quality	85.08	Caliciviridae	BAT2797	Chiroptera	Rousettus aegyptiacus	AQQ78883.1	0	38.2	Bat sapovirus	CalV-21A	28.0519	747.874
CalV-18A	Taphozous bat calicivirus 18A/Kenya/BAT268/2015	7652	1	RNA virus	CalV-18	Clus_15	20	4	Nonsegmented virus	High-quality	99.94	Caliciviridae	BAT268	Chiroptera	Taphozous hildegardeae	AFJ39350.1	0	47.6	Bat sapovirus TLC34/HK	CalV-3C	15	0
CalV-6C	Rousettus bat calicivirus 6C/Kenya/BAT2794/2015	5241	1	RNA virus	CalV-6	Clus_157	21	3	Nonsegmented virus	Low-quality	45.1	Caliciviridae	BAT2794	Chiroptera	Rousettus aegyptiacus	AQQ78873.1	1.12e-246	58.1	Bat sapovirus	CalV-9B	5.64334	0
CalV-19A	Miniopterus bat calicivirus 19A/Kenya/BAT2992/2015	4054	2	RNA virus	CalV-19	Clus_19	45	2	Nonsegmented virus	Medium-quality	54.69	Caliciviridae	BAT2992	Chiroptera	Miniopterus sp. B96	QKO00679.1	0	45.6	Sapovirus GII.3	CalV-19B	2.47748	0
CalV-19B	Miniopterus bat calicivirus 19B/Kenya/BAT0736/2015	1492	1	RNA virus	CalV-19	Clus_19	45	1	Nonsegmented virus	Low-quality	17.75	Caliciviridae	BAT0736	Chiroptera	Miniopterus sp. clade 10 TD-2020	QBJ01941.1	6.94e-145	47	Porcine sapovirus	CalV-19A	2.47748	0
CalV-7A	Chaerephon bat calicivirus 7A/Kenya/BAT1462/2015	7490	2	RNA virus	CalV-7	Clus_23	19	2	Nonsegmented virus	Medium-quality	89.09	Caliciviridae	BAT1462	Chiroptera	Chaerephon leucogaster	YP_006347580.1	0	46.2	Bat sapovirus TLC58/HK	CalV-7C	1.39697	0
CalV-7B	Chaerephon bat calicivirus 7B/Kenya/BAT2228/2015	7473	1	RNA virus	CalV-7	Clus_23	19	2	Nonsegmented virus	Medium-quality	88.89	Caliciviridae	BAT2228	Chiroptera	Chaerephon leucogaster	AFJ39353.1	0	47.1	Bat sapovirus TLC39/HK	CalV-7C	1.97905	0
CalV-7C	Chaerephon bat calicivirus 7C/Kenya/BAT1317/2015	7469	2	RNA virus	CalV-7	Clus_23	19	2	Nonsegmented virus	Medium-quality	88.84	Caliciviridae	BAT1317	Chiroptera	Chaerephon leucogaster	AFJ39353.1	0	46.8	Bat sapovirus TLC39/HK	CalV-7A	1.39697	0
CalV-7D	Chaerephon bat calicivirus 7D/Kenya/BAT2477/2015	6868	4	RNA virus	CalV-7	Clus_23	19	3	Nonsegmented virus	Medium-quality	83.43	Caliciviridae	BAT2477	Chiroptera	Chaerephon leucogaster	YP_006347580.1	0	48.4	Bat sapovirus TLC58/HK	CalV-7C	5.58789	51.0247
CalV-11A	Rousettus bat calicivirus 11A/Kenya/BAT2985/2015	7266	4	RNA virus	CalV-11	Clus_24	24	2	Nonsegmented virus	Medium-quality	86.42	Caliciviridae	BAT2985	Chiroptera	Rousettus aegyptiacus	AQQ78883.1	0	39	Bat sapovirus	CalV-11B	0.933489	853.483
CalV-11B	Rousettus bat calicivirus 11B/Kenya/BAT2/2015	7237	2	RNA virus	CalV-11	Clus_24	24	2	Nonsegmented virus	High-quality	96.09	Caliciviridae	BAT2	Chiroptera	Rousettus aegyptiacus	AQQ78883.1	0	39	Bat sapovirus	CalV-11A	0.933489	157.871
CalV-1A	Rousettus bat calicivirus 1A/Kenya/BAT18/2015	7422	2	RNA virus	CalV-1	Clus_26	21	2	Nonsegmented virus	Medium-quality	88.28	Caliciviridae	BAT18	Chiroptera	Rousettus aegyptiacus	YP_009345598.1	0	59.9	Bat sapovirus	CalV-8A	12.5304	157.871
CalV-20A	Taphozous bat calicivirus 20A/Kenya/BAT321/2015	5295	1	RNA virus	CalV-20	Clus_5	20	2	Nonsegmented virus	Medium-quality	70.27	Caliciviridae	BAT321	Chiroptera	Taphozous hildegardeae	AFJ39350.1	0	53.3	Bat sapovirus TLC34/HK	CalV-22A	4.3379	0
CalV-22A	Taphozous bat calicivirus 22A/Kenya/BAT261/2015	6828	1	RNA virus	CalV-22	Clus_5	20	5	Nonsegmented virus	High-quality	90.98	Caliciviridae	BAT261	Chiroptera	Taphozous hildegardeae	YP_006347580.1	0	51.6	Bat sapovirus TLC58/HK	CalV-20A	4.3379	0
CalV-3A	Taphozous bat calicivirus 3A/Kenya/BAT272/2015	7665	1	RNA virus	CalV-3	Clus_5	20	2	Nonsegmented virus	High-quality	100	Caliciviridae	BAT272	Chiroptera	Taphozous hildegardeae	YP_006347580.1	0	49.1	Bat sapovirus TLC58/HK	CalV-3C	1.6317	0
CalV-3B	Taphozous bat calicivirus 3B/Kenya/BAT274/2015	7660	1	RNA virus	CalV-3	Clus_5	20	2	Nonsegmented virus	High-quality	91.11	Caliciviridae	BAT274	Chiroptera	Taphozous hildegardeae	AFJ39350.1	0	49.3	Bat sapovirus TLC34/HK	CalV-3C	1.74825	0
CalV-3C	Taphozous bat calicivirus 3C/Kenya/BAT265/2015	7659	4	RNA virus	CalV-3	Clus_5	20	2	Nonsegmented virus	High-quality	91.1	Caliciviridae	BAT265	Chiroptera	Taphozous hildegardeae	AFJ39350.1	0	49.3	Bat sapovirus TLC34/HK	CalV-3A	1.6317	0
CalV-12A	Eidolon bat calicivirus 12A/Kenya/BAT613/2015	7236	2	RNA virus	CalV-12	Clus_51	23	2	Nonsegmented virus	Medium-quality	86.07	Caliciviridae	BAT613	Chiroptera	Eidolon helvum	AQQ78883.1	0	45.7	Bat sapovirus	CalV-8B	42.0428	0
CalV-2A	Miniopterus bat calicivirus 2A/Kenya/BAT784/2015	7704	1	RNA virus	CalV-2	Clus_78	16	2	Nonsegmented virus	High-quality	91.63	Caliciviridae	BAT784	Chiroptera	Miniopterus fuliginosus	YP_009345598.1	0	37.5	Bat sapovirus	CalV-4A	21.6531	0
CalV-10A	Rousettus bat calicivirus 10A/Kenya/BAT413/2015	7432	2	RNA virus	CalV-10	Clus_79	21	2	Nonsegmented virus	Medium-quality	88.4	Caliciviridae	BAT413	Chiroptera	Rousettus aegyptiacus	AQQ78879.1	0	60.3	Bat sapovirus	CalV-10B	0.508906	0
CalV-10B	Rousettus bat calicivirus 10B/Kenya/BAT12/2015	7438	3	RNA virus	CalV-10	Clus_79	21	2	Nonsegmented virus	High-quality	100	Caliciviridae	BAT12	Chiroptera	Rousettus aegyptiacus	AQQ78879.1	0	61.9	Bat sapovirus	CalV-10A	0.508906	806.805
CalV-16A	Rousettus bat calicivirus 16A/Kenya/BAT2/2015	7419	3	RNA virus	CalV-16	Clus_79	21	2	Nonsegmented virus	High-quality	100	Caliciviridae	BAT2	Chiroptera	Rousettus aegyptiacus	AQQ78879.1	0	62.7	Bat sapovirus	CalV-10A	3.02678	0
CalV-6A	Rousettus bat calicivirus 6A/Kenya/BAT19/2015	7492	2	RNA virus	CalV-6	Clus_80	21	2	Nonsegmented virus	High-quality	100	Caliciviridae	BAT19	Chiroptera	Rousettus aegyptiacus	AQQ78879.1	0	59.6	Bat sapovirus	CalV-9C	5.96026	1148.63
CalV-15A	Rousettus bat calicivirus 15A/Kenya/BAT1827/2015	6907	4	RNA virus	CalV-15	Clus_83	21	1	Nonsegmented virus	Medium-quality	82.15	Caliciviridae	BAT1827	Chiroptera	Rousettus aegyptiacus	AQQ78879.1	0	59.8	Bat sapovirus	CalV-1A	19.8297	543.448
CalV-9C	Rousettus bat calicivirus 9C/Kenya/BAT15/2015	6994	2	RNA virus	CalV-9	Clus_86	21	4	Nonsegmented virus	Medium-quality	83.19	Caliciviridae	BAT15	Chiroptera	Rousettus aegyptiacus	AQQ78873.1	3.92e-227	63	Bat sapovirus	CalV-9A	4.63576	157.871
CalV-21A	Rousettus bat calicivirus 21A/Uganda/UGR5/2019	3100	4	RNA virus	CalV-21	Clus_91	25	2	Nonsegmented virus	Low-quality	36.87	Caliciviridae	UGR5	Chiroptera	Rousettus aegyptiacus	AQQ78883.1	2.76e-231	42.9	Bat sapovirus	CalV-13A	28.0519	173.495
CV-15A	Coleura bat circovirus 15A/Kenya/BAT260/2015	1847	2	DNA virus	CV-15	Clus_122	109	2	Nonsegmented virus	Medium-quality	69.37	Circoviridae	BAT260	Chiroptera	Coleura afra	YP_008130363.1	1.06e-152	92.9	Human cyclovirus VS5700009	YP_008130363.1	7.23982	0
CV-18A	Miniopterus bat circovirus 18A/Kenya/BAT2997/2015	1257	1	DNA virus	CV-18	Clus_122	109	2	Nonsegmented virus	Low-quality	33.58	Circoviridae	BAT2997	Chiroptera	Miniopterus sp. clade 1 TD-2020	YP_008130363.1	1.02e-155	89.5	Human cyclovirus VS5700009	YP_008130363.1	9.50226	0
CV-8A	Miniopterus bat circovirus 8A/Kenya/BAT2997/2015	2115	5	DNA virus	CV-8	Clus_122	109	3	Nonsegmented virus	High-quality	100	Circoviridae	BAT2997	Chiroptera	Miniopterus sp. clade 1 TD-2020	AMH87656.1	3.65e-147	90.2	Pacific flying fox associated cyclovirus-3	CV-15A	11.3122	231.099
CV-8B	Rousettus bat circovirus 8B/Uganda/UV17/2018	1806	8	DNA virus	CV-8	Clus_122	109	3	Nonsegmented virus	Medium-quality	53.54	Circoviridae	UV17	Chiroptera	Rousettus aegyptiacus	YP_008130363.1	3.45e-136	82.2	Human cyclovirus VS5700009	CV-8A	12.6697	671.823
CV-13A	Rousettus bat circovirus 13A/Uganda/URA8SL/2018	1892	2	DNA virus	CV-13	Clus_174	110	5	Nonsegmented virus	Complete	100	Circoviridae	URA8SL	Chiroptera	Rousettus aegyptiacus	YP_009506279.1	6.15e-134	62.3	Bat associated circovirus 7	YP_009506278.1	36.6516	0
CV-14A	Miniopterus bat circovirus 14A/Kenya/BAT2999/2015	1846	16	DNA virus	CV-14	Clus_176	109	2	Nonsegmented virus	Medium-quality	74.72	Circoviridae	BAT2999	Chiroptera	Miniopterus sp. clade 1 TD-2020	BAP81879.1	1.96e-155	96	Cyclovirus ZM50a	CV-1A	5.42986	231.099
CV-1A	Miniopterus bat circovirus 1A/Kenya/BAT2986/2015	1874	4	DNA virus	CV-1	Clus_176	109	5	Nonsegmented virus	Complete	100	Circoviridae	BAT2986	Chiroptera	Miniopterus sp. clade 1 TD-2020	BAP81879.1	1.37e-151	92.8	Cyclovirus ZM50a	CV-1B	3.8961	0
CV-11A	Chaerephon bat circovirus 11A/Kenya/BAT1462/2015	1896	1	DNA virus	CV-11	Clus_187	122	4	Nonsegmented virus	Medium-quality	78.84	Circoviridae	BAT1462	Chiroptera	Chaerephon leucogaster	AIZ46821.1	6e-124	84.8	Human cyclovirus VN-like	CV-11B	0	0
CV-11B	Chaerephon bat circovirus 11B/Kenya/BAT1467/2015	1893	2	DNA virus	CV-11	Clus_187	109	2	Nonsegmented virus	Complete	100	Circoviridae	BAT1467	Chiroptera	Chaerephon leucogaster	AIZ46821.1	7.93e-136	82.7	Human cyclovirus VN-like	CV-11A	0	0
CV-9A	Coleura bat circovirus 9A/Kenya/BAT260/2015	1910	3	DNA virus	CV-9	Clus_187	122	3	Nonsegmented virus	Complete	100	Circoviridae	BAT260	Chiroptera	Coleura afra	AIZ46815.1	2.25e-143	68.9	Swine cyclovirus	CV-1C	0	0
CV-5A	Gerbilliscus rat circovirus 5A/Kenya/RNALIV2048/2016	2130	4	DNA virus	CV-5	Clus_188	120	4	Nonsegmented virus	Complete	100	Circoviridae	RNALIV2048	Rodentia	Gerbilliscus vicinus	ATP66709.1	3.63e-135	79.2	Rodent associated circovirus 5	CV-16A	19.2308	0
CV-10B	Coleura bat circovirus 10B/Kenya/BAT260/2015	1839	3	DNA virus	CV-10	Clus_189	109	3	Nonsegmented virus	Complete	100	Circoviridae	BAT260	Chiroptera	Coleura afra	YP_009104366.1	7.13e-150	92.8	Cyclovirus ZM36a	CV-12A	1.80995	0
CV-12A	Coleura bat circovirus 12A/Kenya/BAT256/2015	1893	4	DNA virus	CV-12	Clus_189	109	3	Nonsegmented virus	Medium-quality	76.21	Circoviridae	BAT256	Chiroptera	Coleura afra	YP_009104366.1	3.14e-150	92.4	Cyclovirus ZM36a	CV-10B	1.80995	0
CV-17A	Rousettus bat circovirus 17A/Kenya/BAT2802/2015	1712	2	DNA virus	CV-17	Clus_190	123	3	Nonsegmented virus	Medium-quality	88.19	Circoviridae	BAT2802	Chiroptera	Rousettus aegyptiacus	YP_009552747.1	4.31e-49	68.1	Chicken associated cyclovirus 2	YP_009552747.1	33.3333	0
CV-16A	Mastomys rat circovirus 16A/Kenya/RNAKID2012/2016	1893	6	DNA virus	CV-16	Clus_191	120	3	Nonsegmented virus	Medium-quality	71.31	Circoviridae	RNAKID2012	Rodentia	Mastomys natalensis	ATP66709.1	2.42e-127	84.4	Rodent associated circovirus 5	ATP66709.1	14.2857	132.756
CV-12B	Hipposideros bat circovirus 12B/Kenya/BAT627/2015	1532	1	DNA virus	CV-12	Clus_192	109	2	Nonsegmented virus	Low-quality	40.66	Circoviridae	BAT627	Chiroptera	Hipposideros caffer	YP_009104366.1	1.53e-152	91.5	Cyclovirus ZM36a	CV-2B	1.40845	0
CV-2A	Coleura bat circovirus 2A/Kenya/BAT260/2015	1893	2	DNA virus	CV-2	Clus_192	109	3	Nonsegmented virus	Medium-quality	76.98	Circoviridae	BAT260	Chiroptera	Coleura afra	YP_009104366.1	5.06e-138	92.3	Cyclovirus ZM36a	CV-2B	1.94175	0
CV-1B	Miniopterus bat circovirus 1B/Kenya/BAT2999/2015	2146	1	DNA virus	CV-1	Clus_22	109	3	Nonsegmented virus	Medium-quality	56.98	Circoviridae	BAT2999	Chiroptera	Miniopterus sp. clade 1 TD-2020	YP_009104366.1	1.86e-129	73.3	Cyclovirus ZM36a	CV-1A	3.8961	0
CV-1C	Chaerephon bat circovirus 1C/Kenya/BAT2482/2015	1876	3	DNA virus	CV-1	Clus_22	119	3	Nonsegmented virus	Medium-quality	74.72	Circoviridae	BAT2482	Chiroptera	Chaerephon leucogaster	AIZ46821.1	1.34e-150	74.1	Human cyclovirus VN-like	CV-9A	0	133.214
CV-3A	Miniopterus bat circovirus 3A/Kenya/BAT2988/2015	1855	11	DNA virus	CV-3	Clus_22	109	4	Nonsegmented virus	Medium-quality	70.91	Circoviridae	BAT2988	Chiroptera	Miniopterus sp. clade 1 TD-2020	BAP81877.1	4.12e-156	92.4	Cyclovirus ZM41	CV-14A	7.23982	231.099
CV-3B	Rousettus bat circovirus 3B/Uganda/UGR46/2019	1298	1	DNA virus	CV-3	Clus_22	119	2	Nonsegmented virus	Low-quality	47.19	Circoviridae	UGR46	Chiroptera	Rousettus aegyptiacus	BAP81875.1	3.46e-127	97.2	Cyclovirus ZM38	CV-9A	0	0
CV-4A	Arvicanthis rat circovirus 4A/Kenya/RNALIV2005/2016	2097	5	DNA virus	CV-4	Clus_59	108	3	Nonsegmented virus	High-quality	100	Circoviridae	RNALIV2005	Rodentia	Arvicanthis niloticus	ATP66720.1	3.59e-159	76.4	Rodent circovirus	CV-6A	2.5641	0
CV-6A	Arvicanthis rat circovirus 6A/Kenya/RNAKID1997/2016	2098	4	DNA virus	CV-6	Clus_59	108	3	Nonsegmented virus	Complete	100	Circoviridae	RNAKID1997	Rodentia	Arvicanthis niloticus	AXR86427.1	5.95e-85	60.7	Bamboo rat circovirus	CV-4A	2.5641	0
CV-6B	Arvicanthis rat circovirus 6B/Kenya/RNAKID2003/2016	2097	2	DNA virus	CV-6	Clus_59	100	4	Nonsegmented virus	Complete	100	Circoviridae	RNAKID2003	Rodentia	Arvicanthis niloticus	AXR86439.1	3.95e-86	60.1	Bamboo rat circovirus	CV-4A	3.22581	0
CV-7B	Arvicanthis rat circovirus 7B/Kenya/RNAKID1999/2016	2096	3	DNA virus	CV-7	Clus_59	100	3	Nonsegmented virus	Complete	100	Circoviridae	RNAKID1999	Rodentia	Arvicanthis niloticus	AXR86424.1	1.84e-166	76.1	Bamboo rat circovirus	CV-4A	2.72727	0
CV-10A	Hipposideros bat circovirus 10A/Kenya/BAT620/2015	1896	1	DNA virus	CV-10	Clus_95	109	3	Nonsegmented virus	Medium-quality	77.76	Circoviridae	BAT620	Chiroptera	Hipposideros caffer	YP_009104366.1	3.55e-124	94.1	Cyclovirus ZM36a	CV-2B	0.574713	0
CV-2C	Miniopterus bat circovirus 2C/Kenya/BAT1542/2015	1884	17	DNA virus	CV-2	Clus_95	109	6	Nonsegmented virus	High-quality	100	Circoviridae	BAT1542	Chiroptera	Miniopterus sp. clade 1 TD-2020	BAP81869.1	9.91e-175	76	Cyclovirus ZM32	CV-10A	6.58683	231.099
CoV-1A	Hipposideros bat coronavirus 1A/Kenya/BAT2430/2015	30576	2	RNA virus	CoV-1	Clus_107	3	8	Nonsegmented virus	High-quality	97.87	Coronaviridae	BAT2430	Chiroptera	Hipposideros caffer	YP_009915659.1	0	62.6	Bat Hp-betacoronavirus/Zhejiang2013	AIL94214.1	12.2892	14.8415
CoV-2A	Cardioderma bat coronavirus 2A/Kenya/BAT2621/2015	30110	2	RNA virus	CoV-2	Clus_76	0	11	Nonsegmented virus	High-quality	98.56	Coronaviridae	BAT2621	Chiroptera	Cardioderma cor	QBP43278.1	0	66.5	Bat coronavirus	CoV-2B	0.711877	0
CoV-2B	Cardioderma bat coronavirus 2B/Kenya/BAT2618/2015	26537	1	RNA virus	CoV-2	Clus_76	0	10	Nonsegmented virus	High-quality	92.04	Coronaviridae	BAT2618	Chiroptera	Cardioderma cor	ADX59457.1	0	98.9	Cardioderma bat coronavirus/Kenya/KY43/2006	CoV-2A	0.711877	0
CoV-3A	Rousettus bat coronavirus 3A/Kenya/BAT20/2015	30248	14	RNA virus	CoV-3	Clus_133	3	11	Nonsegmented virus	High-quality	100	Coronaviridae	BAT20	Chiroptera	Rousettus aegyptiacus	AWV67054.1	0	98.1	Bat coronavirus	ADX59481.1	0.375799	1166.43
CoV-4A	Miniopterus bat coronavirus 4A/Kenya/BAT0740/2015	28648	3	RNA virus	CoV-4	Clus_146	0	7	Nonsegmented virus	High-quality	94.93	Coronaviridae	BAT0740	Chiroptera	Miniopterus sp. clade 10 TD-2020	AIA62199.1	0	71.6	BtMf-AlphaCoV/AH2011	CoV-4B	0.262271	0
CoV-4B	Miniopterus bat coronavirus 4B/Kenya/BAT2987/2015	29695	5	RNA virus	CoV-4	Clus_146	0	10	Nonsegmented virus	High-quality	97.05	Coronaviridae	BAT2987	Chiroptera	Miniopterus sp. clade 1 TD-2020	AIA62199.1	0	71.4	BtMf-AlphaCoV/AH2011	CoV-4C	0.187336	0
CoV-4C	Miniopterus bat coronavirus 4C/Kenya/BAT2988/2015	29195	2	RNA virus	CoV-4	Clus_146	0	9	Nonsegmented virus	High-quality	95.65	Coronaviridae	BAT2988	Chiroptera	Miniopterus sp. clade 1 TD-2020	AIA62205.1	0	71.3	BtMf-AlphaCoV/JX2012	CoV-4B	0.187336	0
CoV-4D	Miniopterus bat coronavirus 4D/Kenya/BFS126/2015	28849	3	RNA virus	CoV-4	Clus_146	0	9	Nonsegmented virus	High-quality	94.91	Coronaviridae	BFS126	Chiroptera	Miniopterus sp. clade 5 TD-2020	AIA62199.1	0	71.6	BtMf-AlphaCoV/AH2011	CoV-4C	0.224803	0
CoV-5A	Eidolon bat coronavirus 5A/Kenya/BAT594/2015	29085	3	RNA virus	CoV-5	Clus_126	3	9	Nonsegmented virus	High-quality	93.1	Coronaviridae	BAT594	Chiroptera	Eidolon helvum	AWV67046.1	0	98.2	Bat coronavirus	AMM70617.1	0.268097	0
CoV-5B	Eidolon bat coronavirus 5B/Kenya/BAT1994/2015	29061	5	RNA virus	CoV-5	Clus_126	3	9	Nonsegmented virus	High-quality	93.02	Coronaviridae	BAT1994	Chiroptera	Eidolon helvum	AWV67046.1	0	98.1	Bat coronavirus	AMM70617.1	0.268097	709.908
CoV-5C	Eidolon bat coronavirus 5C/Kenya/BAT1989/2015	26023	3	RNA virus	CoV-5	Clus_126	3	6	Nonsegmented virus	Medium-quality	83.29	Coronaviridae	BAT1989	Chiroptera	Eidolon helvum	YP_009824989.2	0	99.3	Bat coronavirus	CoV-5A	0.377644	709.908
CoV-6A	Otomops bat coronavirus 6A/Kenya/BAT0810/2015	28742	7	RNA virus	CoV-6	Clus_154	0	9	Nonsegmented virus	High-quality	94.68	Coronaviridae	BAT0810	Chiroptera	Otomops martiensseni	QGX41950.1	0	71.8	Alphacoronavirus sp.	CoV-6B	0.67441	0
CoV-6B	Otomops bat coronavirus 6B/Kenya/BAT0802/2015	28063	5	RNA virus	CoV-6	Clus_154	0	9	Nonsegmented virus	High-quality	92.46	Coronaviridae	BAT0802	Chiroptera	Otomops martiensseni	QGX41950.1	0	72	Alphacoronavirus sp.	CoV-6A	0.67441	0
CoV-7A	Triaenops bat coronavirus 7A/Kenya/BFS096/2015	28229	1	RNA virus	CoV-7	Clus_90	0	6	Nonsegmented virus	High-quality	93.54	Coronaviridae	BFS096	Chiroptera	Triaenops afer	YP_009328934.1	0	98.1	NL63-related bat coronavirus	AAS58176.2	8.14259	0
CoV-8A	Mops bat coronavirus 8A/Kenya/BAT1545/2015	28146	12	RNA virus	CoV-8	Clus_154	0	7	Nonsegmented virus	High-quality	93.27	Coronaviridae	BAT1545	Chiroptera	Mops condylurus	QGX41950.1	0	72.8	Alphacoronavirus sp.	ADX59501.1	0.337205	190.775
CoV-8B	Chaerephon bat coronavirus 8B/Kenya/BAT2481/2015	27956	13	RNA virus	CoV-8	Clus_154	0	7	Nonsegmented virus	High-quality	93.15	Coronaviridae	BAT2481	Chiroptera	Chaerephon leucogaster	QGX41950.1	0	72.3	Alphacoronavirus sp.	CoV-8A	0.711877	348.764
CoV-8C	Chaerephon bat coronavirus 8C/Kenya/BAT1462/2015	27972	8	RNA virus	CoV-8	Clus_154	0	9	Nonsegmented virus	High-quality	92.15	Coronaviridae	BAT1462	Chiroptera	Chaerephon leucogaster	QGX41950.1	0	72.5	Alphacoronavirus sp.	CoV-8A	0.524541	434.582
CoV-9A	Chaerephon bat coronavirus 9A/Kenya/BAT1313/2015	28111	3	RNA virus	CoV-9	Clus_143	0	8	Nonsegmented virus	High-quality	92.61	Coronaviridae	BAT1313	Chiroptera	Chaerephon leucogaster	ADX59465.1	0	99.4	Chaerephon bat coronavirus/Kenya/KY41/2006	ADX59465.1	0.562008	0
FlaV-9A	Lophuromys rat flavivirus 9A/Uganda/945/2019	2348	1	RNA virus	FlaV-9	Clus_108	11	1	Nonsegmented virus	Low-quality	39.73	Flaviviridae	945	Rodentia	Lophuromys stanleyi	QNS27208.1	0	81.7	Rodent hepacivirus	FlaV-4A	10.4396	0
FlaV-6A	Praomys rat flavivirus 6A/Uganda/911/2019	4876	2	RNA virus	FlaV-6	Clus_124	40	2	Nonsegmented virus	Medium-quality	82.5	Flaviviridae	911	Rodentia	Praomys jacksoni	QIM73886.1	0	55.4	Pegivirus sp.	FlaV-6B	0.442478	0
FlaV-6B	Praomys rat flavivirus 6B/Uganda/913/2019	1777	1	RNA virus	FlaV-6	Clus_124	40	1	Nonsegmented virus	Low-quality	30.07	Flaviviridae	913	Rodentia	Praomys jacksoni	QIM73904.1	2.96e-254	66.2	Pegivirus sp.	FlaV-6A	0.442478	0
FlaV-1B	Lophuromys rat flavivirus 1B/Kenya/19BR184KID/2019	9054	1	RNA virus	FlaV-1	Clus_125	2	3	Nonsegmented virus	High-quality	96.7	Flaviviridae	19BR184KID	Rodentia	Lophuromys flavopunctatus	QNS27225.1	0	92.9	Rodent hepacivirus	FlaV-1A	5	0
FlaV-2A	Tachyoryctes rat flavivirus 2A/Kenya/RNALIV2277/2016	8171	1	RNA virus	FlaV-2	Clus_169	4	1	Nonsegmented virus	Medium-quality	84.14	Flaviviridae	RNALIV2277	Rodentia	Tachyoryctes splendens	QLM02868.1	0	58.9	Rodent hepacivirus	FlaV-3A	14.1491	0
FlaV-7A	Arvicanthis rat flavivirus 7A/Kenya/RNALIV2005/2016	8626	3	RNA virus	FlaV-7	Clus_3	55	1	Nonsegmented virus	High-quality	96.59	Flaviviridae	RNALIV2005	Rodentia	Arvicanthis niloticus	YP_009506359.1	0	69.2	Hepacivirus I	YP_009506359.1	25.1445	0
FlaV-3A	Tachyoryctes rat flavivirus 3A/Kenya/RNALIV2277/2016	7906	2	RNA virus	FlaV-3	Clus_57	6	1	Nonsegmented virus	Medium-quality	81.41	Flaviviridae	RNALIV2277	Rodentia	Tachyoryctes splendens	QLM02868.1	0	61.7	Rodent hepacivirus	FlaV-2A	14.1491	1.44462
FlaV-1A	Lophuromys rat flavivirus 1A/Uganda/912/2019	9099	3	RNA virus	FlaV-1	Clus_60	2	2	Nonsegmented virus	High-quality	93.7	Flaviviridae	912	Rodentia	Lophuromys stanleyi	QNS27228.1	0	96.2	Rodent hepacivirus	FlaV-1B	5	84.0966
FlaV-4A	Lophuromys rat flavivirus 4A/Kenya/19BR183/2019	10395	1	RNA virus	FlaV-4	Clus_64	11	3	Nonsegmented virus	High-quality	93.15	Flaviviridae	19BR183	Rodentia	Lophuromys flavopunctatus	QNS27191.1	0	94.4	Rodent hepacivirus	QNS27181.1	8.7159	0
FlaV-5A	Chaerephon bat flavivirus 5A/Kenya/BAT2223/2015	5653	1	RNA virus	FlaV-5	Clus_98	39	1	Nonsegmented virus	Low-quality	27.02	Flaviviridae	BAT2223	Chiroptera	Chaerephon leucogaster	QHD64738.1	0	33.8	Plasmopara viticola lesion associated flavi-like virus 1	FlaV-6B	79.79	0
FlaV-8A	Dendromus rat flavivirus 8A/Kenya/19BR182KID/2019	2604	1	RNA virus	FlaV-8	Clus_99	56	1	Nonsegmented virus	Low-quality	44.06	Flaviviridae	19BR182KID	Rodentia	Dendromus insignis	YP_009506359.1	0	61.4	Hepacivirus I	YP_009506359.1	27.6461	0
HanV-1A	Rousettus bat hantavirus 1A/Kenya/BAT2797/2015	5976	11	RNA virus	HanV-1	Clus_63	126	2	Segmented virus	Not-determined		Hantaviridae	BAT2797	Chiroptera	Rousettus aegyptiacus	AVM87665.1	1.01e-144	29.4	Wenling hagfish virus			747.874
HerpV-2A	Hipposideros bat herpesvirus 2A/Kenya/BAT627/2015	61169	15	DNA virus	HerpV-2	Clus_106	54	40	Nonsegmented virus	Low-quality	29.36	Herpesviridae	BAT627	Chiroptera	Hipposideros caffer	AFK83890.1	0	62.1	Bat betaherpesvirus B7D8	AFK83885.1	39.2197	404.295
HerpV-3A	Lemniscomys rat herpesvirus 3A/Kenya/RNAKID2118/2016	59443	1	DNA virus	HerpV-3	Clus_13	53	46	Nonsegmented virus	Low-quality	28.52	Herpesviridae	RNAKID2118	Rodentia	Lemniscomys striatus	AKB93261.1	0	63.3	Murid betaherpesvirus 8	AFK83885.1	36.7179	0
HerpV-4A	Rousettus bat herpesvirus 4A/Uganda/BATORAL6VTM/2018	2550	4	DNA virus	HerpV-4	Clus_186	102	2	Nonsegmented virus	Low-quality	1.11	Herpesviridae	BATORAL6VTM	Chiroptera	Rousettus aegyptiacus	BBA93949.1	1.1e-183	67.9	Megabat gammaherpesvirus	AGL97804.1	18.3099	0
HerpV-1A	Cardioderma bat herpesvirus 1A/Kenya/BAT2584/2015	74182	2	DNA virus	HerpV-1	Clus_37	49	47	Nonsegmented virus	Low-quality	35	Herpesviridae	BAT2584	Chiroptera	Cardioderma cor	AFK83890.1	0	59.9	Bat betaherpesvirus B7D8	HerpV-2A	40.2464	0
PV-7A	Eidolon bat papillomavirus 7A/Kenya/BAT613/2015	7092	2	DNA virus	PV-7	Clus_12	101	7	Nonsegmented virus	High-quality	94.63	Papillomaviridae	BAT613	Chiroptera	Eidolon helvum	YP_717909.1	3.76e-127	58.1	Rousettus aegyptiacus papillomavirus 1	YP_717909.1	32.5879	0
PV-6A	Mops bat papillomavirus 6A/Kenya/BAT1227/2015	7004	1	DNA virus	PV-6	Clus_160	103	3	Nonsegmented virus	Medium-quality	79.44	Papillomaviridae	BAT1227	Chiroptera	Mops condylurus	YP_009553375.1	4.68e-166	61.3	Molossus molossus papillomavirus 1	PV-4A	32.3864	0
PV-12A	Mops bat papillomavirus 12A/Kenya/BAT0646/2015	7546	15	DNA virus	PV-12	Clus_162	72	6	Nonsegmented virus	High-quality	100	Papillomaviridae	BAT0646	Chiroptera	Mops condylurus	YP_009553372.1	5.15e-215	57.4	Molossus molossus papillomavirus 1	PV-16A	6.45161	238.36
PV-17A	Coleura bat papillomavirus 17A/Kenya/BAT1553/2015	1261	1	DNA virus	PV-17	Clus_17	121	2	Nonsegmented virus	Low-quality	15.63	Papillomaviridae	BAT1553	Chiroptera	Coleura afra	YP_009553372.1	1.12e-87	60.4	Molossus molossus papillomavirus 1	PV-11A	33.4975	0
PV-1A	Mops bat papillomavirus 1A/Kenya/BAT1537/2015	8983	2	DNA virus	PV-1	Clus_177	72	8	Nonsegmented virus	High-quality	100	Papillomaviridae	BAT1537	Chiroptera	Mops condylurus	YP_009553375.1	1.52e-216	62.7	Molossus molossus papillomavirus 1	PV-4B	19.898	0
PV-10A	Eidolon bat papillomavirus 10A/Kenya/BAT613/2015	2637	1	DNA virus	PV-10	Clus_179	118	5	Nonsegmented virus	Low-quality	32.73	Papillomaviridae	BAT613	Chiroptera	Eidolon helvum	YP_717909.1	4.85e-36	50.4	Rousettus aegyptiacus papillomavirus 1	PV-8A	36.6013	0
PV-9B	Mops bat papillomavirus 9B/Kenya/BAT0636/2015	1409	1	DNA virus	PV-9	Clus_180	72	2	Nonsegmented virus	Low-quality	17.47	Papillomaviridae	BAT0636	Chiroptera	Mops condylurus	YP_009553372.1	5.51e-82	48.9	Molossus molossus papillomavirus 1	PV-4A	18.6312	0
PV-15A	Rousettus bat papillomavirus 15A/Uganda/UGR71/2019	1522	1	DNA virus	PV-15	Clus_181	116	3	Nonsegmented virus	Low-quality	18.9	Papillomaviridae	UGR71	Chiroptera	Rousettus aegyptiacus	YP_009126908.1	8.38e-26	39.9	Canis familiaris papillomavirus 16	YP_002635571.1	40	0
PV-14A	Mops bat papillomavirus 14A/Kenya/BAT1224/2015	8115	1	DNA virus	PV-14	Clus_183	72	3	Nonsegmented virus	Medium-quality	73.62	Papillomaviridae	BAT1224	Chiroptera	Mops condylurus	YP_009553372.1	1.01e-37	51.4	Molossus molossus papillomavirus 1	PV-12A	16.9811	0
PV-4A	Mops bat papillomavirus 4A/Kenya/BAT0636/2015	5113	6	DNA virus	PV-4	Clus_36	72	4	Nonsegmented virus	Medium-quality	68.3	Papillomaviridae	BAT0636	Chiroptera	Mops condylurus	YP_009553372.1	3.24e-216	55.3	Molossus molossus papillomavirus 1	PV-4B	14.9485	238.36
PV-2A	Rousettus bat papillomavirus 2A/Uganda/UGR52/2019	8211	1	DNA virus	PV-2	Clus_41	64	10	Nonsegmented virus	High-quality	100	Papillomaviridae	UGR52	Chiroptera	Rousettus aegyptiacus	YP_717913.1	2.21e-278	73	Rousettus aegyptiacus papillomavirus 1	PV-8A	32.4324	0
PV-13A	Miniopterus bat papillomavirus 13A/Kenya/BFS128/2015	2050	1	DNA virus	PV-13	Clus_54	75	1	Nonsegmented virus	Low-quality	27.16	Papillomaviridae	BFS128	Chiroptera	Miniopterus sp. clade 5 TD-2020	NP_040287.1	9.09e-142	45.5	Human papillomavirus type 41	PV-11A	49.2308	0
PV-8A	Rousettus bat papillomavirus 8A/Uganda/UGR83/2019	3159	1	DNA virus	PV-8	Clus_54	107	6	Nonsegmented virus	Low-quality	42.23	Papillomaviridae	UGR83	Chiroptera	Rousettus aegyptiacus	YP_717909.1	4.05e-90	59.6	Rousettus aegyptiacus papillomavirus 1	YP_717909.1	29.7297	0
PV-11A	Mops bat papillomavirus 11A/Kenya/BAT1213/2015	8491	2	DNA virus	PV-11	Clus_62	72	5	Nonsegmented virus	Medium-quality	75.16	Papillomaviridae	BAT1213	Chiroptera	Mops condylurus	YP_009553372.1	3.39e-80	65.8	Molossus molossus papillomavirus 1	PV-9A	11.7241	190.775
PV-9A	Mops bat papillomavirus 9A/Kenya/BAT0636/2015	3014	3	DNA virus	PV-9	Clus_74	72	2	Nonsegmented virus	Low-quality	39.93	Papillomaviridae	BAT0636	Chiroptera	Mops condylurus	YP_009553372.1	2.95e-204	57.9	Molossus molossus papillomavirus 1	PV-11A	11.7241	238.36
PV-5A	Mops bat papillomavirus 5A/Kenya/BAT1219/2015	3808	1	DNA virus	PV-5	Clus_81	114	3	Nonsegmented virus	Medium-quality	51.28	Papillomaviridae	BAT1219	Chiroptera	Mops condylurus	AZL94139.1	1.85e-95	54.2	Leopardus wiedii papillomavirus type 1	AZL94139.1	46.2329	0
PV-3A	Eidolon bat papillomavirus 3A/Kenya/BAT613/2015	7511	2	DNA virus	PV-3	Clus_89	67	6	Nonsegmented virus	High-quality	99.65	Papillomaviridae	BAT613	Chiroptera	Eidolon helvum	YP_009507335.1	5.66e-185	50.8	Vulpes vulpes papillomavirus 1	YP_009507335.1	46.9965	0
ParaV-15A	Taphozous bat paramyxovirus 15A/Kenya/BAT271/2015	13267	1	RNA virus	ParaV-15	Clus_0	18	4	Nonsegmented virus	Medium-quality	37.31	Paramyxoviridae	BAT271	Chiroptera	Taphozous hildegardeae	AIF74184.1	2.63e-192	69.9	Bat paramyxovirus	ParaV-13A	6.89655	0
ParaV-4A	Mus rat paramyxovirus 4A/Kenya/RNAKID2276/2016	17771	3	RNA virus	ParaV-4	Clus_104	28	7	Nonsegmented virus	High-quality	95.91	Paramyxoviridae	RNAKID2276	Rodentia	Mus bufo	YP_009666847.1	0	79.3	Mount Mabu Lophuromys virus 1	ParaV-5A	5.97366	1.44462
ParaV-5A	Mus rat paramyxovirus 5A/Kenya/19BR181KID/2019	17571	1	RNA virus	ParaV-5	Clus_104	28	7	Nonsegmented virus	High-quality	94.62	Paramyxoviridae	19BR181KID	Rodentia	Mus cf. gratus TA-2014	YP_009666847.1	0	78.8	Mount Mabu Lophuromys virus 1	ParaV-4A	5.97366	0
ParaV-9A	Dendromus rat paramyxovirus 9A/Kenya/19BR182KID/2019	16977	1	RNA virus	ParaV-9	Clus_109	27	8	Nonsegmented virus	High-quality	100	Paramyxoviridae	19BR182KID	Rodentia	Dendromus insignis	YP_338085.1	0	71.6	J-virus	ParaV-16A	24.3323	0
ParaV-3A	Lophuromys rat paramyxovirus 3A/Kenya/19BR184KID/2019	18012	1	RNA virus	ParaV-3	Clus_112	28	7	Nonsegmented virus	High-quality	97.06	Paramyxoviridae	19BR184KID	Rodentia	Lophuromys flavopunctatus	YP_009666847.1	0	95.7	Mount Mabu Lophuromys virus 1	YP_009666847.1	4.04516	0
ParaV-16A	Hipposideros bat paramyxovirus 16A/Kenya/BAT631/2015	13284	3	RNA virus	ParaV-16	Clus_127	105	2	Nonsegmented virus	Medium-quality	26.08	Paramyxoviridae	BAT631	Chiroptera	Hipposideros caffer	AIF74196.1	6.47e-201	74.7	Bat paramyxovirus	ParaV-12A	12.5	0
ParaV-11A	Mus rat paramyxovirus 11A/Kenya/RNAKID2229/2016	13370	3	RNA virus	ParaV-11	Clus_128	27	3	Nonsegmented virus	Medium-quality	79.59	Paramyxoviridae	RNAKID2229	Rodentia	Mus bufo	YP_338085.1	0	80.9	J-virus	YP_338085.1	19.5152	0.737673
ParaV-12A	Coleura bat paramyxovirus 12A/Kenya/BAT262/2015	2582	2	RNA virus	ParaV-12	Clus_135	18	1	Nonsegmented virus	Low-quality	1.36	Paramyxoviridae	BAT262	Chiroptera	Coleura afra	AYM47528.1	0	69	Bat paramyxovirus	ParaV-16A	12.5	0
ParaV-1A	Otomys rat paramyxovirus 1A/Kenya/19BR163KID/2019	19279	1	RNA virus	ParaV-1	Clus_139	27	7	Nonsegmented virus	High-quality	100	Paramyxoviridae	19BR163KID	Rodentia	Otomys angoniensis	ATP66853.1	0	77.3	Rodent paramyxovirus	ATP66853.1	21.6839	0
ParaV-7A	Otomops bat paramyxovirus 7A/Kenya/BAT0812/2015	9765	6	RNA virus	ParaV-7	Clus_159	18	4	Nonsegmented virus	Medium-quality	59.23	Paramyxoviridae	BAT0812	Chiroptera	Otomops martiensseni	AYM47528.1	0	65.2	Bat paramyxovirus	ParaV-16A	18.3976	0
ParaV-6A	Otomys rat paramyxovirus 6A/Kenya/19BR163KID/2019	16041	1	RNA virus	ParaV-6	Clus_50	26	6	Nonsegmented virus	Medium-quality	86.57	Paramyxoviridae	19BR163KID	Rodentia	Otomys angoniensis	NP_958055.1	0	69.8	Mossman virus	NP_958055.1	28.3294	0
ParaV-10A	Rousettus bat paramyxovirus 10A/Kenya/BAT1838/2015	15466	1	RNA virus	ParaV-10	Clus_88	96	7	Nonsegmented virus	Medium-quality	83.75	Paramyxoviridae	BAT1838	Chiroptera	Rousettus aegyptiacus	AZS52495.1	0	81.4	Human orthorubulavirus 2	YP_138510.1	27.3292	0
ParaV-13A	Taphozous bat paramyxovirus 13A/Kenya/BAT271/2015	16298	1	RNA virus	ParaV-13	Clus_93	18	4	Nonsegmented virus	Medium-quality	32.93	Paramyxoviridae	BAT271	Chiroptera	Taphozous hildegardeae	AIF74195.1	1.48e-261	76.8	Bat paramyxovirus	ParaV-15A	6.89655	0
ParV-7A	Rousettus bat parvovirus 7A/Uganda/QEPC045/2018	4304	13	DNA virus	ParV-7	Clus_10	62	5	Nonsegmented virus	High-quality	100	Parvoviridae	QEPC045	Chiroptera	Rousettus aegyptiacus	AWV66968.1	5.71e-300	66.6	Bat parvovirus	AWV66968.1	17.2775	1166.43
ParV-16A	Rattus rat parvovirus 16A/Kenya/RNAKID2123/2016	4440	1	DNA virus	ParV-16	Clus_102	63	4	Nonsegmented virus	High-quality	100	Parvoviridae	RNAKID2123	Rodentia	Rattus rattus	AWB14583.1	0	78.5	Murine chapparvovirus	ParV-16B	2.6178	0
ParV-16B	Rattus rat parvovirus 16B/Kenya/19BR122/2019	4300	7	DNA virus	ParV-16	Clus_102	63	4	Nonsegmented virus	High-quality	98.3	Parvoviridae	19BR122	Rodentia	Rattus norvegicus	AWB14583.1	0	77.8	Murine chapparvovirus	ParV-16A	2.6178	0
ParV-14A	Mops bat parvovirus 14A/Kenya/BAT1226/2015	4626	2	DNA virus	ParV-14	Clus_115	78	3	Nonsegmented virus	Low-quality	10.23	Parvoviridae	BAT1226	Chiroptera	Mops condylurus	QKE54959.1	9.78e-42	33.2	Parvoviridae sp.	ParV-12A	41.1111	0
ParV-8A	Mops bat parvovirus 8A/Kenya/BAT0639/2015	4806	2	DNA virus	ParV-8	Clus_119	71	4	Nonsegmented virus	Low-quality	10.63	Parvoviridae	BAT0639	Chiroptera	Mops condylurus	QTE03760.1	4.86e-41	36	Phylloscopus proregulus Ichthamaparvovirus	ParV-13A	56.8245	242.959
ParV-10A	Rhinolophus bat parvovirus 10A/Kenya/KBR12SL/2018	4767	2	DNA virus	ParV-10	Clus_141	61	3	Nonsegmented virus	High-quality	95.65	Parvoviridae	KBR12SL	Chiroptera	Rhinolophus clivosus	QHY93489.1	0	92.8	Adeno-associated virus Croatia cul1_12	ATV81502.1	13.6842	0
ParV-25A	Chaerephon bat parvovirus 25A/Kenya/BAT2129/2015	2594	3	DNA virus	ParV-25	Clus_148	112	2	Nonsegmented virus	Low-quality	5.74	Parvoviridae	BAT2129	Chiroptera	Chaerephon leucogaster	QTE04101.1	3.83e-38	30.9	Cecropis daurica parvoviridae sp.	ParV-2A	61.6822	0.0120528
ParV-13A	Chaerephon bat parvovirus 13A/Kenya/BAT2223/2015	4631	6	DNA virus	ParV-13	Clus_150	87	4	Nonsegmented virus	Low-quality	10.24	Parvoviridae	BAT2223	Chiroptera	Chaerephon leucogaster	QQP20407.1	1.78e-36	31	Lizard parvovirus 1	ParV-14A	56.6092	260.449
ParV-11A	Mastomys rat parvovirus 11A/Kenya/RNAKID2236/2016	4450	8	DNA virus	ParV-11	Clus_153	63	5	Nonsegmented virus	High-quality	100	Parvoviridae	RNAKID2236	Rodentia	Mastomys natalensis	AWB14583.1	0	76.5	Murine chapparvovirus	AWB14583.1	15.1832	148.675
ParV-1A	Mus rat parvovirus 1A/Kenya/RNALIV2019/2016	5034	17	DNA virus	ParV-1	Clus_156	65	3	Nonsegmented virus	High-quality	100	Parvoviridae	RNALIV2019	Rodentia	Mus bufo	AWB14577.1	0	87.9	Murine-associated porcine bocavirus	AVW82272.1	9.47368	1.44462
ParV-3A	Chaerephon bat parvovirus 3A/Kenya/BAT2074/2015	6038	1	DNA virus	ParV-3	Clus_158	68	4	Nonsegmented virus	Complete	100	Parvoviridae	BAT2074	Chiroptera	Chaerephon leucogaster	QTE04101.1	1.49e-33	31.4	Cecropis daurica parvoviridae sp.	ParV-19A	46.8439	0
ParV-27A	Gerbilliscus rat parvovirus 27A/Kenya/RNAKID2049/2016	2034	1	DNA virus	ParV-27	Clus_166	63	1	Nonsegmented virus	Medium-quality	56.63	Parvoviridae	RNAKID2049	Rodentia	Gerbilliscus vicinus	AXX39020.1	0	75.3	Mouse kidney parvovirus	AWB14583.1	14.9215	0
ParV-6A	Coleura bat parvovirus 6A/Kenya/BAT260/2015	5454	1	DNA virus	ParV-6	Clus_171	88	5	Nonsegmented virus	Complete	100	Parvoviridae	BAT260	Chiroptera	Coleura afra	QJI53735.1	4.18e-235	62.6	Densovirinae sp.	QOL70867.1	33.3333	0
ParV-18A	Mops bat parvovirus 18A/Kenya/BAT1216/2015	3782	1	DNA virus	ParV-18	Clus_18	57	2	Nonsegmented virus	Low-quality	8.36	Parvoviridae	BAT1216	Chiroptera	Mops condylurus	QID88579.1	2.94e-144	53.1	Chapparvovirus sp.	QID88579.1	41.9444	0
ParV-28A	Rousettus bat parvovirus 28A/Uganda/UV40/2018	5464	2	DNA virus	ParV-28	Clus_184	86	5	Nonsegmented virus	Complete	100	Parvoviridae	UV40	Chiroptera	Rousettus aegyptiacus	QHY93492.1	3.36e-234	82.9	Ambidensovirus Croatia 17_S17	ParV-9A	11.0048	173.495
ParV-24A	Rhinolophus bat parvovirus 24A/Kenya/BAT1592/2015	2700	1	DNA virus	ParV-24	Clus_185	111	4	Nonsegmented virus	Low-quality	5.97	Parvoviridae	BAT1592	Chiroptera	Rhinolophus fumigatus/eloquens complex sp. 1 TD-2019	AQX45759.1	1.56e-108	57.7	Bat bocavirus	AQX45759.1	42.8571	0
ParV-4A	Miniopterus bat parvovirus 4A/Kenya/BAT3000/2015	5802	1	DNA virus	ParV-4	Clus_29	70	4	Nonsegmented virus	Complete	100	Parvoviridae	BAT3000	Chiroptera	Miniopterus sp. clade 1 TD-2020	QTE04101.1	2.67e-32	32.6	Cecropis daurica parvoviridae sp.	ParV-3A	50	0
ParV-15A	Rattus rat parvovirus 15A/Kenya/RNALIV2213/2016	4575	1	DNA virus	ParV-15	Clus_38	58	2	Nonsegmented virus	Medium-quality	88.2	Parvoviridae	RNALIV2213	Rodentia	Rattus rattus	AWB14590.1	1.52e-282	53.9	Murine bocavirus	AWB14590.1	33.5958	0
ParV-20A	Rattus rat parvovirus 20A/Kenya/19BR120/2019	2900	10	DNA virus	ParV-20	Clus_4	115	3	Nonsegmented virus	Medium-quality	67.58	Parvoviridae	19BR120	Rodentia	Rattus norvegicus	AGG38824.1	0	98.5	Rat minute virus	ParV-21A	0	40.8197
ParV-21A	Rattus rat parvovirus 21A/Kenya/19BR101/2019	4087	8	DNA virus	ParV-21	Clus_4	115	5	Nonsegmented virus	Low-quality	11.7	Parvoviridae	19BR101	Rodentia	Rattus norvegicus	AAK27438.1	3.29e-199	97.9	Autonomous rat parvovirus RV-Y	ParV-20A	0	0
ParV-22A	Rattus rat parvovirus 22A/Kenya/19BR120/2019	3024	1	DNA virus	ParV-22	Clus_4	115	2	Nonsegmented virus	Medium-quality	58.9	Parvoviridae	19BR120	Rodentia	Rattus norvegicus	AFR44450.1	0	97.4	H-1 parvovirus	ParV-21A	1.06383	0
ParV-12A	Mops bat parvovirus 12A/Kenya/BAT1228/2015	4664	2	DNA virus	ParV-12	Clus_45	81	4	Nonsegmented virus	Low-quality	10.31	Parvoviridae	BAT1228	Chiroptera	Mops condylurus	QKE54959.1	6.95e-40	32.2	Parvoviridae sp.	ParV-14A	41.1111	0
ParV-2A	Mops bat parvovirus 2A/Kenya/BAT1224/2015	6480	11	DNA virus	ParV-2	Clus_49	66	5	Nonsegmented virus	Low-quality	14.33	Parvoviridae	BAT1224	Chiroptera	Mops condylurus	QJQ50415.1	6.65e-16	25.5	Feline chaphamaparvovirus	ParV-26A	59.4512	0
ParV-5A	Taphozous bat parvovirus 5A/Kenya/BAT265/2015	5513	4	DNA virus	ParV-5	Clus_6	86	5	Nonsegmented virus	Complete	100	Parvoviridae	BAT265	Chiroptera	Taphozous hildegardeae	QHY93492.1	0	96.2	Ambidensovirus Croatia 17_S17	QHY93492.1	2.12121	637.044
ParV-5B	Coleura bat parvovirus 5B/Kenya/BAT260/2015	3022	1	DNA virus	ParV-5	Clus_6	86	3	Nonsegmented virus	Medium-quality	57.78	Parvoviridae	BAT260	Chiroptera	Coleura afra	QHY93492.1	0	91.7	Ambidensovirus Croatia 17_S17	ParV-5A	4.24242	0
ParV-9A	Coleura bat parvovirus 9A/Kenya/BAT267/2015	4785	1	DNA virus	ParV-9	Clus_6	86	4	Nonsegmented virus	High-quality	91.32	Parvoviridae	BAT267	Chiroptera	Coleura afra	QHY93492.1	0	92.8	Ambidensovirus Croatia 17_S17	ParV-5A	3.93939	0
ParV-17A	Coleura bat parvovirus 17A/Kenya/BAT269/2015	4122	3	DNA virus	ParV-17	Clus_68	94	5	Nonsegmented virus	Low-quality	9.12	Parvoviridae	BAT269	Chiroptera	Coleura afra	QKE54979.1	1.56e-36	33.8	Parvoviridae sp.	ParV-14A	66.1891	383.253
ParV-26A	Miniopterus bat parvovirus 26A/Kenya/BAT2997/2015	2541	4	DNA virus	ParV-26	Clus_77	97	2	Nonsegmented virus	Low-quality	5.62	Parvoviridae	BAT2997	Chiroptera	Miniopterus sp. clade 1 TD-2020	QTE04101.1	4e-33	32.7	Cecropis daurica parvoviridae sp.	ParV-19A	24.359	0
PbV-1A	Mus rat picobirnavirus 1A/Kenya/RNALIV2260/2016	1400	1	RNA virus	PbV-1	Clus_34	127	1	Segmented virus	Not-determined		Picobirnaviridae	RNALIV2260	Rodentia	Mus bufo	AVX53268.1	1.62e-287	84.4	Marmot picobirnavirus			0
PicoV-15A	Miniopterus bat picornavirus 15A/Kenya/BAT2988/2015	6939	2	RNA virus	PicoV-15	Clus_100	22	2	Nonsegmented virus	Medium-quality	62.85	Picornaviridae	BAT2988	Chiroptera	Miniopterus sp. clade 1 TD-2020	YP_004782528.1	0	70.3	Bat picornavirus 1	PicoV-15B	0.568182	87.0981
PicoV-33A	Mops bat picornavirus 33A/Kenya/BAT1538/2015	7813	2	RNA virus	PicoV-33	Clus_103	12	2	Nonsegmented virus	Medium-quality	57.33	Picornaviridae	BAT1538	Chiroptera	Mops condylurus	AIF74257.1	8.84e-178	69.4	Bat picornavirus	PicoV-9A	18.4211	0
PicoV-31A	Rousettus bat picornavirus 31A/Uganda/UV8/2018	6954	6	RNA virus	PicoV-31	Clus_105	83	1	Nonsegmented virus	High-quality	92.3	Picornaviridae	UV8	Chiroptera	Rousettus aegyptiacus	ART66861.1	5.3e-302	73.1	Teschovirus sp.	PicoV-29A	30.5936	853.483
PicoV-19A	Mops bat picornavirus 19A/Kenya/BAT1542/2015	6828	5	RNA virus	PicoV-19	Clus_11	32	1	Nonsegmented virus	Medium-quality	68.93	Picornaviridae	BAT1542	Chiroptera	Mops condylurus	QTE76069.1	0	61.3	Bat picornavirus LMA6	PicoV-16B	42.9429	209.699
PicoV-15B	Miniopterus bat picornavirus 15B/Kenya/BAT2999/2015	10465	1	RNA virus	PicoV-15	Clus_110	22	2	Nonsegmented virus	Medium-quality	75.41	Picornaviridae	BAT2999	Chiroptera	Miniopterus sp. clade 1 TD-2020	AEM23658.1	8.26e-219	84.4	Bat picornavirus 1	PicoV-15A	0.568182	0
PicoV-14A	Aethomys rat picornavirus 14A/Kenya/RNALIV2221/2016	6971	9	RNA virus	PicoV-14	Clus_111	35	1	Nonsegmented virus	Medium-quality	77.24	Picornaviridae	RNALIV2221	Rodentia	Aethomys hindei	AWK02673.1	0	63.3	Apodemus agrarius picornavirus	PicoV-33A	40.4444	1.44462
PicoV-24A	Rousettus bat picornavirus 24A/Uganda/UR13/2018	6945	4	RNA virus	PicoV-24	Clus_117	14	1	Nonsegmented virus	High-quality	94.42	Picornaviridae	UR13	Chiroptera	Rousettus aegyptiacus	AIF74257.1	0	57.4	Bat picornavirus	PicoV-25B	9.41358	0
PicoV-25A	Rousettus bat picornavirus 25A/Uganda/UR47/2018	7720	7	RNA virus	PicoV-25	Clus_117	14	2	Nonsegmented virus	High-quality	100	Picornaviridae	UR47	Chiroptera	Rousettus aegyptiacus	YP_004782204.1	0	61.6	Bat picornavirus 3	PicoV-25B	0.308642	0
PicoV-25C	Rousettus bat picornavirus 25C/Kenya/BAT6/2015	7693	4	RNA virus	PicoV-25	Clus_117	14	1	Nonsegmented virus	Medium-quality	85.24	Picornaviridae	BAT6	Chiroptera	Rousettus aegyptiacus	YP_004782204.1	1.56e-188	66.6	Bat picornavirus 3	PicoV-25A	0.815217	1148.63
PicoV-20A	Chaerephon bat picornavirus 20A/Kenya/BAT1317/2015	6735	5	RNA virus	PicoV-20	Clus_123	33	3	Nonsegmented virus	Medium-quality	74.63	Picornaviridae	BAT1317	Chiroptera	Chaerephon leucogaster	AIF74260.1	0	76.7	Bat picornavirus	PicoV-25D	35.1779	0
PicoV-5A	Taphozous bat picornavirus 5A/Kenya/BAT255/2015	7922	2	RNA virus	PicoV-5	Clus_134	10	2	Nonsegmented virus	Medium-quality	87.78	Picornaviridae	BAT255	Chiroptera	Taphozous hildegardeae	AIF74257.1	0	55.9	Bat picornavirus	PicoV-27A	15.36	0
PicoV-30A	Eidolon bat picornavirus 30A/Kenya/BAT1048/2015	1652	2	RNA virus	PicoV-30	Clus_136	82	1	Nonsegmented virus	Low-quality	14.96	Picornaviridae	BAT1048	Chiroptera	Eidolon helvum	QKE55023.1	5.61e-173	53.2	Picornaviridae sp.	YP_009026377.1	48.7288	0.226767
PicoV-28A	Hipposideros bat picornavirus 28A/Kenya/BAT621/2015	1812	1	RNA virus	PicoV-28	Clus_138	73	1	Nonsegmented virus	Low-quality	20.08	Picornaviridae	BAT621	Chiroptera	Hipposideros caffer	AIF74256.1	1.39e-263	62.3	Bat picornavirus	PicoV-25D	46.729	0
PicoV-32A	Miniopterus bat picornavirus 32A/Kenya/BAT2988/2015	1634	1	RNA virus	PicoV-32	Clus_14	84	1	Nonsegmented virus	Low-quality	15.84	Picornaviridae	BAT2988	Chiroptera	Miniopterus sp. clade 1 TD-2020	QKK82959.1	9.54e-207	62.2	Lycopersicon esculentum picorna-like virus	PicoV-1A	39.1566	0
PicoV-7A	Miniopterus bat picornavirus 7A/Kenya/BAT0740/2015	7796	1	RNA virus	PicoV-7	Clus_155	9	1	Nonsegmented virus	High-quality	100	Picornaviridae	BAT0740	Chiroptera	Miniopterus sp. clade 10 TD-2020	AFK85008.1	0	72.5	Ia io picornavirus 1	AFK85008.1	21.3611	0
PicoV-22A	Taphozous bat picornavirus 22A/Kenya/BAT263/2015	6623	1	RNA virus	PicoV-22	Clus_165	38	2	Nonsegmented virus	Medium-quality	89.52	Picornaviridae	BAT263	Chiroptera	Taphozous hildegardeae	YP_009508298.1	0	49.1	Shanbavirus A	PicoV-16B	44.1441	0
PicoV-27A	Taphozous bat picornavirus 27A/Kenya/BAT263/2015	2076	1	RNA virus	PicoV-27	Clus_170	10	1	Nonsegmented virus	Low-quality	40.01	Picornaviridae	BAT263	Chiroptera	Taphozous hildegardeae	AWK02674.1	0	68.9	Rhinolophus picornavirus	PicoV-5A	15.36	0
PicoV-29A	Rousettus bat picornavirus 29A/Kenya/BAT3/2015	6891	2	RNA virus	PicoV-29	Clus_178	80	1	Nonsegmented virus	High-quality	92.35	Picornaviridae	BAT3	Chiroptera	Rousettus aegyptiacus	ART66861.1	1.04e-285	66.1	Teschovirus sp.	PicoV-31A	30.5936	157.871
PicoV-9A	Chaerephon bat picornavirus 9A/Kenya/BAT1462/2015	7748	1	RNA virus	PicoV-9	Clus_20	12	1	Nonsegmented virus	Medium-quality	85.85	Picornaviridae	BAT1462	Chiroptera	Chaerephon leucogaster	AIF74257.1	0	61.9	Bat picornavirus	PicoV-33A	18.4211	0
PicoV-25B	Rousettus bat picornavirus 25B/Uganda/UGR44/2019	6851	10	RNA virus	PicoV-25	Clus_27	14	4	Nonsegmented virus	High-quality	90.26	Picornaviridae	UGR44	Chiroptera	Rousettus aegyptiacus	YP_004782204.1	0	63.2	Bat picornavirus 3	PicoV-25A	0.308642	173.495
PicoV-18A	Eidolon bat picornavirus 18A/Kenya/BAT509/2015	6873	2	RNA virus	PicoV-18	Clus_30	5	1	Nonsegmented virus	High-quality	100	Picornaviridae	BAT509	Chiroptera	Eidolon helvum	YP_009345901.1	0	74.8	Bat sapelovirus	YP_009345901.1	21.4391	0
PicoV-17A	Rousettus bat picornavirus 17A/Kenya/BAT1823/2015	6927	12	RNA virus	PicoV-17	Clus_32	30	1	Nonsegmented virus	Medium-quality	69.93	Picornaviridae	BAT1823	Chiroptera	Rousettus aegyptiacus	YP_009345900.1	0	54.3	Crohivirus B	PicoV-17B	4.74951	853.483
PicoV-17B	Rousettus bat picornavirus 17B/Uganda/UGR87/2019	6811	7	RNA virus	PicoV-17	Clus_32	30	1	Nonsegmented virus	Medium-quality	68.76	Picornaviridae	UGR87	Chiroptera	Rousettus aegyptiacus	YP_009345900.1	0	55.4	Crohivirus B	PicoV-17A	4.74951	853.483
PicoV-21A	Hipposideros bat picornavirus 21A/Kenya/BAT621/2015	6716	2	RNA virus	PicoV-21	Clus_33	34	2	Nonsegmented virus	Medium-quality	67.8	Picornaviridae	BAT621	Chiroptera	Hipposideros caffer	YP_009508298.1	0	60.4	Shanbavirus A	PicoV-16B	30.6306	0
PicoV-11A	Rousettus bat picornavirus 11A/Uganda/UV28/2018	7670	9	RNA virus	PicoV-11	Clus_35	14	1	Nonsegmented virus	High-quality	100	Picornaviridae	UV28	Chiroptera	Rousettus aegyptiacus	YP_004782204.1	0	59.4	Bat picornavirus 3	PicoV-11B	1.00819	173.495
PicoV-11B	Rousettus bat picornavirus 11B/Kenya/BAT1828/2015	7611	1	RNA virus	PicoV-11	Clus_35	14	2	Nonsegmented virus	Medium-quality	84.33	Picornaviridae	BAT1828	Chiroptera	Rousettus aegyptiacus	YP_004782204.1	0	59.1	Bat picornavirus 3	PicoV-11A	1.00819	0
PicoV-8A	Rousettus bat picornavirus 8A/Uganda/UGR5/2019	7791	10	RNA virus	PicoV-8	Clus_35	14	2	Nonsegmented virus	Medium-quality	86.33	Picornaviridae	UGR5	Chiroptera	Rousettus aegyptiacus	YP_004782204.1	0	58.8	Bat picornavirus 3	PicoV-11A	5.48204	173.495
PicoV-16B	Miniopterus bat picornavirus 16B/Kenya/BAT2999/2015	6904	1	RNA virus	PicoV-16	Clus_39	31	3	Nonsegmented virus	Medium-quality	66.53	Picornaviridae	BAT2999	Chiroptera	Miniopterus sp. clade 1 TD-2020	YP_009508298.1	1.7e-197	81.2	Shanbavirus A	PicoV-16A	2.67857	0
PicoV-10A	Rousettus bat picornavirus 10A/Kenya/BAT22/2015	7718	16	RNA virus	PicoV-10	Clus_43	7	1	Nonsegmented virus	High-quality	100	Picornaviridae	BAT22	Chiroptera	Rousettus aegyptiacus	YP_009345901.1	0	63.8	Bat sapelovirus	YP_009345901.1	28.048	1166.43
PicoV-6A	Eidolon bat picornavirus 6A/Kenya/BAT606/2015	7806	10	RNA virus	PicoV-6	Clus_44	5	1	Nonsegmented virus	High-quality	100	Picornaviridae	BAT606	Chiroptera	Eidolon helvum	YP_009345901.1	0	97.7	Bat sapelovirus	YP_009345901.1	2.33733	720.579
PicoV-4A	Coleura bat picornavirus 4A/Kenya/BAT258/2015	8013	4	RNA virus	PicoV-4	Clus_46	8	1	Nonsegmented virus	Medium-quality	88.79	Picornaviridae	BAT258	Chiroptera	Coleura afra	QIC50030.1	0	56.7	Bat picornavirus	PicoV-4B	0.567465	60.7356
PicoV-4B	Coleura bat picornavirus 4B/Kenya/BAT1596/2015	8000	7	RNA virus	PicoV-4	Clus_46	8	1	Nonsegmented virus	Medium-quality	88.64	Picornaviridae	BAT1596	Chiroptera	Coleura afra	QIC50030.1	0	56.7	Bat picornavirus	PicoV-4A	0.567465	0
PicoV-25D	Rousettus bat picornavirus 25D/Uganda/UV23/2018	6911	1	RNA virus	PicoV-25	Clus_48	14	4	Nonsegmented virus	Medium-quality	74.33	Picornaviridae	UV23	Chiroptera	Rousettus aegyptiacus	AEM23662.1	9.26e-182	71.5	Bat picornavirus 3	PicoV-25B	0.42735	0
PicoV-1A	Miniopterus bat picornavirus 1A/Kenya/BAT2999/2015	9560	1	RNA virus	PicoV-1	Clus_55	1	1	Nonsegmented virus	Medium-quality	86.59	Picornaviridae	BAT2999	Chiroptera	Miniopterus sp. clade 1 TD-2020	QKN89025.1	0	66	Riboviria sp.	PicoV-26A	31.2766	0
PicoV-26A	Miniopterus bat picornavirus 26A/Kenya/BAT0735/2015	5442	2	RNA virus	PicoV-26	Clus_58	60	1	Nonsegmented virus	Medium-quality	57.48	Picornaviridae	BAT0735	Chiroptera	Miniopterus sp. clade 10 TD-2020	QKK82959.1	0	79.9	Lycopersicon esculentum picorna-like virus	PicoV-1A	31.2766	0
PicoV-12A	Mops bat picornavirus 12A/Kenya/BAT0641/2015	7562	1	RNA virus	PicoV-12	Clus_65	15	2	Nonsegmented virus	Medium-quality	68.49	Picornaviridae	BAT0641	Chiroptera	Mops condylurus	AIF74248.1	0	69.4	Bat picornavirus	YP_009133208.1	65.6373	0
PicoV-16A	Miniopterus bat picornavirus 16A/Kenya/BAT0740/2015	6927	2	RNA virus	PicoV-16	Clus_7	31	1	Nonsegmented virus	Medium-quality	69.93	Picornaviridae	BAT0740	Chiroptera	Miniopterus sp. clade 10 TD-2020	YP_009508298.1	0	78.3	Shanbavirus A	PicoV-16B	2.67857	0
PicoV-2A	Miniopterus bat picornavirus 2A/Kenya/BAT0738/2015	8541	2	RNA virus	PicoV-2	Clus_71	17	2	Nonsegmented virus	High-quality	100	Picornaviridae	BAT0738	Chiroptera	Miniopterus sp. clade 10 TD-2020	AJC98117.1	0	79.5	Bat picornavirus	YP_009664724.1	14.7282	0
PicoV-23A	Taphozous bat picornavirus 23A/Kenya/BAT257/2015	6553	1	RNA virus	PicoV-23	Clus_73	37	1	Nonsegmented virus	Medium-quality	88.82	Picornaviridae	BAT257	Chiroptera	Taphozous hildegardeae	QTE76071.1	0	37.4	Bat picornavirus CUS8	PicoV-16B	51.8182	0
PicoV-4C	Coleura bat picornavirus 4C/Kenya/BAT262/2015	7748	4	RNA virus	PicoV-4	Clus_75	8	1	Nonsegmented virus	Medium-quality	85.85	Picornaviridae	BAT262	Chiroptera	Coleura afra	QIC50030.1	0	58.5	Bat picornavirus	PicoV-4A	3.21932	774.995
PicoV-4D	Coleura bat picornavirus 4D/Kenya/BAT1590/2015	2015	2	RNA virus	PicoV-4	Clus_75	8	1	Nonsegmented virus	Low-quality	22.33	Picornaviridae	BAT1590	Chiroptera	Coleura afra	QIC50030.1	2.09e-297	65.6	Bat picornavirus	PicoV-4A	0.694444	36.465
PicoV-13A	Rousettus bat picornavirus 13A/Kenya/BAT1831/2015	7028	8	RNA virus	PicoV-13	Clus_84	29	2	Nonsegmented virus	Medium-quality	70.95	Picornaviridae	BAT1831	Chiroptera	Rousettus aegyptiacus	YP_009345900.1	0	76.9	Crohivirus B	YP_009345900.1	20.8597	543.448
PolV-1A	Miniopterus bat polyomavirus 1A/Kenya/BAT2996/2015	5425	2	DNA virus	PolV-1	Clus_101	59	6	Nonsegmented virus	High-quality	100	Polyomaviridae	BAT2996	Chiroptera	Miniopterus sp. B76	YP_007346964.1	8.29e-300	64.1	Cardioderma cor polyomavirus 1	YP_007346964.1	27.0758	0
PolV-8A	Chaerephon bat polyomavirus 8A/Kenya/BAT2727/2015	2240	1	DNA virus	PolV-8	Clus_118	113	2	Nonsegmented virus	Low-quality	43.62	Polyomaviridae	BAT2727	Chiroptera	Chaerephon leucogaster	YP_007346953.1	7.31e-208	73.3	Chaerephon polyomavirus 1	YP_007346954.1	13.6364	0
PolV-6A	Lemniscomys rat polyomavirus 6A/Kenya/19BR112/2019	5518	3	DNA virus	PolV-6	Clus_142	77	5	Nonsegmented virus	Complete	100	Polyomaviridae	19BR112	Rodentia	Lemniscomys striatus	QIQ69360.1	3.59e-102	70.4	Sciurus carolinensis polyomavirus 1	QIQ69363.1	38.1579	48.626
PolV-7A	Otomops bat polyomavirus 7A/Kenya/BAT0810/2015	1798	1	DNA virus	PolV-7	Clus_16	99	2	Nonsegmented virus	Low-quality	32.89	Polyomaviridae	BAT0810	Chiroptera	Otomops martiensseni	YP_009352861.1	5.21e-83	56.6	Vicugna pacos polyomavirus 1	YP_001285488.1	43.2763	0
PolV-5A	Rousettus bat polyomavirus 5A/Uganda/URA13SL/2018	4878	6	DNA virus	PolV-5	Clus_61	76	6	Nonsegmented virus	High-quality	96.12	Polyomaviridae	URA13SL	Chiroptera	Rousettus aegyptiacus	YP_009351902.1	0	81.2	Rousettus aegyptiacus polyomavirus 1	YP_009351902.1	17.3184	0
PolV-4A	Rousettus bat polyomavirus 4A/Kenya/BAT2801/2015	4689	2	DNA virus	PolV-4	Clus_92	74	3	Nonsegmented virus	High-quality	100	Polyomaviridae	BAT2801	Chiroptera	Rousettus aegyptiacus	YP_009552118.1	0	80.4	Bat polyomavirus	YP_009552118.1	17.3752	853.483
PolV-2A	Rousettus bat polyomavirus 2A/Uganda/UR14/2018	5140	2	DNA virus	PolV-2	Clus_94	76	6	Nonsegmented virus	Complete	100	Polyomaviridae	UR14	Chiroptera	Rousettus aegyptiacus	BBG62151.2	0	94.4	Rousettus leschenaultii polyomavirus 1	BBG62151.2	5.04673	0
PolV-3A	Chaerephon bat polyomavirus 3A/Kenya/BAT1318/2015	4979	2	DNA virus	PolV-3	Clus_96	69	4	Nonsegmented virus	Complete	100	Polyomaviridae	BAT1318	Chiroptera	Chaerephon leucogaster	YP_009345068.1	3.59e-168	47	Pomona leaf-nosed bat associated polyomavirus	PolV-4A	48.9758	0
PoxV-1A	Rousettus bat poxvirus 1A/Uganda/UGR70/2019	154894	8	DNA virus	PoxV-1	Clus_164	47	155	Nonsegmented virus	Medium-quality	62.32	Poxviridae	UGR70	Chiroptera	Rousettus aegyptiacus	NP_044030.1	0	83.3	Molluscum contagiosum virus subtype 1	QGN68072.1	16.8872	1166.43
ReoV-2A	Mops bat reovirus 2A/Kenya/BAT1216/2015	3920	1	RNA virus	ReoV-2	Clus_116	44	1	Segmented virus	Not-determined		Reoviridae	BAT1216	Chiroptera	Mops condylurus	AVM87459.1	5.9e-119	27.7	Wenling scaldfish reovirus	ReoV-2C	4.2328	0
ReoV-2B	Mops bat reovirus 2B/Kenya/BAT1219/2015	3900	5	RNA virus	ReoV-2	Clus_116	44	1	Segmented virus	Not-determined		Reoviridae	BAT1219	Chiroptera	Mops condylurus	AVM87459.1	9.93e-119	28.3	Wenling scaldfish reovirus	ReoV-2C	1.23457	0
ReoV-2C	Mops bat reovirus 2C/Kenya/BAT1221/2015	2292	2	RNA virus	ReoV-2	Clus_116	44	1	Segmented virus	Not-determined		Reoviridae	BAT1221	Chiroptera	Mops condylurus	AVM87459.1	5.38e-66	28.2	Wenling scaldfish reovirus	ReoV-2B	1.23457	0
ReoV-4A	Rousettus bat reovirus 4A/Kenya/BAT1841/2015	3282	1	RNA virus	ReoV-4	Clus_163	52	1	Segmented virus	Not-determined		Reoviridae	BAT1841	Chiroptera	Rousettus aegyptiacus	ANS59506.1	0	98.5	Rotavirus A	ADW11151.1	17.0478	0
ReoV-6A	Triaenops bat reovirus 6A/Kenya/BFS094/2015	2403	0	RNA virus	ReoV-6	Clus_168	48	1	Segmented virus	Not-determined		Reoviridae	BFS094	Chiroptera	Triaenops afer	AWV67027.1	0	80.3	Bat rotavirus H	AYA93289.1	17.9632	0
ReoV-1A	Coleura bat reovirus 1A/Kenya/BAT267/2015	4127	1	RNA virus	ReoV-1	Clus_175	43	1	Segmented virus	Not-determined		Reoviridae	BAT267	Chiroptera	Coleura afra	AVM87459.1	9.38e-109	26.3	Wenling scaldfish reovirus	ReoV-2C	58.3774	0
ReoV-3A	Coleura bat reovirus 3A/Kenya/BAT269/2015	3605	4	RNA virus	ReoV-3	Clus_47	48	1	Segmented virus	Low-quality	31.18	Reoviridae	BAT269	Chiroptera	Coleura afra	AWV67027.1	0	77.5	Bat rotavirus H	ReoV-6A	19.6605	162
RhaV-1A	Coleura bat rhabdovirus 1A/Kenya/BAT1590/2015	1335	0	RNA virus	RhaV-1	Clus_8	128	1	Nonsegmented virus	Low-quality	0.7	Rhabdoviridae	BAT1590	Chiroptera	Coleura afra	YP_009204560.1	1.38e-61	38.1	Fox fecal rhabdovirus			0

## Sheet: S3
Sample_ID	Individual	Host_Category	Host_species	Sample_Type	Abbreviated_Sample_Type	vANI95	Viral_family	Nun_reads	Covered_length.(bp)	Coverage.(%)	Mean_depth	Mismatch_Rate.(%)	Clean_data.(Gb)	RPM	RPKM	Geographic_Site	GPS
19BR101	19BR101	Rat	Rattus norvegicus	Mixed_liver_lung_kidney_tissue	Tissue	ParV-20A	Parvoviridae	170	2497	72.0219	4.94376	5.00146	18.5922	1.34063	0.386684	G9	0.814633,36.27294
19BR101	19BR101	Rat	Rattus norvegicus	Mixed_liver_lung_kidney_tissue	Tissue	ParV-21A	Parvoviridae	211	4327	81.8113	5.31537	0.697087	18.5922	1.66396	0.384642	G9	0.814633,36.27294
19BR102	19BR102	Rat	Rattus norvegicus	Mixed_liver_lung_kidney_tissue	Tissue	ParV-20A	Parvoviridae	133	1925	55.5235	3.52928	4.49612	22.1465	0.869454	0.25078	G9	0.814633,36.27294
19BR104	19BR104	Rat	Rattus norvegicus	Mixed_liver_lung_kidney_tissue	Tissue	ParV-20A	Parvoviridae	161	1475	42.544	4.23046	4.65053	22.6348	1.02117	0.29454	G9	0.45401,36.19453
19BR112	19BR112	Rat	Lemniscomys striatus	Mixed_liver_lung_kidney_tissue	Tissue	PolV-6A	Polyomaviridae	337	5215	94.5089	8.68702	0.450601	6.31707	7.59693	1.37675	G9	0.45401,36.19453
19BR116	19BR116	Rat	Rattus norvegicus	Mixed_liver_lung_kidney_tissue	Tissue	ParV-16B	Parvoviridae	161	4071	94.6744	4.36488	0.229077	17.9704	1.29972	0.30226	G9	0.814633,36.27294
19BR118	19BR118	Rat	Rattus norvegicus	Mixed_liver_lung_kidney_tissue	Tissue	ParV-16B	Parvoviridae	94	3358	78.093	2.67721	0.234538	17.2074	0.774806	0.180188	G9	0.814633,36.27294
19BR120	19BR120	Rat	Rattus norvegicus	Mixed_liver_lung_kidney_tissue	Tissue	ParV-21A	Parvoviridae	887	3202	60.5407	19.0622	4.03112	9.70594	13.2165	3.05514	G9	0.814633,36.27294
19BR120	19BR120	Rat	Rattus norvegicus	Mixed_liver_lung_kidney_tissue	Tissue	ParV-20A	Parvoviridae	1092	3467	100	42.0014	0.39961	9.70594	16.2711	4.69314	G9	0.814633,36.27294
19BR120	19BR120	Rat	Rattus norvegicus	Mixed_liver_lung_kidney_tissue	Tissue	ParV-22A	Parvoviridae	2524	3024	100	111.74	0.182003	9.70594	37.6083	12.4366	G9	0.814633,36.27294
19BR122	19BR122	Rat	Rattus norvegicus	Mixed_liver_lung_kidney_tissue	Tissue	ParV-16B	Parvoviridae	6190	4300	100	197.986	0.193808	7.26534	123.643	28.7541	G9	0.814633,36.27294
19BR143	19BR143	Rat	Mastomys natalensis	Mixed_liver_lung_kidney_tissue	Tissue	ParV-11A	Parvoviridae	226	2475	52.9752	5.12136	9.2418	26.2772	1.10382	0.236262	G9	0.45401,36.19453
19BR157	19BR157	Rat	Rattus norvegicus	Mixed_liver_lung_kidney_tissue	Tissue	ParV-20A	Parvoviridae	126	2243	64.6957	3.63455	4.84152	13.0944	1.38647	0.399905	G9	0.814633,36.27294
19BR157	19BR157	Rat	Rattus norvegicus	Mixed_liver_lung_kidney_tissue	Tissue	ParV-21A	Parvoviridae	142	3895	73.6434	3.22084	1.05634	13.0944	1.56253	0.361196	G9	0.814633,36.27294
19BR160	19BR160	Rat	Rattus norvegicus	Mixed_liver_lung_kidney_tissue	Tissue	ParV-16B	Parvoviridae	253	3892	90.5116	5.40093	0.417546	28.7839	1.20738	0.280786	G9	0.814633,36.27294
19BR161	19BR161	Rat	Rattus norvegicus	Mixed_liver_lung_kidney_tissue	Tissue	ParV-16B	Parvoviridae	1381	4300	100	37.8133	0.316101	19.1823	10.2681	2.38794	G9	0.814633,36.27294
19BR163KID	19BR163	Rat	Otomys angoniensis	Kidney_tissue	Tissue	ParaV-6A	Paramyxoviridae	104408	16041	100	644.121	1.227	4.51686	4563.91	284.516	G9	0.45401,36.19453
19BR163KID	19BR163	Rat	Otomys angoniensis	Kidney_tissue	Tissue	ParaV-1A	Paramyxoviridae	192554	19279	100	988.526	1.23796	4.51686	8416.98	436.588	G9	0.45401,36.19453
19BR166	19BR166	Rat	Rattus norvegicus	Mixed_liver_lung_kidney_tissue	Tissue	ParV-16B	Parvoviridae	456	4170	96.9767	12.2142	0.289375	13.7767	4.39592	1.02231	G9	0.814633,36.27294
19BR169	19BR169	Rat	Rattus norvegicus	Mixed_liver_lung_kidney_tissue	Tissue	ParV-21A	Parvoviridae	128	3029	57.2698	3.07582	1.07567	20.3681	0.912864	0.211018	G9	0.814633,36.27294
19BR169	19BR169	Rat	Rattus norvegicus	Mixed_liver_lung_kidney_tissue	Tissue	ParV-20A	Parvoviridae	135	2358	68.0127	4.08509	3.73034	20.3681	0.962786	0.2777	G9	0.814633,36.27294
19BR173	19BR173	Rat	Rattus norvegicus	Mixed_liver_lung_kidney_tissue	Tissue	ParV-21A	Parvoviridae	234	3633	68.6897	5.23426	1.79855	13.6479	2.4961	0.577001	G9	0.814633,36.27294
19BR173	19BR173	Rat	Rattus norvegicus	Mixed_liver_lung_kidney_tissue	Tissue	ParV-20A	Parvoviridae	318	3239	93.4237	10.4159	3.60196	13.6479	3.39214	0.978409	G9	0.814633,36.27294
19BR174	19BR174	Rat	Rattus norvegicus	Mixed_liver_lung_kidney_tissue	Tissue	ParV-16B	Parvoviridae	100	3240	75.3488	3.03372	0.130318	11.2356	1.27695	0.296966	G9	0.814633,36.27294
19BR176	19BR176	Rat	Mastomys natalensis	Mixed_liver_lung_kidney_tissue	Tissue	ParV-11A	Parvoviridae	84	2453	52.5043	2.02226	9.58065	18.8514	0.616041	0.131858	G9	0.45401,36.19453
19BR178	19BR178	Rat	Rattus norvegicus	Mixed_liver_lung_kidney_tissue	Tissue	ParV-21A	Parvoviridae	123	3090	58.4231	2.91662	1.21161	21.6037	0.825247	0.190765	G9	0.814633,36.27294
19BR178	19BR178	Rat	Rattus norvegicus	Mixed_liver_lung_kidney_tissue	Tissue	ParV-20A	Parvoviridae	156	3167	91.347	4.59937	3.84784	21.6037	1.04666	0.301891	G9	0.814633,36.27294
19BR179	19BR179	Rat	Rattus norvegicus	Mixed_liver_lung_kidney_tissue	Tissue	ParV-21A	Parvoviridae	118	3152	59.5954	2.73927	1.35834	12.3739	1.39694	0.322917	G9	0.814633,36.27294
19BR179	19BR179	Rat	Rattus norvegicus	Mixed_liver_lung_kidney_tissue	Tissue	ParV-20A	Parvoviridae	155	3092	89.1837	4.55697	3.55969	12.3739	1.83496	0.529265	G9	0.814633,36.27294
19BR180	19BR180	Rat	Rattus norvegicus	Mixed_liver_lung_kidney_tissue	Tissue	ParV-21A	Parvoviridae	142	3232	61.108	3.17073	1.32976	18.4416	1.08389	0.250552	G9	0.814633,36.27294
19BR180	19BR180	Rat	Rattus norvegicus	Mixed_liver_lung_kidney_tissue	Tissue	ParV-20A	Parvoviridae	166	2777	80.0981	4.69138	4.73238	18.4416	1.26708	0.365469	G9	0.814633,36.27294
19BR181KID	19BR181	Rat	Mus cf. gratus TA-2014	Kidney_tissue	Tissue	ParaV-5A	Paramyxoviridae	2448690	17571	100	13524	1.30713	9.49758	25384.3	1444.67	G8	-1.3999984,36.6333308
19BR182KID	19BR182	Rat	Dendromus insignis	Kidney_tissue	Tissue	FlaV-8A	Flaviviridae	33	1794	68.894	1.82066	0.527315	8.91967	0.527513	0.202578	G8	-1.3999984,36.6333308
19BR182KID	19BR182	Rat	Dendromus insignis	Kidney_tissue	Tissue	ArteV-1A	Arteriviridae	296	3541	100	12.2544	0.311103	8.91967	4.73163	1.33624	G8	-1.3999984,36.6333308
19BR182KID	19BR182	Rat	Dendromus insignis	Kidney_tissue	Tissue	ParaV-9A	Paramyxoviridae	8377	16977	100	72.2807	0.269329	8.91967	133.908	7.88763	G8	-1.3999984,36.6333308
19BR183	19BR183	Rat	Lophuromys flavopunctatus	Mixed_liver_lung_kidney_tissue	Tissue	FlaV-4A	Flaviviridae	1344	9683	93.1506	18.1503	0.865312	1.84106	105.715	10.9176	G8	-1.3999984,36.6333308
19BR184KID	19BR184	Rat	Lophuromys flavopunctatus	Kidney_tissue	Tissue	FlaV-1B	Flaviviridae	11307	9054	100	122.025	0.942972	5.83426	192.028	21.2091	G8	-1.3999984,36.6333308
19BR184KID	19BR184	Rat	Lophuromys flavopunctatus	Kidney_tissue	Tissue	ParaV-3A	Paramyxoviridae	146760	18012	100	796.678	0.877895	5.83426	2492.43	138.376	G8	-1.3999984,36.6333308
911	911	Rat	Praomys jacksoni	Lung_tissue	Tissue	FlaV-6A	Flaviviridae	912	4876	100	27.4807	0.237315	5.50519	24.4759	5.01968	G2	0.9833294,31.083333
912	912	Rat	Lophuromys stanleyi	Lung_tissue	Tissue	FlaV-1A	Flaviviridae	5157	9099	100	82.7496	0.350752	5.82406	128.611	14.1346	G2	0.9833294,31.083333
913	913	Rat	Praomys jacksoni	Lung_tissue	Tissue	FlaV-6B	Flaviviridae	194	1777	100	15.9415	0.187074	6.79778	4.04336	2.27539	G2	0.9833294,31.083333
913	913	Rat	Praomys jacksoni	Lung_tissue	Tissue	FlaV-6A	Flaviviridae	204	3107	63.7203	5.95509	4.11171	6.79778	4.25178	0.871981	G2	0.9833294,31.083333
945	945	Rat	Lophuromys stanleyi	Lung_tissue	Tissue	FlaV-9A	Flaviviridae	74	2348	100	4.70187	0.597826	9.80713	1.10024	0.468585	G2	0.499998,31.666664
947	947	Rat	Lophuromys stanleyi	Lung_tissue	Tissue	FlaV-1A	Flaviviridae	122	4729	51.9727	1.80393	7.20501	18.0795	0.94342	0.103684	G2	0.499998,31.666664
956	956	Rat	Lophuromys stanleyi	Lung_tissue	Tissue	FlaV-1A	Flaviviridae	78	4294	47.192	1.2042	9.18116	8.76312	1.29811	0.142665	G2	0.499998,31.666664
BAT0112	BAT0112	Bat	Coleura afra	Single_feces	Feces	AstV-11A	Astroviridae	576	4030	100	13.8901	1.71302	3.91682	14.6172	3.6271	G14	-4.613914376,39.35433553
BAT0112	BAT0112	Bat	Coleura afra	Single_feces	Feces	PicoV-4A	Picornaviridae	3873	5107	63.7339	47.6769	2.29506	3.91682	98.2857	12.2658	G14	-4.613914376,39.35433553
BAT0112	BAT0112	Bat	Coleura afra	Single_feces	Feces	ReoV-3A	Reoviridae	31705	3084	85.5479	867.364	4.8253	3.91682	804.582	223.185	G14	-4.613914376,39.35433553
BAT0636	BAT0636	Bat	Mops condylurus	Single feces	Feces	PV-9B	Papillomaviridae	55	1409	100	5.77005	0.627306	7.03991	1.16428	0.826319	G9	0.482908,35.986629
BAT0636	BAT0636	Bat	Mops condylurus	Single feces	Feces	PV-9A	Papillomaviridae	165	2996	99.4028	8.01626	0.947651	7.03991	3.49285	1.15888	G9	0.482908,35.986629
BAT0636	BAT0636	Bat	Mops condylurus	Single feces	Feces	PV-4A	Papillomaviridae	508	5113	100	14.5621	0.996753	7.03991	10.7537	2.10322	G9	0.482908,35.986629
BAT0639	BAT0639	Bat	Mops condylurus	Single feces	Feces	PV-4A	Papillomaviridae	66	2551	49.8924	1.78447	6.88867	14.2182	0.691177	0.13518	G9	0.482908,35.986629
BAT0639	BAT0639	Bat	Mops condylurus	Single feces	Feces	ParV-8A	Parvoviridae	8726	4750	98.8348	249.192	0.39475	14.2182	91.382	19.0141	G9	0.482908,35.986629
BAT0640	BAT0640	Bat	Mops condylurus	Single feces	Feces	ParV-5A	Parvoviridae	185	4271	77.4714	4.74098	9.22295	5.12358	5.3766	0.975258	G9	0.482908,35.986629
BAT0640	BAT0640	Bat	Mops condylurus	Single feces	Feces	AstV-14B	Astroviridae	421	4238	67.6564	9.73404	8.14325	5.12358	12.2354	1.95329	G9	0.482908,35.986629
BAT0641	BAT0641	Bat	Mops condylurus	Single feces	Feces	PV-4A	Papillomaviridae	109	2185	42.7342	2.7078	8.49023	6.6697	2.44298	0.477798	G9	0.482908,35.986629
BAT0641	BAT0641	Bat	Mops condylurus	Single feces	Feces	PicoV-19A	Picornaviridae	216	3747	54.877	4.7292	2.86767	6.6697	4.84114	0.709013	G9	0.482908,35.986629
BAT0641	BAT0641	Bat	Mops condylurus	Single feces	Feces	PicoV-12A	Picornaviridae	6461	7562	100	126.236	0.418904	6.6697	144.808	19.1495	G9	0.482908,35.986629
BAT0646	BAT0646	Bat	Mops condylurus	Single feces	Feces	PV-4A	Papillomaviridae	69	3103	60.6884	1.7788	4.88153	7.68199	1.33208	0.260527	G9	0.482908,35.986629
BAT0646	BAT0646	Bat	Mops condylurus	Single feces	Feces	PV-12A	Papillomaviridae	656	6975	92.4331	12.3707	2.57755	7.68199	12.6644	1.78422	G9	0.482908,35.986629
BAT0647	BAT0647	Bat	Mops condylurus	Single feces	Feces	PicoV-19A	Picornaviridae	126	3561	52.1529	2.68673	2.06596	6.45426	2.91242	0.42654	G9	0.482908,35.986629
BAT0647	BAT0647	Bat	Mops condylurus	Single feces	Feces	PV-12A	Papillomaviridae	559	6405	84.8794	10.1855	9.75594	6.45426	12.921	1.82037	G9	0.482908,35.986629
BAT0649	BAT0649	Bat	Mops condylurus	Single feces	Feces	PV-12A	Papillomaviridae	127	4580	60.6944	2.20103	9.10289	11.3519	1.67181	0.235532	G9	0.482908,35.986629
BAT0735	BAT0735	Bat	Miniopterus sp. clade 10 TD-2020	Single feces	Feces	PicoV-26A	Picornaviridae	1028	5351	98.3278	27.9487	0.527953	3.70407	41.311	7.59114	G4	-0.276536,35.272731
BAT0735	BAT0735	Bat	Miniopterus sp. clade 10 TD-2020	Single feces	Feces	AstV-5A	Astroviridae	1420	5840	87.4644	31.0353	4.23863	3.70407	57.0638	8.54633	G4	-0.276536,35.272731
BAT0736	BAT0736	Bat	Miniopterus sp. clade 10 TD-2020	Single feces	Feces	CalV-19B	Caliciviridae	121	1492	100	12.0905	0.604213	1.10715	16.1832	10.8466	G4	-0.276536,35.272731
BAT0736	BAT0736	Bat	Miniopterus sp. clade 10 TD-2020	Single feces	Feces	PicoV-16A	Picornaviridae	133	3829	55.2765	2.77783	2.71253	1.10715	17.7881	2.56794	G4	-0.276536,35.272731
BAT0736	BAT0736	Bat	Miniopterus sp. clade 10 TD-2020	Single feces	Feces	AstV-23A	Astroviridae	364	2645	98.4369	19.1161	1.87971	1.10715	48.6832	18.1181	G4	-0.276536,35.272731
BAT0736	BAT0736	Bat	Miniopterus sp. clade 10 TD-2020	Single feces	Feces	AstV-21A	Astroviridae	414	4187	85.3271	10.837	3.46726	1.10715	55.3705	13.121	G4	-0.276536,35.272731
BAT0736	BAT0736	Bat	Miniopterus sp. clade 10 TD-2020	Single feces	Feces	AstV-18A	Astroviridae	719	3412	100	30.612	0.905644	1.10715	96.1628	28.1837	G4	-0.276536,35.272731
BAT0736	BAT0736	Bat	Miniopterus sp. clade 10 TD-2020	Single feces	Feces	AstV-6B	Astroviridae	2374	4728	71.3876	52.681	1.12576	1.10715	317.511	47.9407	G4	-0.276536,35.272731
BAT0736	BAT0736	Bat	Miniopterus sp. clade 10 TD-2020	Single feces	Feces	AstV-3A	Astroviridae	3914	6722	100	83.7078	2.4655	1.10715	523.479	77.8754	G4	-0.276536,35.272731
BAT0736	BAT0736	Bat	Miniopterus sp. clade 10 TD-2020	Single feces	Feces	CalV-4A	Caliciviridae	24776	7630	100	477.917	0.390694	1.10715	3313.67	434.295	G4	-0.276536,35.272731
BAT0736	BAT0736	Bat	Miniopterus sp. clade 10 TD-2020	Single feces	Feces	CoV-4A	Coronaviridae	211163	28608	99.8604	1084.7	0.668014	1.10715	28242	985.829	G4	-0.276536,35.272731
BAT0738	BAT0738	Bat	Miniopterus sp. clade 10 TD-2020	Single feces	Feces	AstV-6B	Astroviridae	309	3369	50.8682	6.82968	0.481949	1.95989	23.5442	3.55491	G4	-0.276536,35.272731
BAT0738	BAT0738	Bat	Miniopterus sp. clade 10 TD-2020	Single feces	Feces	AstV-5A	Astroviridae	84234	6677	100	1862.73	0.616093	1.95989	6418.19	961.238	G4	-0.276536,35.272731
BAT0738	BAT0738	Bat	Miniopterus sp. clade 10 TD-2020	Single feces	Feces	PicoV-2A	Picornaviridae	342024	8541	100	5875.79	0.651196	1.95989	26060.4	3051.21	G4	-0.276536,35.272731
BAT0739	BAT0739	Bat	Miniopterus sp. clade 10 TD-2020	Single feces	Feces	PicoV-26A	Picornaviridae	1072	4731	86.935	28.2764	0.602406	3.17184	50.2691	9.23725	G4	-0.276536,35.272731
BAT0739	BAT0739	Bat	Miniopterus sp. clade 10 TD-2020	Single feces	Feces	AstV-5A	Astroviridae	1720	5428	81.294	37.6722	4.13971	3.17184	80.6557	12.0796	G4	-0.276536,35.272731
BAT0740	BAT0740	Bat	Miniopterus sp. clade 10 TD-2020	Single feces	Feces	PicoV-15A	Picornaviridae	1384	3926	56.5788	28.7167	4.42967	1.59705	129.545	18.6691	G4	-0.276536,35.272731
BAT0740	BAT0740	Bat	Miniopterus sp. clade 10 TD-2020	Single feces	Feces	PicoV-16A	Picornaviridae	27124	6927	100	578.811	0.62051	1.59705	2538.85	366.515	G4	-0.276536,35.272731
BAT0740	BAT0740	Bat	Miniopterus sp. clade 10 TD-2020	Single feces	Feces	CoV-4A	Coronaviridae	159428	28648	100	822.474	0.691013	1.59705	14922.7	520.899	G4	-0.276536,35.272731
BAT0740	BAT0740	Bat	Miniopterus sp. clade 10 TD-2020	Single feces	Feces	PicoV-7A	Picornaviridae	224192	7796	100	4253.45	0.651845	1.59705	20984.7	2691.73	G4	-0.276536,35.272731
BAT0741	BAT0741	Bat	Miniopterus sp. clade 10 TD-2020	Single feces	Feces	PicoV-2A	Picornaviridae	667	4495	52.6285	11.3706	7.32496	1.66083	59.4985	6.96623	G4	-0.276536,35.272731
BAT0741	BAT0741	Bat	Miniopterus sp. clade 10 TD-2020	Single feces	Feces	CoV-4A	Coronaviridae	13880	25324	88.3971	71.3836	1.06058	1.66083	1238.14	43.2191	G4	-0.276536,35.272731
BAT0741	BAT0741	Bat	Miniopterus sp. clade 10 TD-2020	Single feces	Feces	AstV-6B	Astroviridae	438621	6623	100	9822.36	0.564058	1.66083	39126.4	5907.65	G4	-0.276536,35.272731
BAT0794	BAT0794	Bat	Otomops martiensseni	Single feces	Feces	CoV-6A	Coronaviridae	1035	23062	80.238	5.17678	0.979147	4.32521	34.8262	1.21168	G8	-1.131317,36.404604
BAT0795	BAT0795	Bat	Otomops martiensseni	Single feces	Feces	ParaV-7A	Paramyxoviridae	760	8362	85.6324	11.2293	0.657517	2.98705	37.2105	3.8106	G8	-1.131317,36.404604
BAT0795	BAT0795	Bat	Otomops martiensseni	Single feces	Feces	CoV-6A	Coronaviridae	1487	24086	83.8007	7.41866	0.23261	2.98705	72.8053	2.53306	G8	-1.131317,36.404604
BAT0796	BAT0796	Bat	Otomops martiensseni	Single feces	Feces	CoV-6A	Coronaviridae	154899	28177	98.0342	765.114	0.871462	9.05267	2524.04	87.8172	G8	-1.131317,36.404604
BAT0798	BAT0798	Bat	Otomops martiensseni	Single feces	Feces	CoV-6B	Coronaviridae	1234	24354	86.7833	6.30873	0.212944	4.5036	40.4616	1.44181	G8	-1.131317,36.404604
BAT0802	BAT0802	Bat	Otomops martiensseni	Single feces	Feces	CoV-6B	Coronaviridae	58115	28063	100	299.968	0.171642	9.56905	901.215	32.114	G8	-1.131317,36.404604
BAT0803	BAT0803	Bat	Otomops martiensseni	Single feces	Feces	ParaV-7A	Paramyxoviridae	146	5802	59.4163	2.13129	1.94599	4.00354	5.25886	0.538542	G8	-1.131317,36.404604
BAT0807	BAT0807	Bat	Otomops martiensseni	Single feces	Feces	ParaV-7A	Paramyxoviridae	688	8794	90.0563	10.2742	0.574111	10.3912	9.85337	1.00905	G8	-1.131317,36.404604
BAT0810	BAT0810	Bat	Otomops martiensseni	Single feces	Feces	PolV-7A	Polyomaviridae	499	1798	100	36.0779	0.0801579	10.7982	6.81519	3.79043	G8	-1.131317,36.404604
BAT0810	BAT0810	Bat	Otomops martiensseni	Single feces	Feces	CoV-6A	Coronaviridae	103989	28742	100	521.592	0.178731	10.7982	1420.25	49.4137	G8	-1.131317,36.404604
BAT0811	BAT0811	Bat	Otomops martiensseni	Single feces	Feces	ParaV-7A	Paramyxoviridae	296	6352	65.0486	4.45397	0.694333	8.25023	5.35422	0.548307	G8	-1.131317,36.404604
BAT0812	BAT0812	Bat	Otomops martiensseni	Single feces	Feces	ParaV-7A	Paramyxoviridae	2512	9631	98.6278	36.2794	0.263062	8.26101	44.9664	4.60486	G8	-1.131317,36.404604
BAT0812	BAT0812	Bat	Otomops martiensseni	Single feces	Feces	CoV-6A	Coronaviridae	64018	28742	100	319.831	0.191021	8.26101	1145.96	39.8707	G8	-1.131317,36.404604
BAT1	BAT1	Bat	Rousettus aegyptiacus	Single_feces	Feces	CalV-16A	Caliciviridae	264	4176	56.2879	5.25435	0.795239	8.0386	4.89593	0.659918	G14	-4.613914376,39.35433553
BAT1048	BAT1048	Bat	Eidolon helvum	Single feces	Feces	PicoV-30A	Picornaviridae	164	1652	100	14.8196	0.432971	0.628043	38.8793	23.5347	G4	-0.676945,34.777971
BAT1055	BAT1055	Bat	Eidolon helvum	Single feces	Feces	CoV-5B	Coronaviridae	2043	18696	64.3336	9.83569	4.65276	1.54514	193.358	6.65354	G4	-0.676945,34.777971
BAT1057	BAT1057	Bat	Eidolon helvum	Single feces	Feces	CoV-5B	Coronaviridae	3015	18220	62.6957	14.4693	4.9418	1.40562	317.092	10.9113	G4	-0.676945,34.777971
BAT11	BAT11	Bat	Rousettus aegyptiacus	Single_feces	Feces	CoV-3A	Coronaviridae	6203	25679	84.8949	19.8293	3.67178	25.3471	24.3716	0.805726	G14	-4.613914376,39.35433553
BAT1131	BAT1131	Bat	Eidolon helvum	Single_feces	Feces	PicoV-30A	Picornaviridae	125	1187	71.8523	10.526	7.72327	0.315285	56.2137	34.0277	G4	-0.677913,34.776175
BAT12	BAT12	Bat	Rousettus aegyptiacus	Single feces	Feces	CalV-10B	Caliciviridae	11847	7387	99.3143	236.402	0.90479	7.36941	240.366	32.316	G14	-4.613914376,39.35433553
BAT1210	BAT1210	Bat	Mops condylurus	Single feces	Feces	PV-4A	Papillomaviridae	104	2926	57.2267	2.69216	5.39488	4.26065	3.63107	0.710164	G5	-1.182163,34.626635
BAT1211	BAT1211	Bat	Mops condylurus	Single feces	Feces	PV-4A	Papillomaviridae	103	2873	56.1901	2.80364	5.70855	5.09498	3.00418	0.587558	G5	-1.182163,34.626635
BAT1211	BAT1211	Bat	Mops condylurus	Single feces	Feces	ParV-2A	Parvoviridae	13175	6480	100	297.181	0.664607	5.09498	384.273	59.3014	G5	-1.182163,34.626635
BAT1212	BAT1212	Bat	Mops condylurus	Single feces	Feces	ParV-2A	Parvoviridae	44537	6480	100	1005.72	0.712844	10.8304	614.177	94.7805	G5	-1.182163,34.626635
BAT1213	BAT1213	Bat	Mops condylurus	Single feces	Feces	ParV-2A	Parvoviridae	178	3199	49.3673	3.98673	0.611597	8.99459	2.94102	0.45386	G5	-1.182163,34.626635
BAT1213	BAT1213	Bat	Mops condylurus	Single feces	Feces	PV-11A	Papillomaviridae	3756	6382	75.1619	60.9651	5.90618	8.99459	62.0587	9.72403	G5	-1.182163,34.626635
BAT1213	BAT1213	Bat	Mops condylurus	Single feces	Feces	CoV-8A	Coronaviridae	6261	21574	76.6503	32.2047	2.99787	8.99459	103.448	3.6754	G5	-1.182163,34.626635
BAT1214	BAT1214	Bat	Mops condylurus	Single feces	Feces	PV-9A	Papillomaviridae	162	1757	58.2946	7.61447	7.77673	6.25459	3.86637	1.2828	G5	-1.182163,34.626635
BAT1216	BAT1216	Bat	Mops condylurus	Single feces	Feces	ParV-18A	Parvoviridae	566	3782	100	21.9886	0.484602	4.13389	20.3897	5.39124	G5	-1.182163,34.626635
BAT1216	BAT1216	Bat	Mops condylurus	Single feces	Feces	ReoV-2A	Reoviridae	3094	3920	100	115.412	0.457313	4.13389	111.459	28.4333	G5	-1.182163,34.626635
BAT1216	BAT1216	Bat	Mops condylurus	Single feces	Feces	ParV-2A	Parvoviridae	6457	6480	100	145.676	0.865156	4.13389	232.608	35.8963	G5	-1.182163,34.626635
BAT1217	BAT1217	Bat	Mops condylurus	Single feces	Feces	ParV-14A	Parvoviridae	188	3708	80.1556	6.05166	1.28594	6.51478	4.30901	0.931477	G5	-1.182163,34.626635
BAT1217	BAT1217	Bat	Mops condylurus	Single feces	Feces	CoV-8A	Coronaviridae	83817	27584	98.0033	431.583	3.60271	6.51478	1921.11	68.2552	G5	-1.182163,34.626635
BAT1218	BAT1218	Bat	Mops condylurus	Single feces	Feces	PV-12A	Papillomaviridae	204	4077	54.0286	3.72635	7.95313	4.04707	7.5259	1.06028	G5	-1.182163,34.626635
BAT1219	BAT1219	Bat	Mops condylurus	Single feces	Feces	PV-12A	Papillomaviridae	930	5339	70.7527	17.1386	3.57446	7.00971	19.8104	2.79099	G5	-1.182163,34.626635
BAT1219	BAT1219	Bat	Mops condylurus	Single feces	Feces	PV-5A	Papillomaviridae	1474	3808	100	57.2314	0.716609	7.00971	31.3985	8.2454	G5	-1.182163,34.626635
BAT1219	BAT1219	Bat	Mops condylurus	Single feces	Feces	ReoV-2B	Reoviridae	7520	3900	100	282.404	0.703456	7.00971	160.188	41.0738	G5	-1.182163,34.626635
BAT1220	BAT1220	Bat	Mops condylurus	Single feces	Feces	PV-12A	Papillomaviridae	92	3297	43.692	1.67201	9.59098	3.43438	3.97495	0.56001	G5	-1.182163,34.626635
BAT1220	BAT1220	Bat	Mops condylurus	Single feces	Feces	CoV-8A	Coronaviridae	1338	17692	62.858	6.77833	2.37924	3.43438	57.8097	2.05392	G5	-1.182163,34.626635
BAT1221	BAT1221	Bat	Mops condylurus	Single feces	Feces	PV-12A	Papillomaviridae	893	6593	87.3708	15.7828	9.12341	5.45839	24.3964	3.43709	G5	-1.182163,34.626635
BAT1221	BAT1221	Bat	Mops condylurus	Single feces	Feces	ReoV-2C	Reoviridae	1040	2292	100	66.6872	0.560026	5.45839	28.4124	12.3963	G5	-1.182163,34.626635
BAT1221	BAT1221	Bat	Mops condylurus	Single feces	Feces	ReoV-2B	Reoviridae	1990	3826	98.1026	74.3356	1.80398	5.45839	54.3661	13.94	G5	-1.182163,34.626635
BAT1221	BAT1221	Bat	Mops condylurus	Single feces	Feces	ParV-2A	Parvoviridae	29997	6480	100	673.603	0.713758	5.45839	819.507	126.467	G5	-1.182163,34.626635
BAT1222	BAT1222	Bat	Mops condylurus	Single feces	Feces	ReoV-2C	Reoviridae	414	1603	69.9389	26.8307	0.819499	2.29864	26.9406	11.7542	G5	-1.182163,34.626635
BAT1224	BAT1224	Bat	Mops condylurus	Single feces	Feces	PV-14A	Papillomaviridae	1919	5931	73.0869	32.958	3.67716	9.47873	30.2319	5.06058	G5	-1.182163,34.626635
BAT1224	BAT1224	Bat	Mops condylurus	Single feces	Feces	ParV-2A	Parvoviridae	17886	6480	100	405.217	0.684789	9.47873	281.776	43.484	G5	-1.182163,34.626635
BAT1225	BAT1225	Bat	Mops condylurus	Single feces	Feces	ParV-12A	Parvoviridae	116	3131	67.1312	3.66509	2.26303	5.33872	3.24253	0.695225	G5	-1.182163,34.626635
BAT1225	BAT1225	Bat	Mops condylurus	Single feces	Feces	ReoV-2B	Reoviridae	916	3795	97.3077	34.5003	0.581923	5.33872	25.6048	6.56533	G5	-1.182163,34.626635
BAT1225	BAT1225	Bat	Mops condylurus	Single feces	Feces	ParV-2A	Parvoviridae	9843	6480	100	221.863	0.557682	5.33872	275.14	42.4598	G5	-1.182163,34.626635
BAT1226	BAT1226	Bat	Mops condylurus	Single feces	Feces	ReoV-2B	Reoviridae	1428	3806	97.5897	53.8454	1.25521	8.73047	24.4409	6.26689	G5	-1.182163,34.626635
BAT1226	BAT1226	Bat	Mops condylurus	Single feces	Feces	ParV-14A	Parvoviridae	2999	4626	100	95.6673	0.655943	8.73047	51.3293	11.0958	G5	-1.182163,34.626635
BAT1226	BAT1226	Bat	Mops condylurus	Single feces	Feces	ParV-2A	Parvoviridae	90865	6480	100	2055.54	0.780237	8.73047	1555.2	239.999	G5	-1.182163,34.626635
BAT1227	BAT1227	Bat	Mops condylurus	Single feces	Feces	ReoV-2B	Reoviridae	456	2943	75.4615	16.8736	1.39803	5.81127	11.7345	3.00883	G5	-1.182163,34.626635
BAT1227	BAT1227	Bat	Mops condylurus	Single feces	Feces	ParV-2A	Parvoviridae	2054	6241	96.3117	46.51	0.827162	5.81127	52.8565	8.15687	G5	-1.182163,34.626635
BAT1227	BAT1227	Bat	Mops condylurus	Single feces	Feces	PV-6A	Papillomaviridae	2437	5549	79.2262	50.711	1.80454	5.81127	62.7124	11.2711	G5	-1.182163,34.626635
BAT1228	BAT1228	Bat	Mops condylurus	Single feces	Feces	ParV-2A	Parvoviridae	2487	5905	91.1265	55.8492	0.990832	5.98462	62.1539	9.59166	G5	-1.182163,34.626635
BAT1228	BAT1228	Bat	Mops condylurus	Single feces	Feces	ParV-12A	Parvoviridae	6868	4664	100	217.391	0.751427	5.98462	171.642	36.8014	G5	-1.182163,34.626635
BAT1229	BAT1229	Bat	Mops condylurus	Single feces	Feces	PV-12A	Papillomaviridae	675	5882	77.9486	12.1503	9.9043	8.05572	12.511	1.76261	G5	-1.182163,34.626635
BAT1229	BAT1229	Bat	Mops condylurus	Single feces	Feces	ParV-2A	Parvoviridae	1756	6480	100	39.3645	0.883225	8.05572	32.5472	5.02272	G5	-1.182163,34.626635
BAT1271	BAT1271	Bat	Chaerephon leucogaster	Single_feces	Feces	CoV-8C	Coronaviridae	13555	21574	77.1271	47.4754	3.55635	0.329979	4068.62	145.453	G5	-1.182163,34.626635
BAT1310	BAT1310	Bat	Chaerephon leucogaster	Single feces	Feces	CalV-7C	Caliciviridae	813	7109	95.1801	15.9722	0.547364	3.5071	34.6223	4.63546	G5	-1.012568,34.130832
BAT1310	BAT1310	Bat	Chaerephon leucogaster	Single feces	Feces	CoV-9A	Coronaviridae	2646	25044	89.0897	13.7851	0.492085	3.5071	112.682	4.00847	G5	-1.012568,34.130832
BAT1310	BAT1310	Bat	Chaerephon leucogaster	Single feces	Feces	CoV-8C	Coronaviridae	60001	26896	96.1533	309.089	2.96872	3.5071	2555.19	91.3482	G5	-1.012568,34.130832
BAT1313	BAT1313	Bat	Chaerephon leucogaster	Single feces	Feces	PicoV-20A	Picornaviridae	176	3235	48.0327	3.84484	0.77229	7.39756	3.55614	0.528009	G5	-1.012568,34.130832
BAT1313	BAT1313	Bat	Chaerephon leucogaster	Single feces	Feces	CoV-8C	Coronaviridae	927	18299	65.419	4.79236	3.32809	7.39756	18.7304	0.669611	G5	-1.012568,34.130832
BAT1313	BAT1313	Bat	Chaerephon leucogaster	Single feces	Feces	CoV-9A	Coronaviridae	586253	28093	99.936	3039.18	0.598349	7.39756	11845.5	421.381	G5	-1.012568,34.130832
BAT1317	BAT1317	Bat	Chaerephon leucogaster	Single feces	Feces	CalV-7C	Caliciviridae	1449	7467	99.9732	28.5338	0.38193	2.38603	90.1394	12.0685	G5	-1.012568,34.130832
BAT1317	BAT1317	Bat	Chaerephon leucogaster	Single feces	Feces	CoV-9A	Coronaviridae	1470	25417	90.4166	7.52698	0.354441	2.38603	91.4458	3.25302	G5	-1.012568,34.130832
BAT1317	BAT1317	Bat	Chaerephon leucogaster	Single feces	Feces	PicoV-20A	Picornaviridae	1528	6735	100	33.297	0.384814	2.38603	95.0538	14.1134	G5	-1.012568,34.130832
BAT1317	BAT1317	Bat	Chaerephon leucogaster	Single feces	Feces	CoV-8C	Coronaviridae	30056	26868	96.0532	153.658	2.69231	2.38603	1869.72	66.8427	G5	-1.012568,34.130832
BAT1318	BAT1318	Bat	Chaerephon leucogaster	Single feces	Feces	PolV-3A	Polyomaviridae	3854	4979	100	114.239	0.843456	1.89876	303.594	60.9749	G5	-1.012568,34.130832
BAT1320	BAT1320	Bat	Chaerephon leucogaster	Single feces	Feces	PicoV-20A	Picornaviridae	158	2910	43.2071	3.28834	6.74883	3.00583	7.86403	1.16764	G5	-1.012568,34.130832
BAT1324	BAT1324	Bat	Chaerephon leucogaster	Single feces	Feces	PolV-3A	Polyomaviridae	188	2987	59.992	5.26672	1.07137	1.58724	17.2249	3.4595	G5	-1.012568,34.130832
BAT1324	BAT1324	Bat	Chaerephon leucogaster	Single feces	Feces	PicoV-20A	Picornaviridae	1674	5935	88.1218	35.8233	8.57952	1.58724	153.374	22.7728	G5	-1.012568,34.130832
BAT1329	BAT1329	Bat	Chaerephon leucogaster	Single feces	Feces	PicoV-20A	Picornaviridae	172	3748	55.6496	3.78025	6.7593	2.0356	12.6265	1.87476	G5	-1.012568,34.130832
BAT1462	BAT1462	Bat	Chaerephon leucogaster	Single feces	Feces	ParV-8A	Parvoviridae	170	3443	71.6396	4.98543	3.31317	3.60148	6.97431	1.45117	G5	-0.88671,34.279928
BAT1462	BAT1462	Bat	Chaerephon leucogaster	Single feces	Feces	PicoV-9A	Picornaviridae	1710	7748	100	32.2007	0.488161	3.60148	70.1533	9.05438	G5	-0.88671,34.279928
BAT1462	BAT1462	Bat	Chaerephon leucogaster	Single feces	Feces	CalV-7A	Caliciviridae	1813	7490	100	35.2383	0.518655	3.60148	74.3789	9.93043	G5	-0.88671,34.279928
BAT1462	BAT1462	Bat	Chaerephon leucogaster	Single feces	Feces	CV-11A	Circoviridae	3688	2018	99.0673	266.57	0.474943	3.60148	151.301	74.2766	G5	-0.88671,34.279928
BAT1462	BAT1462	Bat	Chaerephon leucogaster	Single feces	Feces	CoV-8C	Coronaviridae	38172	27972	100	199.335	0.456889	3.60148	1566.02	55.9852	G5	-0.88671,34.279928
BAT1465	BAT1465	Bat	Chaerephon leucogaster	Single feces	Feces	CV-11B	Circoviridae	42	1373	67.5025	3.08505	0.350598	8.14679	0.765746	0.376473	G5	-0.88671,34.279928
BAT1467	BAT1467	Bat	Chaerephon leucogaster	Single feces	Feces	CalV-7A	Caliciviridae	342	4393	58.6515	6.66128	7.87512	1.10678	46.1158	6.15699	G5	-0.88671,34.279928
BAT1467	BAT1467	Bat	Chaerephon leucogaster	Single feces	Feces	CV-11B	Circoviridae	22011	2034	100	1597.41	0.610449	1.10678	2968	1459.19	G5	-0.88671,34.279928
BAT15	BAT15	Bat	Rousettus aegyptiacus	Single feces	Feces	CalV-9C	Caliciviridae	578	6154	87.9897	11.9091	2.79928	14.8565	5.78	0.936943	G14	-4.613914376,39.35433553
BAT1537	BAT1537	Bat	Mops condylurus	Single feces	Feces	CV-8B	Circoviridae	44	1338	66.7665	3.00649	2.92068	8.60691	0.761451	0.379966	G3	0.460621,34.102937
BAT1537	BAT1537	Bat	Mops condylurus	Single feces	Feces	CV-3A	Circoviridae	48	1534	57.7995	2.57649	4.20622	8.60691	0.830674	0.31299	G3	0.460621,34.102937
BAT1537	BAT1537	Bat	Mops condylurus	Single feces	Feces	CV-14A	Circoviridae	104	1587	79.8691	7.06895	3.89213	8.60691	1.79979	0.905785	G3	0.460621,34.102937
BAT1537	BAT1537	Bat	Mops condylurus	Single feces	Feces	CV-2C	Circoviridae	566	2082	59.9137	23.825	2.93571	8.60691	9.79503	2.81871	G3	0.460621,34.102937
BAT1537	BAT1537	Bat	Mops condylurus	Single feces	Feces	AstV-22A	Astroviridae	1167	2852	100	59.9765	0.677552	8.60691	20.1958	7.08126	G3	0.460621,34.102937
BAT1537	BAT1537	Bat	Mops condylurus	Single feces	Feces	PV-1A	Papillomaviridae	5548	8983	100	87.7231	2.48078	8.60691	96.0121	10.6882	G3	0.460621,34.102937
BAT1537	BAT1537	Bat	Mops condylurus	Single feces	Feces	AstV-14A	Astroviridae	14075	6260	100	332.561	0.603766	8.60691	243.578	38.9102	G3	0.460621,34.102937
BAT1537	BAT1537	Bat	Mops condylurus	Single feces	Feces	AstV-15A	Astroviridae	25979	5855	100	656.582	0.820625	8.60691	449.585	76.7865	G3	0.460621,34.102937
BAT1537	BAT1537	Bat	Mops condylurus	Single feces	Feces	CoV-8A	Coronaviridae	40630	27583	97.9997	210.208	2.64865	8.60691	703.131	24.9816	G3	0.460621,34.102937
BAT1538	BAT1538	Bat	Mops condylurus	Single feces	Feces	CV-3A	Circoviridae	106	1929	72.6827	5.59834	5.35798	8.86425	1.78237	0.67158	G3	0.460621,34.102937
BAT1538	BAT1538	Bat	Mops condylurus	Single feces	Feces	AstV-14B	Astroviridae	269	4891	78.0811	6.02235	0.813805	8.86425	4.52319	0.722093	G3	0.460621,34.102937
BAT1538	BAT1538	Bat	Mops condylurus	Single feces	Feces	AstV-15A	Astroviridae	294	4769	81.4518	7.44543	1.39472	8.86425	4.94356	0.844332	G3	0.460621,34.102937
BAT1538	BAT1538	Bat	Mops condylurus	Single feces	Feces	PicoV-33A	Picornaviridae	424	4479	57.3275	7.87354	0.606346	8.86425	7.12949	1.59176	G3	0.460621,34.102937
BAT1538	BAT1538	Bat	Mops condylurus	Single feces	Feces	CV-2C	Circoviridae	634	2242	64.518	26.1419	3.30769	8.86425	10.6606	3.0678	G3	0.460621,34.102937
BAT1538	BAT1538	Bat	Mops condylurus	Single feces	Feces	PV-12A	Papillomaviridae	765	6663	88.2984	13.7784	9.80319	8.86425	12.8634	1.81225	G3	0.460621,34.102937
BAT1539	BAT1539	Bat	Mops condylurus	Single feces	Feces	CV-8B	Circoviridae	61	1624	81.0379	4.09032	3.44828	9.03878	1.00569	0.50184	G3	0.460621,34.102937
BAT1539	BAT1539	Bat	Mops condylurus	Single feces	Feces	CV-3A	Circoviridae	148	2002	75.4333	7.74416	5.01602	9.03878	2.44003	0.919377	G3	0.460621,34.102937
BAT1539	BAT1539	Bat	Mops condylurus	Single feces	Feces	CV-14A	Circoviridae	947	1966	98.9431	64.9185	4.57388	9.03878	15.6129	7.85751	G3	0.460621,34.102937
BAT1539	BAT1539	Bat	Mops condylurus	Single feces	Feces	CoV-8A	Coronaviridae	1009	19139	67.999	5.2384	0.891113	9.03878	16.6351	0.591027	G3	0.460621,34.102937
BAT1539	BAT1539	Bat	Mops condylurus	Single feces	Feces	CV-2C	Circoviridae	1469	2598	74.7626	61.8386	2.9439	9.03878	24.2189	6.96947	G3	0.460621,34.102937
BAT1541	BAT1541	Bat	Mops condylurus	Single feces	Feces	AstV-15A	Astroviridae	2056	5854	99.9829	51.5604	1.26365	3.50677	87.1632	14.887	G3	0.460621,34.102937
BAT1541	BAT1541	Bat	Mops condylurus	Single feces	Feces	PicoV-19A	Picornaviridae	7571	6826	99.9707	161.21	2.26668	3.50677	320.969	47.0078	G3	0.460621,34.102937
BAT1541	BAT1541	Bat	Mops condylurus	Single feces	Feces	CalV-5A	Caliciviridae	18541	7576	100	359.235	0.3708	3.50677	786.037	103.754	G3	0.460621,34.102937
BAT1542	BAT1542	Bat	Mops condylurus	Single feces	Feces	AstV-22A	Astroviridae	118	1167	40.9187	5.99684	1.37923	6.91977	2.54237	0.891433	G3	0.460621,34.102937
BAT1542	BAT1542	Bat	Mops condylurus	Single feces	Feces	CV-14A	Circoviridae	367	1574	79.2149	26.7177	3.41029	6.91977	7.90719	3.97946	G3	0.460621,34.102937
BAT1542	BAT1542	Bat	Mops condylurus	Single feces	Feces	CV-2C	Circoviridae	950	1739	50.0432	40.3528	2.91492	6.91977	20.4682	5.89013	G3	0.460621,34.102937
BAT1542	BAT1542	Bat	Mops condylurus	Single feces	Feces	CalV-5A	Caliciviridae	1300	4790	63.226	25.3487	8.09862	6.91977	28.0091	3.69709	G3	0.460621,34.102937
BAT1542	BAT1542	Bat	Mops condylurus	Single feces	Feces	PV-12A	Papillomaviridae	1351	5668	75.1126	23.8998	9.96035	6.91977	29.108	4.10087	G3	0.460621,34.102937
BAT1542	BAT1542	Bat	Mops condylurus	Single feces	Feces	PicoV-19A	Picornaviridae	98737	6828	100	2139.21	0.772208	6.91977	2127.34	311.561	G3	0.460621,34.102937
BAT1542	BAT1542	Bat	Mops condylurus	Single feces	Feces	CoV-8A	Coronaviridae	100428	27807	98.7956	515.167	3.82571	6.91977	2163.77	76.8766	G3	0.460621,34.102937
BAT1543	BAT1543	Bat	Mops condylurus	Single feces	Feces	CV-8B	Circoviridae	36	1066	53.1936	2.14621	4.08258	2.67579	1.99682	0.996419	G3	0.460621,34.102937
BAT1543	BAT1543	Bat	Mops condylurus	Single feces	Feces	PicoV-33A	Picornaviridae	54	2375	30.3981	0.987713	4.72859	2.67579	2.99523	0.668728	G3	0.460621,34.102937
BAT1543	BAT1543	Bat	Mops condylurus	Single feces	Feces	CV-14A	Circoviridae	115	1505	75.7423	7.84046	5.66001	2.67579	6.37874	3.21024	G3	0.460621,34.102937
BAT1543	BAT1543	Bat	Mops condylurus	Single feces	Feces	PV-12A	Papillomaviridae	284	5063	67.0951	4.97032	9.29017	2.67579	15.7527	2.21932	G3	0.460621,34.102937
BAT1543	BAT1543	Bat	Mops condylurus	Single feces	Feces	CalV-5A	Caliciviridae	486	6353	83.8569	9.33276	1.37606	2.67579	26.9571	3.55822	G3	0.460621,34.102937
BAT1543	BAT1543	Bat	Mops condylurus	Single feces	Feces	CV-2C	Circoviridae	596	2154	61.9856	24.7186	2.98346	2.67579	33.0585	9.51324	G3	0.460621,34.102937
BAT1543	BAT1543	Bat	Mops condylurus	Single feces	Feces	CoV-8A	Coronaviridae	148124	28010	99.5168	767.892	0.533123	2.67579	8216.04	291.908	G3	0.460621,34.102937
BAT1544	BAT1544	Bat	Mops condylurus	Single feces	Feces	CV-14A	Circoviridae	468	1645	82.7881	32.8983	4.5613	3.75062	18.6208	9.37131	G3	0.460621,34.102937
BAT1544	BAT1544	Bat	Mops condylurus	Single feces	Feces	CV-2C	Circoviridae	813	1547	44.518	32.8466	3.23832	3.75062	32.3476	9.30868	G3	0.460621,34.102937
BAT1544	BAT1544	Bat	Mops condylurus	Single feces	Feces	PV-12A	Papillomaviridae	1177	4732	62.7087	21.8398	7.37366	3.75062	46.8305	6.5977	G3	0.460621,34.102937
BAT1544	BAT1544	Bat	Mops condylurus	Single feces	Feces	CoV-8A	Coronaviridae	47935	27180	96.5679	247.958	2.68668	3.75062	1907.24	67.7623	G3	0.460621,34.102937
BAT1545	BAT1545	Bat	Mops condylurus	Single feces	Feces	CV-14A	Circoviridae	26	1028	51.7363	1.64318	3.27718	5.02804	0.770961	0.388002	G3	0.460621,34.102937
BAT1545	BAT1545	Bat	Mops condylurus	Single feces	Feces	CV-2C	Circoviridae	132	1541	44.3453	5.52806	2.65473	5.02804	3.91411	1.12636	G3	0.460621,34.102937
BAT1545	BAT1545	Bat	Mops condylurus	Single feces	Feces	CalV-5A	Caliciviridae	532	6106	80.5966	10.4093	1.53435	5.02804	15.775	2.08224	G3	0.460621,34.102937
BAT1545	BAT1545	Bat	Mops condylurus	Single feces	Feces	CoV-8A	Coronaviridae	720404	28146	100	3734.44	0.553535	5.02804	21361.7	758.959	G3	0.460621,34.102937
BAT1547	BAT1547	Bat	Mops condylurus	Single feces	Feces	CV-8A	Circoviridae	86	1490	70.4492	5.74846	2.61991	2.67451	4.73522	2.23887	G3	0.460621,34.102937
BAT1547	BAT1547	Bat	Mops condylurus	Single feces	Feces	PV-11A	Papillomaviridae	112	4021	47.356	1.81663	8.50265	2.67451	6.1668	0.966279	G3	0.460621,34.102937
BAT1547	BAT1547	Bat	Mops condylurus	Single feces	Feces	CV-3A	Circoviridae	218	2112	79.578	11.9201	3.53706	2.67451	12.0032	4.52269	G3	0.460621,34.102937
BAT1547	BAT1547	Bat	Mops condylurus	Single feces	Feces	CV-14A	Circoviridae	317	1965	98.8928	21.7252	3.82273	2.67451	17.4542	8.78421	G3	0.460621,34.102937
BAT1547	BAT1547	Bat	Mops condylurus	Single feces	Feces	CV-2C	Circoviridae	1210	2737	78.7626	50.3413	3.05914	2.67451	66.6234	19.1722	G3	0.460621,34.102937
BAT1548	BAT1548	Bat	Mops condylurus	Single feces	Feces	PV-9A	Papillomaviridae	34	1846	61.2475	1.44791	9.91585	5.13361	0.974022	0.323166	G3	0.460621,34.102937
BAT1548	BAT1548	Bat	Mops condylurus	Single feces	Feces	CV-8A	Circoviridae	82	1123	53.0969	4.64728	3.99675	5.13361	2.34911	1.11069	G3	0.460621,34.102937
BAT1548	BAT1548	Bat	Mops condylurus	Single feces	Feces	CV-3A	Circoviridae	344	2148	80.9344	18.6616	3.47053	5.13361	9.85481	3.71319	G3	0.460621,34.102937
BAT1548	BAT1548	Bat	Mops condylurus	Single feces	Feces	CV-2C	Circoviridae	2197	2904	83.5683	90.4049	2.57373	5.13361	62.939	18.1119	G3	0.460621,34.102937
BAT1548	BAT1548	Bat	Mops condylurus	Single feces	Feces	CoV-8A	Coronaviridae	2678	25379	90.1691	12.8745	2.40694	5.13361	76.7186	2.72574	G3	0.460621,34.102937
BAT1548	BAT1548	Bat	Mops condylurus	Single feces	Feces	CV-14A	Circoviridae	3429	1985	99.8993	235.275	4.51928	5.13361	98.233	49.4378	G3	0.460621,34.102937
BAT1549	BAT1549	Bat	Mops condylurus	Single feces	Feces	CV-2C	Circoviridae	186	1430	41.1511	7.77957	2.82237	3.02943	9.17474	2.64021	G3	0.460621,34.102937
BAT1549	BAT1549	Bat	Mops condylurus	Single feces	Feces	AstV-14B	Astroviridae	2106	5947	94.9393	49.8651	0.873927	3.02943	103.882	16.5839	G3	0.460621,34.102937
BAT1549	BAT1549	Bat	Mops condylurus	Single feces	Feces	AstV-15A	Astroviridae	5488	5755	98.2921	138.108	2.43266	3.02943	270.704	46.2347	G3	0.460621,34.102937
BAT1550	BAT1550	Bat	Mops condylurus	Single feces	Feces	CV-2C	Circoviridae	76	1934	55.6547	3.16835	3.64082	4.03043	2.78593	0.801707	G3	0.460621,34.102937
BAT1550	BAT1550	Bat	Mops condylurus	Single feces	Feces	PV-1A	Papillomaviridae	91	3634	40.4542	1.10475	9.82267	4.03043	3.33579	0.371344	G3	0.460621,34.102937
BAT1551	BAT1551	Bat	Mops condylurus	Single feces	Feces	AstV-14B	Astroviridae	1172	4554	72.7011	27.6916	2.12436	2.77278	62.9864	10.0553	G3	0.460621,34.102937
BAT1551	BAT1551	Bat	Mops condylurus	Single feces	Feces	CoV-8A	Coronaviridae	3477	14050	49.9183	18.172	2.16986	2.77278	186.863	6.63907	G3	0.460621,34.102937
BAT1552	BAT1552	Bat	Mops condylurus	Single feces	Feces	PicoV-19A	Picornaviridae	158	3370	49.3556	3.41769	2.41687	5.32103	4.4257	0.648169	G3	0.460621,34.102937
BAT1552	BAT1552	Bat	Mops condylurus	Single feces	Feces	CV-3A	Circoviridae	169	1644	61.9442	9.04861	5.38426	5.32103	4.73382	1.78365	G3	0.460621,34.102937
BAT1552	BAT1552	Bat	Mops condylurus	Single feces	Feces	CV-2C	Circoviridae	1276	2207	63.5108	53.3738	2.99309	5.32103	35.7417	10.2854	G3	0.460621,34.102937
BAT1552	BAT1552	Bat	Mops condylurus	Single feces	Feces	PV-12A	Papillomaviridae	1540	6769	89.7032	26.8606	8.24095	5.32103	43.1365	6.07728	G3	0.460621,34.102937
BAT1552	BAT1552	Bat	Mops condylurus	Single feces	Feces	CoV-8A	Coronaviridae	4624	24967	88.7053	24.1978	1.06982	5.32103	129.522	4.60178	G3	0.460621,34.102937
BAT1552	BAT1552	Bat	Mops condylurus	Single feces	Feces	AstV-13A	Astroviridae	8246	6385	100	190.871	0.622594	5.32103	230.977	36.1749	G3	0.460621,34.102937
BAT1553	BAT1553	Bat	Coleura afra	Single feces	Feces	PV-17A	Papillomaviridae	173	1261	100	20.253	0.790947	1.13116	22.8511	18.1214	G3	0.460621,34.102937
BAT1553	BAT1553	Bat	Coleura afra	Single feces	Feces	CV-14A	Circoviridae	360	1314	66.1298	25.3855	3.42921	1.13116	47.5514	23.9313	G3	0.460621,34.102937
BAT1553	BAT1553	Bat	Coleura afra	Single feces	Feces	PicoV-4D	Picornaviridae	366	1301	64.5658	27.2238	0.521365	1.13116	48.3439	23.992	G3	0.460621,34.102937
BAT1554	BAT1554	Bat	Mops condylurus	Single feces	Feces	AstV-14C	Astroviridae	1499	2918	56.1262	42.9331	0.760722	2.84585	78.601	26.0268	G3	0.460621,34.102937
BAT1555	BAT1555	Bat	Mops condylurus	Single feces	Feces	CV-3A	Circoviridae	158	1845	69.5177	8.09231	5.33086	5.20724	4.53913	1.7103	G3	0.460621,34.102937
BAT1555	BAT1555	Bat	Mops condylurus	Single feces	Feces	CV-14A	Circoviridae	1014	1837	92.4509	69.5506	5.08053	5.20724	29.1309	14.6607	G3	0.460621,34.102937
BAT1555	BAT1555	Bat	Mops condylurus	Single feces	Feces	PV-12A	Papillomaviridae	1540	6281	83.2362	27.0134	9.8161	5.20724	44.2421	6.23304	G3	0.460621,34.102937
BAT1555	BAT1555	Bat	Mops condylurus	Single feces	Feces	CV-2C	Circoviridae	5665	2289	65.8705	240.209	3.03749	5.20724	162.748	46.8339	G3	0.460621,34.102937
BAT1556	BAT1556	Bat	Mops condylurus	Single feces	Feces	CV-14A	Circoviridae	551	1474	74.1822	38.8717	3.91583	3.6697	22.4586	11.3028	G3	0.460621,34.102937
BAT1556	BAT1556	Bat	Mops condylurus	Single feces	Feces	PV-12A	Papillomaviridae	568	4364	57.832	10.0465	9.10777	3.6697	23.1515	3.26169	G3	0.460621,34.102937
BAT1556	BAT1556	Bat	Mops condylurus	Single feces	Feces	CV-2C	Circoviridae	911	2291	65.9281	38.8201	3.17959	3.6697	37.1321	10.6855	G3	0.460621,34.102937
BAT1590	BAT1590	Bat	Coleura afra	Single feces	Feces	RhaV-1A	Rhabdoviridae	523	1335	100	57.2539	0.507628	2.52336	30.9825	23.2079	G3	0.667665,34.357915
BAT1590	BAT1590	Bat	Coleura afra	Single feces	Feces	PicoV-4D	Picornaviridae	1692	2015	100	123.706	0.557983	2.52336	100.234	49.7439	G3	0.667665,34.357915
BAT1592	BAT1592	Bat	Rhinolophus fumigatus/eloquens complex sp. 1 TD-2019	Single feces	Feces	ParV-24A	Parvoviridae	865	2639	97.7407	44.2681	1.70595	4.07614	31.7207	11.7484	G3	0.667665,34.357915
BAT1595	BAT1595	Bat	Coleura afra	Single feces	Feces	PicoV-4B	Picornaviridae	1573	7250	90.625	29.0814	2.49965	5.88581	39.9667	4.99584	G3	0.667665,34.357915
BAT1596	BAT1596	Bat	Coleura afra	Single feces	Feces	AstV-19A	Astroviridae	1324	6097	95.8497	30.8368	0.431259	4.46316	44.3413	7.18543	G3	0.667665,34.357915
BAT1596	BAT1596	Bat	Coleura afra	Single feces	Feces	PicoV-4B	Picornaviridae	7810	8000	100	144.192	0.537551	4.46316	261.56	32.695	G3	0.667665,34.357915
BAT1597	BAT1597	Bat	Coleura afra	Single feces	Feces	AstV-12A	Astroviridae	5630	6478	100	127.939	0.573822	4.16187	202.276	31.2251	G3	0.667665,34.357915
BAT1598	BAT1598	Bat	Coleura afra	Single feces	Feces	PicoV-4B	Picornaviridae	5108	7984	99.8	94.4882	0.825466	4.0179	190.057	23.7571	G3	0.667665,34.357915
BAT1599	BAT1599	Bat	Coleura afra	Single feces	Feces	PicoV-4B	Picornaviridae	98	3238	40.475	1.74212	3.6091	2.06865	7.06759	0.883449	G3	0.667665,34.357915
BAT1600	BAT1600	Bat	Coleura afra	Single feces	Feces	PicoV-4B	Picornaviridae	9752	7935	99.1875	180.331	1.08574	2.26841	642.937	80.3672	G3	0.667665,34.357915
BAT1602	BAT1602	Bat	Coleura afra	Single feces	Feces	AstV-12A	Astroviridae	280	5515	85.1343	6.38947	0.413053	0.796223	52.3424	8.08002	G3	0.667665,34.357915
BAT1603	BAT1603	Bat	Coleura afra	Single feces	Feces	PicoV-4B	Picornaviridae	497	4056	50.7	8.967	1.05662	3.52304	21.1015	2.63769	G3	0.667665,34.357915
BAT1604	BAT1604	Bat	Coleura afra	Single feces	Feces	PicoV-4C	Picornaviridae	302	3843	49.5999	5.73477	9.13244	2.78801	16.1877	2.08927	G3	0.667665,34.357915
BAT1605	BAT1605	Bat	Coleura afra	Single feces	Feces	PicoV-4B	Picornaviridae	1774	7389	92.3625	32.9652	1.37207	4.19487	63.2674	7.90842	G3	0.667665,34.357915
BAT18	BAT18	Bat	Rousettus aegyptiacus	Single feces	Feces	CalV-1A	Caliciviridae	3039	7364	99.2185	59.82	2.03738	14.8462	30.39	4.09458	G14	-4.613914376,39.35433553
BAT1823	BAT1823	Bat	Rousettus aegyptiacus	Single feces	Feces	CalV-10B	Caliciviridae	420	6564	88.2495	8.30694	1.98909	13.6623	4.55707	0.612675	G6	1.029421,34.756222
BAT1823	BAT1823	Bat	Rousettus aegyptiacus	Single feces	Feces	PicoV-17A	Picornaviridae	8951	6927	100	187.422	0.185392	13.6623	97.1199	14.0205	G6	1.029421,34.756222
BAT1825	BAT1825	Bat	Rousettus aegyptiacus	Single feces	Feces	AstV-25A	Astroviridae	462	3550	97.6348	18.525	0.595247	2.3688	28.5095	7.8409	G6	1.029421,34.756222
BAT1826	BAT1826	Bat	Rousettus aegyptiacus	Single feces	Feces	CalV-24A	Caliciviridae	209	5684	83.8472	4.46865	0.300399	14.1575	2.09	0.350201	G6	1.029421,34.756222
BAT1827	BAT1827	Bat	Rousettus aegyptiacus	Single feces	Feces	CalV-15A	Caliciviridae	5267	6907	100	110.73	1.83241	5.279	147.765	21.3935	G6	1.029421,34.756222
BAT1828	BAT1828	Bat	Rousettus aegyptiacus	Single feces	Feces	PicoV-11B	Picornaviridae	8249	7611	100	155.694	0.149532	7.99916	152.061	19.9791	G6	1.029421,34.756222
BAT1831	BAT1831	Bat	Rousettus aegyptiacus	Single feces	Feces	PicoV-13A	Picornaviridae	9986	7028	100	209.472	0.311399	9.96699	148.274	21.0976	G6	1.029421,34.756222
BAT1833	BAT1833	Bat	Rousettus aegyptiacus	Single feces	Feces	PicoV-17A	Picornaviridae	133	4853	70.0592	2.85116	1.51876	13.2779	1.45893	0.210615	G6	1.029421,34.756222
BAT1835	BAT1835	Bat	Rousettus aegyptiacus	Single feces	Feces	CalV-15A	Caliciviridae	707	6558	94.9472	14.998	0.3311	14.1983	7.07	1.0236	G6	1.029421,34.756222
BAT1836	BAT1836	Bat	Rousettus aegyptiacus	Single feces	Feces	CalV-9B	Caliciviridae	924	6887	96.2678	18.8724	4.80532	9.37242	14.6099	2.0422	G6	1.029421,34.756222
BAT1837	BAT1837	Bat	Rousettus aegyptiacus	Single feces	Feces	PicoV-17A	Picornaviridae	886	6847	98.8451	18.7022	1.68427	12.7354	10.1886	1.47085	G6	1.029421,34.756222
BAT1838	BAT1838	Bat	Rousettus aegyptiacus	Single feces	Feces	PicoV-17A	Picornaviridae	4078	6914	99.8123	87.0738	1.82652	8.39186	71.8385	10.3708	G6	1.029421,34.756222
BAT1838	BAT1838	Bat	Rousettus aegyptiacus	Single feces	Feces	CalV-15A	Caliciviridae	5444	6906	99.9855	115.424	0.666412	8.39186	95.9021	13.8848	G6	1.029421,34.756222
BAT1838	BAT1838	Bat	Rousettus aegyptiacus	Single feces	Feces	ParaV-10A	Paramyxoviridae	9129	15408	99.625	87.3965	0.499967	8.39186	160.818	10.3981	G6	1.029421,34.756222
BAT1841	BAT1841	Bat	Rousettus aegyptiacus	Single feces	Feces	PicoV-13A	Picornaviridae	313	6281	89.3711	6.61127	2.43414	14.369	3.20932	0.456648	G6	1.029421,34.756222
BAT1841	BAT1841	Bat	Rousettus aegyptiacus	Single feces	Feces	ReoV-4A	Reoviridae	15570	3472	100	654.905	0.333617	14.369	159.646	45.9809	G6	1.029421,34.756222
BAT1841	BAT1841	Bat	Rousettus aegyptiacus	Single feces	Feces	PicoV-17A	Picornaviridae	161192	6927	100	3412.19	1.69338	14.369	1652.77	238.598	G6	1.029421,34.756222
BAT19	BAT19	Bat	Rousettus aegyptiacus	Single feces	Feces	CalV-16A	Caliciviridae	14854	7417	99.973	291.658	1.29737	8.58571	258.648	34.8629	G14	-4.613914376,39.35433553
BAT19	BAT19	Bat	Rousettus aegyptiacus	Single feces	Feces	CalV-8A	Caliciviridae	22497	7470	100	445.569	1.01148	8.58571	391.733	52.4408	G14	-4.613914376,39.35433553
BAT19	BAT19	Bat	Rousettus aegyptiacus	Single feces	Feces	CalV-9B	Caliciviridae	24970	7154	100	514.561	1.26938	8.58571	434.794	60.7764	G14	-4.613914376,39.35433553
BAT19	BAT19	Bat	Rousettus aegyptiacus	Single feces	Feces	CalV-6A	Caliciviridae	151772	7492	100	2993.24	1.10897	8.58571	2642.75	352.743	G14	-4.613914376,39.35433553
BAT1986	BAT1986	Bat	Eidolon helvum	Single feces	Feces	PicoV-6A	Picornaviridae	2346	7745	99.2185	43.8921	1.07402	14.7936	23.46	3.00538	G3	0.007271,34.604201
BAT1989	BAT1989	Bat	Eidolon helvum	Single feces	Feces	CoV-5C	Coronaviridae	24861	26023	100	140.847	0.969224	5.15698	720.113	27.6722	G3	0.007271,34.604201
BAT1994	BAT1994	Bat	Eidolon helvum	Single feces	Feces	CoV-5B	Coronaviridae	37249	29028	99.8864	190.146	0.423279	3.28903	1687.81	58.0782	G3	0.007271,34.604201
BAT1996	BAT1996	Bat	Eidolon helvum	Single feces	Feces	PicoV-6A	Picornaviridae	78	4428	56.7256	1.42954	1.27217	5.05167	2.27514	0.29146	G3	0.007271,34.604201
BAT2	BAT2	Bat	Rousettus aegyptiacus	Single feces	Feces	CalV-16A	Caliciviridae	702	6911	93.1527	13.8834	0.381535	14.7728	7.02	0.946219	G14	-4.613914376,39.35433553
BAT2	BAT2	Bat	Rousettus aegyptiacus	Single feces	Feces	CalV-11B	Caliciviridae	3999	7237	100	80.6333	0.175133	14.7728	39.99	5.52577	G14	-4.613914376,39.35433553
BAT20	BAT20	Bat	Rousettus aegyptiacus	Single feces	Feces	CoV-3A	Coronaviridae	2945178	30248	100	14436.3	0.973979	14.1476	31166.8	1030.38	G14	-4.613914376,39.35433553
BAT2001	BAT2001	Bat	Eidolon helvum	Single feces	Feces	CoV-5C	Coronaviridae	11444	25957	99.7464	64.5976	0.621618	10.8783	156.103	5.99867	G3	0.007271,34.604201
BAT2069	BAT2069	Bat	Chaerephon leucogaster	Single feces	Feces	ParV-25A	Parvoviridae	520	2013	77.6022	22.1411	1.97792	5.34567	14.4334	5.56415	G10	2.215767,38.008389
BAT2074	BAT2074	Bat	Chaerephon leucogaster	Single feces	Feces	ParV-3A	Parvoviridae	4726	6038	100	112.354	0.587434	3.61927	192.917	31.9504	G10	2.215767,38.008389
BAT2076	BAT2076	Bat	Chaerephon leucogaster	Single feces	Feces	ParV-25A	Parvoviridae	41	1114	42.9453	1.82498	1.41529	3.57606	1.70726	0.658156	G10	2.215767,38.008389
[truncated: 508 more rows]

## Sheet: S4
Viral.family	Viral.type	Replication-associated.protein	Pfam.accession.of.Replication-associated.protein	Viral.Entry.Protein	Pfam.accession.of.Viral.Entry.Protein
[truncated: 19 more rows]

[truncated: 7 more sheets: S5, S6, S7, S8, S9, S10, S11]
