# Supplementary material for: Substantial viral diversity in bats and rodents from East Africa: insights into evolution, recombination, and cocirculation
Source: Microbiome. 2024 Apr 10;12:72. doi: 10.1186/s40168-024-01782-4 (PMC11005217; doi:10.1186/s40168-024-01782-4)
Supplement: Supplementary file 4 — Additional file 3. [file 40168_2024_1782_MOESM3_ESM.xlsx]

## Sheet: Chiroptera
accession	host species	header
AB046320.1	Cynopterus brachyotis	Cynopterus brachyotis mitochondrial cytb gene for cytochrome b, complete cds, country:Philippines:Quezon Province, Lucban, Palola Manglit, Mt. Banahao
AB046321.1	Cynopterus brachyotis	Cynopterus brachyotis mitochondrial cytb gene for cytochrome b, complete cds, country:Philippines: Davao del Norte, Panabo, Tibungol
AB046324.1	Eonycteris spelaea	Eonycteris spelaea mitochondrial cytb gene for cytochrome b, complete cds, country:Philippines: Davao del Norte, Carmen, Poblacion
AB046325.1	Ptenochirus jagorii	Ptenochirus jagorii mitochondrial cytb gene for cytochrome b, complete cds, country:Philippines: Quezon Provinve, Lucban, Palola Manglit, Mt. Banahao
AB046326.1	Pteropus vampyrus	Pteropus vampyrus mitochondrial cytb gene for cytochrome b, complete cds, country:Philippines: Agusan del Sur, Rosario, Tagbayagan
AB062472.1	Pteropus hypomelanus	Pteropus hypomelanus mitochondrial cytb gene for cytochrome b, complete cds
AB062473.1	Pteropus pumilus	Pteropus pumilus mitochondrial cytb gene for cytochrome b, complete cds
AB062474.1	Pteropus speciosus	Pteropus speciosus mitochondrial cytb gene for cytochrome b, complete cds
AB062475.1	Pteropus vampyrus	Pteropus vampyrus mitochondrial cytb gene for cytochrome b, complete cds
AB062476.1	Eonycteris spelaea	Eonycteris spelaea mitochondrial cytb gene for cytochrome b, complete cds
AB079800.1	Pteropus giganteus	Pteropus giganteus mitochondrial ND1 gene for NADH dehydrogenase subunit 1, complete cds
AB079802.1	Cynopterus sphinx	Cynopterus sphinx mitochondrial ND1 gene for NADH dehydrogenase subunit 1, complete cds
AB079806.1	Rhinolophus perditus	Rhinolophus perditus mitochondrial ND1 gene for NADH dehydrogenase subunit 1, complete cds
AB079808.1	Emballonura alecto	Emballonura alecto mitochondrial ND1 gene for NADH dehydrogenase subunit 1, complete cds
AB079809.1	Phyllostomus elongatus	Phyllostomus elongatus mitochondrial ND1 gene for NADH dehydrogenase subunit 1, complete cds
AB079810.1	Hsunycteris thomasi	Lonchophylla thomasi mitochondrial ND1 gene for NADH dehydrogenase subunit 1, complete cds
AB079811.1	Glossophaga soricina	Glossophaga soricina mitochondrial ND1 gene for NADH dehydrogenase subunit 1, complete cds
AB079814.1	Miniopterus fuliginosus	Miniopterus fuliginosus mitochondrial ND1 gene for NADH dehydrogenase subunit 1, complete cds
AB079815.1	Miniopterus fuscus	Miniopterus fuscus mitochondrial ND1 gene for NADH dehydrogenase subunit 1, complete cds
AB079818.1	Scotophilus kuhlii	Scotophilus kuhlii mitochondrial ND1 gene for NADH dehydrogenase subunit 1, complete cds
AB079822.1	Eptesicus nilssonii	Eptesicus nilssoni mitochondrial ND1 gene for NADH dehydrogenase subunit 1, complete cds
AB079827.1	Myotis macrodactylus	Myotis macrodactylus mitochondrial ND1 gene for NADH dehydrogenase subunit 1, complete cds
AB079828.1	Myotis yanbarensis	Myotis yanbarensis mitochondrial ND1 gene for NADH dehydrogenase subunit 1, complete cds
AB079831.1	Murina leucogaster	Murina leucogaster mitochondrial ND1 gene for NADH dehydrogenase subunit 1, complete cds
AB079833.1	Murina ryukyuna	Murina ryukyuna mitochondrial ND1 gene for NADH dehydrogenase subunit 1, complete cds
AB079834.1	Murina sp. 7386	Murina sp. 7386 mitochondrial ND1 gene for NADH dehydrogenase subunit 1, complete cds
AB079836.1	Murina ussuriensis	Murina ussuriensis mitochondrial ND1 gene for NADH dehydrogenase subunit 1, complete cds
AB085720.1	Rhinolophus cornutus	Rhinolophus cornutus mitochondrial cytb gene for cytochrome b, complete cds, isolate:T-type
AB085733.1	Murina leucogaster	Murina leucogaster mitochondrial cytb gene for cytochrome b, complete cds
AB085736.1	Myotis macrodactylus	Myotis macrodactylus mitochondrial cytb gene for cytochrome b, complete cds
AB085738.1	Vespertilio sinensis	Vespertilio superans mitochondrial cytb gene for cytochrome b, complete cds
AB106567.1	Myotis chinensis	Myotis chinensis mitochondrial ND1 gene for NADH dehydrogenase subunit 1, complete cds, specimen_voucher: GU7844 (Guangzhou University)
AB106569.1	Myotis davidii	Myotis davidii mitochondrial ND1 gene for NADH dehydrogenase subunit 1, complete cds, specimen_voucher: GU8062 (Guangzhou University)
AB106583.1	Myotis mystacinus	Myotis mystacinus mitochondrial ND1 gene for NADH dehydrogenase subunit 1, complete cds, specimen_voucher: OCUMS5362 (Osaka City University)
AB106584.1	Myotis nattereri	Myotis nattereri mitochondrial ND1 gene for NADH dehydrogenase subunit 1, complete cds, specimen_voucher: OCUMS5545 (Osaka City University)
AB106585.1	Myotis pruinosus	Myotis pruinosus mitochondrial ND1 gene for NADH dehydrogenase subunit 1, complete cds, specimen_voucher: OCUMS7495 (Osaka City University)
AB106603.1	Myotis ikonnikovi	Myotis ikonnikovi mitochondrial cytb gene for cytochrome b, complete cds, specimen_voucher: KM12988 (Kishio Maeda)
AB106606.1	Myotis nattereri	Myotis nattereri mitochondrial cytb gene for cytochrome b, complete cds, specimen_voucher: OCUMS5545 (Osaka City University)
AB106607.1	Myotis pruinosus	Myotis pruinosus mitochondrial cytb gene for cytochrome b, complete cds, specimen_voucher: OCUMS7495 (Osaka City University)
AB106609.1	Myotis sp. KK0005	Myotis sp. KK0005 mitochondrial cytb gene for cytochrome b, complete cds, specimen_voucher: KK0005 (Kuniko Kawai)
AB106610.1	Myotis yanbarensis	Myotis yanbarensis mitochondrial cytb gene for cytochrome b, complete cds, specimen_voucher: SM7365 (Sumiko Matsumura)
AB243024.1	Myotis ikonnikovi	Myotis ikonnikovi mitochondrial cytb gene for cytochrome b, partial cds, haplotype:MiI
AB355794.1	Eidolon helvum	Eidolon helvum mitochondrial cytb gene for cytochrome b, complete cds, isolate: ZFB06#33
AB359176.1	Eidolon helvum	Eidolon helvum mitochondrial cytb gene for cytochrome b, complete cds, isolate: ZFB06#37
AB359177.1	Eidolon helvum	Eidolon helvum mitochondrial cytb gene for cytochrome b, complete cds, isolate: ZFB06#38
AB444718.1	Saccolaimus saccolaimus	Saccolaimus saccolaimus mitochondrial cytb gene for cytochrome b, complete cds
AB444719.1	Miniopterus schreibersii	Miniopterus schreibersii mitochondrial cytb gene for cytochrome b, complete cds
AB444721.1	Rhinolophus rufus	Rhinolophus rufus mitochondrial cytb gene for cytochrome b, complete cds
AB855787.1	Myotis pruinosus	Myotis pruinosus mitochondrial cytb gene for cytochrome b, complete cds
AF044638.1	Dobsonia moluccensis	Dobsonia moluccensis cytochrome b gene, mitochondrial gene encoding mitochondrial protein, partial cds
AF044643.1	Lissonycteris angolensis	Lissonycteris angolensis cytochrome b gene, mitochondrial gene encoding mitochondrial protein, partial cds
AF044653.1	Nycteris thebaica	Nycteris thebaica cytochrome b gene, mitochondrial gene encoding mitochondrial protein, partial cds
AF044657.1	Rousettus amplexicaudatus	Rousettus amplexicaudatus cytochrome b gene, mitochondrial gene encoding mitochondrial protein, partial cds
AF044664.1	Saccopteryx bilineata	Saccopteryx bilineata cytochrome b gene, mitochondrial gene encoding mitochondrial protein, partial cds
AF044665.1	Syconycteris sp.	Syconycteris sp. cytochrome b gene, mitochondrial gene encoding mitochondrial protein, partial cds
AF130123.1	Miniopterus orianae oceanensis	Miniopterus oceanensis cytochrome b gene, partial cds; mitochondrial gene for mitochondrial product
AF142993.1	Glossophaga soricina	Glossophaga soricina NADH dehydrogenase subunit 1 (ND1) gene, partial cds; mitochondrial gene for mitochondrial product
AF142994.1	Noctilio leporinus	Noctilio leporinus NADH dehydrogenase subunit 1 (ND1) gene, complete cds; mitochondrial gene for mitochondrial product
AF142995.1	Artibeus lituratus	Artibeus lituratus NADH dehydrogenase subunit 1 (ND1) gene, partial cds; mitochondrial gene for mitochondrial product
AF142996.1	Pteronotus davyi	Pteronotus davyi NADH dehydrogenase subunit 1 (ND1) gene, partial cds; mitochondrial gene for mitochondrial product
AF142997.1	Pteronotus macleayii	Pteronotus macleayii NADH dehydrogenase subunit 1 (ND1) gene, partial cds; mitochondrial gene for mitochondrial product
AF142998.1	Pteronotus parnellii	Pteronotus parnellii NADH dehydrogenase subunit 1 (ND1) gene, partial cds; mitochondrial gene for mitochondrial product
AF142999.1	Pteronotus quadridens	Pteronotus quadridens NADH dehydrogenase subunit 1 (ND1) gene, partial cds; mitochondrial gene for mitochondrial product
AF143000.1	Mormoops blainvillei	Mormoops blainvillii NADH dehydrogenase subunit 1 (ND1) gene, partial cds; mitochondrial gene for mitochondrial product
AF143001.1	Rhinolophus ferrumequinum	Rhinolophus ferrumequinum NADH dehydrogenase subunit 1 (ND1) gene, complete cds; mitochondrial gene for mitochondrial product
AF143002.1	Hipposideros diadema	Hipposideros diadema NADH dehydrogenase subunit 1 (ND1) gene, complete cds; mitochondrial gene for mitochondrial product
AF144067.1	Macroglossus minimus	Macroglossus minimus cytochrome b (cytb) gene, partial cds; mitochondrial gene for mitochondrial product
AF187017.1	Carollia brevicauda	Carollia brevicauda isolate FN-31805 cytochrome b gene, complete cds; mitochondrial gene for mitochondrial product
AF187019.1	Carollia brevicauda	Carollia brevicauda isolate TK70412 cytochrome b gene, complete cds; mitochondrial gene for mitochondrial product
AF187020.1	Carollia castanea	Carollia castanea isolate TK46009 cytochrome b gene, complete cds; mitochondrial gene for mitochondrial product
AF187021.1	Carollia castanea	Carollia castanea isolate TK70672 cytochrome b gene, complete cds; mitochondrial gene for mitochondrial product
AF187022.1	Carollia castanea	Carollia castanea isolate TK38156 cytochrome b gene, complete cds; mitochondrial gene for mitochondrial product
AF187023.1	Carollia subrufa	Carollia subrufa isolate TK19550 cytochrome b gene, complete cds; mitochondrial gene for mitochondrial product
AF187024.1	Carollia subrufa	Carollia subrufa isolate TK15818 cytochrome b gene, complete cds; mitochondrial gene for mitochondrial product
AF187025.1	Carollia perspicillata	Carollia perspicillata isolate TK17466 cytochrome b gene, complete cds; mitochondrial gene for mitochondrial product
AF187026.1	Carollia perspicillata	Carollia perspicillata isolate TK70435 cytochrome b gene, complete cds; mitochondrial gene for mitochondrial product
AF187027.1	Rhinophylla alethina	Rhinophylla alethina isolate F40093 cytochrome b gene, complete cds; mitochondrial gene for mitochondrial product
AF187028.1	Rhinophylla alethina	Rhinophylla alethina isolate F40073 cytochrome b gene, complete cds; mitochondrial gene for mitochondrial product
AF187029.1	Rhinophylla pumilio	Rhinophylla pumilio isolate TK18825 cytochrome b gene, complete cds; mitochondrial gene for mitochondrial product
AF187031.1	Rhinophylla pumilio	Rhinophylla pumilio isolate TK46026 cytochrome b gene, complete cds; mitochondrial gene for mitochondrial product
AF187032.1	Rhinophylla fischerae	Rhinophylla fischerae cytochrome b gene, complete cds; mitochondrial gene for mitochondrial product
AF187033.1	Phyllonycteris aphylla	Phyllonycteris aphylla cytochrome b gene, complete cds; mitochondrial gene for mitochondrial product
AF187034.1	Hsunycteris thomasi	Lonchophylla thomasi cytochrome b gene, complete cds; mitochondrial gene for mitochondrial product
AF187035.1	Sturnira lilium	Sturnira lilium cytochrome b gene, complete cds; mitochondrial gene for mitochondrial product
AF217440.1	Miniopterus australis	Miniopterus australis cytochrome b gene, partial cds; mitochondrial gene for mitochondrial product
AF217442.1	Miniopterus orianae oceanensis	Miniopterus schreibersii oceanensis cytochrome b gene, partial cds; mitochondrial gene for mitochondrial product
AF217444.1	Miniopterus schreibersii blepotis	Miniopterus schreibersii blepotis cytochrome b gene, partial cds; mitochondrial gene for mitochondrial product
AF246243.1	Myotis myotis myotis	Myotis myotis myotis isolate M281 cytochrome b (CytB) gene, partial cds; mitochondrial gene for mitochondrial product
AF246249.1	Myotis cf. punicus	Myotis cf. punicus isolate CI26 cytochrome b (CytB) gene, partial cds; mitochondrial gene for mitochondrial product
AF246250.1	Myotis cf. punicus	Myotis cf. punicus isolate CI18 cytochrome b (CytB) gene, partial cds; mitochondrial gene for mitochondrial product
AF246252.1	Myotis cf. punicus	Myotis cf. punicus isolate Co31 cytochrome b (CytB) gene, partial cds; mitochondrial gene for mitochondrial product
AF246253.1	Myotis cf. punicus	Myotis cf. punicus isolate Co36 cytochrome b (CytB) gene, partial cds; mitochondrial gene for mitochondrial product
AF246254.1	Myotis oxygnathus	Myotis blythii oxygnathus isolate Mb1 cytochrome b (CytB) gene, partial cds; mitochondrial gene for mitochondrial product
AF246256.1	Myotis oxygnathus	Myotis blythii oxygnathus isolate 4778 cytochrome b (CytB) gene, partial cds; mitochondrial gene for mitochondrial product
AF246258.1	Myotis oxygnathus	Myotis blythii oxygnathus isolate M235 cytochrome b (CytB) gene, partial cds; mitochondrial gene for mitochondrial product
AF294503.1	Myotis occultus	Myotis lucifugus isolate MoGrant cytochrome b (cytb) gene, partial cds; and tRNA-Thr gene, partial sequence; mitochondrial genes for mitochondrial products
AF294507.1	Myotis occultus	Myotis lucifugus isolate MoNI79 cytochrome b (cytb) gene, partial cds; and tRNA-Thr gene, partial sequence; mitochondrial genes for mitochondrial products
AF294512.1	Myotis lucifugus carissima	Myotis lucifugus carissima isolate McModoc cytochrome b (cytb) gene, partial cds; and tRNA-Thr gene, partial sequence; mitochondrial genes for mitochondrial products
AF294514.1	Myotis yumanensis	Myotis yumanensis cytochrome b (cytb) gene, partial cds; and tRNA-Thr gene, partial sequence; mitochondrial genes for mitochondrial products
AF294577.1	Myotis lucifugus carissima	Myotis lucifugus carissima isolate McModoc cytochrome oxidase subunit II (COII) gene, partial cds; mitochondrial gene for mitochondrial product
AF294578.1	Myotis velifer	Myotis velifer cytochrome oxidase subunit II (COII) gene, complete cds; mitochondrial gene for mitochondrial product
AF294579.1	Myotis yumanensis	Myotis yumanensis cytochrome oxidase subunit II (COII) gene, partial cds; mitochondrial gene for mitochondrial product
AF330799.1	Noctilio leporinus	Noctilio leporinus TK22848 cytochrome b gene, complete cds; mitochondrial gene for mitochondrial product
AF330800.1	Noctilio leporinus	Noctilio leporinus CN104207 cytochrome b gene, complete cds; mitochondrial gene for mitochondrial product
AF330801.1	Noctilio leporinus	Noctilio leporinus CN97682 cytochrome b gene, complete cds; mitochondrial gene for mitochondrial product
AF330804.1	Noctilio albiventris	Noctilio albiventris TK17633 cytochrome b gene, complete cds; mitochondrial gene for mitochondrial product
AF330805.1	Noctilio albiventris	Noctilio albiventris TK19032 cytochrome b gene, complete cds; mitochondrial gene for mitochondrial product
AF330806.1	Noctilio albiventris	Noctilio albiventris TK22849 cytochrome b gene, complete cds; mitochondrial gene for mitochondrial product
AF330807.1	Pteronotus parnellii	Pteronotus parnellii TK17953 cytochrome b gene, complete cds; mitochondrial gene for mitochondrial product
AF338661.1	Pteronotus parnellii	Pteronotus parnellii isolate 27704 cytochrome b gene, complete cds; mitochondrial gene for mitochondrial product
AF338664.1	Pteronotus parnellii	Pteronotus parnellii isolate 13108 cytochrome b gene, complete cds; mitochondrial gene for mitochondrial product
AF338667.1	Pteronotus parnellii	Pteronotus parnellii isolate 45500 cytochrome b gene, complete cds; mitochondrial gene for mitochondrial product
AF338668.1	Pteronotus parnellii	Pteronotus parnellii isolate 86526 cytochrome b gene, complete cds; mitochondrial gene for mitochondrial product
AF338671.1	Pteronotus davyi	Pteronotus davyi isolate 25127 cytochrome b gene, complete cds; mitochondrial gene for mitochondrial product
AF338672.1	Pteronotus davyi	Pteronotus davyi isolate 27642 cytochrome b gene, complete cds; mitochondrial gene for mitochondrial product
AF338675.1	Pteronotus gymnonotus	Pteronotus gymnonotus isolate 43081 cytochrome b gene, complete cds; mitochondrial gene for mitochondrial product
AF338676.1	Pteronotus personatus	Pteronotus personatus isolate 334444 cytochrome b gene, complete cds; mitochondrial gene for mitochondrial product
AF338677.1	Pteronotus personatus	Pteronotus personatus isolate 31427 cytochrome b gene, complete cds; mitochondrial gene for mitochondrial product
AF338678.1	Pteronotus personatus	Pteronotus personatus isolate 19079 cytochrome b gene, complete cds; mitochondrial gene for mitochondrial product
AF338679.1	Pteronotus personatus	Pteronotus personatus isolate 10336 cytochrome b gene, complete cds; mitochondrial gene for mitochondrial product
AF338682.1	Pteronotus quadridens	Pteronotus quadridens isolate 9487 cytochrome b gene, complete cds; mitochondrial gene for mitochondrial product
AF338684.1	Pteronotus macleayii	Pteronotus macleayii isolate 11008 cytochrome b gene, complete cds; mitochondrial gene for mitochondrial product
AF338686.1	Mormoops blainvillei	Mormoops blainvillii isolate 9469 cytochrome b gene, complete cds; mitochondrial gene for mitochondrial product
AF338688.1	Mormoops megalophylla	Mormoops megalophylla isolate 19311 cytochrome b gene, complete cds; mitochondrial gene for mitochondrial product
AF338690.1	Mormoops megalophylla	Mormoops megalophylla isolate 31432 cytochrome b gene, complete cds; mitochondrial gene for mitochondrial product
AF358131.1	Hipposideros bicolor	Hipposideros bicolor isolate THK6619 cytochrome b gene, partial cds; mitochondrial gene for mitochondrial product
AF376830.2	Miniopterus schreibersii	Miniopterus schreibersii cytochrome b (cytb) gene, complete cds; mitochondrial gene for mitochondrial product
AF376832.1	Nyctalus leisleri	Nyctalus leisleri cytochrome b (cytb) gene, partial cds; mitochondrial gene for mitochondrial product
AF376833.1	Eptesicus diminutus	Eptesicus diminutus cytochrome b (cytb) gene, partial cds; mitochondrial gene for mitochondrial product
AF376835.1	Eptesicus fuscus	Eptesicus fuscus cytochrome b (cytb) gene, complete cds; mitochondrial gene for mitochondrial product
AF376836.1	Eptesicus nilssonii	Eptesicus nilssoni cytochrome b (cytb) gene, complete cds; mitochondrial gene for mitochondrial product
AF376838.1	Lasiurus sp. MVZ_AD522	Lasiurus sp. MVZ_AD522 cytochrome b (cytb) gene, complete cds; mitochondrial gene for mitochondrial product
AF376839.1	Myotis albescens	Myotis albescens cytochrome b (cytb) gene, complete cds; mitochondrial gene for mitochondrial product
AF376842.1	Myotis punicus	Myotis blythii punicus cytochrome b (cytb) gene, complete cds; mitochondrial gene for mitochondrial product
AF376845.1	Myotis capaccinii	Myotis capaccinii cytochrome b (cytb) gene, complete cds; mitochondrial gene for mitochondrial product
AF376847.1	Myotis daubentonii	Myotis daubentoni cytochrome b (cytb) gene, complete cds; mitochondrial gene for mitochondrial product
AF376849.1	Myotis emarginatus	Myotis emarginatus cytochrome b (cytb) gene, complete cds; mitochondrial gene for mitochondrial product
AF376850.1	Myotis hasseltii	Myotis hasseltii cytochrome b (cytb) gene, complete cds; mitochondrial gene for mitochondrial product
AF376851.1	Myotis horsfieldii	Myotis horsfieldii cytochrome b (cytb) gene, complete cds; mitochondrial gene for mitochondrial product
AF376853.1	Myotis levis	Myotis levis cytochrome b (cytb) gene, complete cds; mitochondrial gene for mitochondrial product
AF376855.1	Myotis macrotarsus	Myotis macrotarsus cytochrome b (cytb) gene, complete cds; mitochondrial gene for mitochondrial product
AF376857.1	Myotis montivagus	Myotis montivagus cytochrome b (cytb) gene, complete cds; mitochondrial gene for mitochondrial product
AF376859.1	Myotis muricola browni	Myotis muricola browni cytochrome b (cytb) gene, complete cds; mitochondrial gene for mitochondrial product
AF376860.1	Myotis myotis	Myotis myotis cytochrome b (cytb) gene, complete cds; mitochondrial gene for mitochondrial product
AF376862.1	Myotis daubentonii nathalinae	Myotis daubentoni nathalinae cytochrome b (cytb) gene, complete cds; mitochondrial gene for mitochondrial product
AF376863.1	Myotis nattereri	Myotis nattereri cytochrome b (cytb) gene, complete cds; mitochondrial gene for mitochondrial product
AF376864.1	Myotis nigricans	Myotis nigricans cytochrome b (cytb) gene, complete cds; mitochondrial gene for mitochondrial product
AF376865.1	Myotis oxyotus	Myotis oxyotus cytochrome b (cytb) gene, complete cds; mitochondrial gene for mitochondrial product
AF376866.1	Myotis riparius	Myotis riparius cytochrome b (cytb) gene, complete cds; mitochondrial gene for mitochondrial product
AF376868.1	Myotis schaubi	Myotis schaubi cytochrome b (cytb) gene, partial cds; mitochondrial gene for mitochondrial product
AF376869.1	Myotis thysanodes	Myotis thysanodes cytochrome b (cytb) gene, complete cds; mitochondrial gene for mitochondrial product
AF376873.1	Myotis welwitschii	Myotis welwitschii cytochrome b (cytb) gene, complete cds; mitochondrial gene for mitochondrial product
AF376874.1	Myotis welwitschii	Myotis welwitschii cytochrome b (cytb) gene, complete cds; mitochondrial gene for mitochondrial product
AF376875.1	Myotis yumanensis	Myotis yumanensis cytochrome b (cytb) gene, complete cds; mitochondrial gene for mitochondrial product
AF382830.1	Glossophaga soricina	Glossophaga soricina specimen-voucher TK15194 cytochrome b gene, complete cds; mitochondrial gene for mitochondrial product
AF382832.1	Glossophaga soricina	Glossophaga soricina specimen-voucher TK25071 cytochrome b gene, complete cds; mitochondrial gene for mitochondrial product
AF382835.1	Glossophaga soricina	Glossophaga soricina specimen-voucher MVZ185583 cytochrome b gene, complete cds; mitochondrial gene for mitochondrial product
AF382838.1	Glossophaga soricina	Glossophaga soricina specimen-voucher MVZ185575 cytochrome b gene, complete cds; mitochondrial gene for mitochondrial product
AF382839.1	Glossophaga soricina	Glossophaga soricina specimen-voucher TK14605 cytochrome b gene, complete cds; mitochondrial gene for mitochondrial product
AF382842.1	Glossophaga soricina	Glossophaga soricina specimen-voucher TK17544 cytochrome b gene, complete cds; mitochondrial gene for mitochondrial product
AF382843.1	Glossophaga soricina	Glossophaga soricina specimen-voucher TK86578 cytochrome b gene, complete cds; mitochondrial gene for mitochondrial product
AF382844.1	Glossophaga soricina	Glossophaga soricina specimen-voucher TK86579 cytochrome b gene, complete cds; mitochondrial gene for mitochondrial product
AF382848.1	Glossophaga soricina	Glossophaga soricina specimen-voucher TK56869 cytochrome b gene, complete cds; mitochondrial gene for mitochondrial product
AF382849.1	Glossophaga soricina	Glossophaga soricina specimen-voucher FMNH128675 cytochrome b gene, complete cds; mitochondrial gene for mitochondrial product
AF382850.1	Glossophaga soricina	Glossophaga soricina specimen-voucher FMNH128676 cytochrome b gene, complete cds; mitochondrial gene for mitochondrial product
AF382852.1	Glossophaga soricina	Glossophaga soricina specimen-voucher FMNH128718 cytochrome b gene, complete cds; mitochondrial gene for mitochondrial product
AF382853.1	Glossophaga soricina	Glossophaga soricina specimen-voucher TK9251 cytochrome b gene, complete cds; mitochondrial gene for mitochondrial product
AF382854.1	Glossophaga soricina	Glossophaga soricina specimen-voucher TK11040 cytochrome b gene, complete cds; mitochondrial gene for mitochondrial product
AF382857.1	Glossophaga soricina	Glossophaga soricina specimen-voucher USNM579010 cytochrome b gene, complete cds; mitochondrial gene for mitochondrial product
AF382860.1	Glossophaga soricina	Glossophaga soricina specimen-voucher TK4728 cytochrome b gene, complete cds; mitochondrial gene for mitochondrial product
AF382864.1	Glossophaga soricina	Glossophaga soricina specimen-voucher TK43189 cytochrome b gene, complete cds; mitochondrial gene for mitochondrial product
AF382865.1	Glossophaga soricina	Glossophaga soricina specimen-voucher TK43138 cytochrome b gene, complete cds; mitochondrial gene for mitochondrial product
AF382866.1	Glossophaga soricina	Glossophaga soricina specimen-voucher TK43208 cytochrome b gene, complete cds; mitochondrial gene for mitochondrial product
AF382867.1	Glossophaga soricina	Glossophaga soricina specimen-voucher TK41573 cytochrome b gene, complete cds; mitochondrial gene for mitochondrial product
AF382875.1	Glossophaga longirostris	Glossophaga longirostris specimen-voucher USNM580658 cytochrome b gene, complete cds; mitochondrial gene for mitochondrial product
AF382877.1	Glossophaga leachii	Glossophaga leachi specimen-voucher TK20567 cytochrome b gene, complete cds; mitochondrial gene for mitochondrial product
AF382878.1	Glossophaga leachii	Glossophaga leachi specimen-voucher TK20569 cytochrome b gene, complete cds; mitochondrial gene for mitochondrial product
AF382881.1	Glossophaga morenoi	Glossophaga morenoi specimen-voucher TK20579 cytochrome b gene, complete cds; mitochondrial gene for mitochondrial product
AF382882.1	Glossophaga morenoi	Glossophaga morenoi specimen-voucher TK43176 cytochrome b gene, complete cds; mitochondrial gene for mitochondrial product
AF382884.1	Glossophaga commissarisi	Glossophaga commissarisi specimen-voucher TK20586 cytochrome b gene, complete cds; mitochondrial gene for mitochondrial product
AF382885.1	Glossophaga commissarisi	Glossophaga commissarisi specimen-voucher TK20562 cytochrome b gene, complete cds; mitochondrial gene for mitochondrial product
AF382886.1	Glossophaga commissarisi	Glossophaga commissarisi specimen-voucher USNM578998 cytochrome b gene, complete cds; mitochondrial gene for mitochondrial product
AF382887.1	Monophyllus plethodon	Monophyllus plethodon specimen-voucher TK15607 cytochrome b gene, complete cds; mitochondrial gene for mitochondrial product
AF382888.1	Monophyllus redmani	Monophyllus redmani specimen-voucher TK27694 cytochrome b gene, complete cds; mitochondrial gene for mitochondrial product
AF382889.1	Leptonycteris curasoae	Leptonycteris curasoae specimen-voucher TK45107 cytochrome b gene, complete cds; mitochondrial gene for mitochondrial product
AF401364.1	Plecotus kolombatovici	Plecotus austriacus kolombatovici clone Pausk1874 NADH dehydrogenase subunit 1 (ND1) gene, partial cds; mitochondrial gene for mitochondrial product
AF401365.2	Plecotus kolombatovici	Plecotus austriacus kolombatovici clone Pausk1868 NADH dehydrogenase subunit 1 (ND1) gene, partial cds; mitochondrial gene for mitochondrial product
AF401366.1	Plecotus austriacus austriacus	Plecotus austriacus austriacus clone Paus1389 NADH dehydrogenase subunit 1 (ND1) gene, partial cds; mitochondrial gene for mitochondrial product
AF401367.2	Plecotus austriacus austriacus	Plecotus austriacus austriacus clone Paus1373 NADH dehydrogenase subunit 1 (ND1) gene, partial cds; mitochondrial gene for mitochondrial product
AF401370.1	Plecotus auritus	Plecotus auritus clone Paur2168 NADH dehydrogenase subunit 1 (ND1) gene, partial cds; mitochondrial gene for mitochondrial product
AF401371.2	Plecotus auritus	Plecotus auritus clone Paur1593 NADH dehydrogenase subunit 1 (ND1) gene, partial cds; mitochondrial gene for mitochondrial product
AF401374.2	Plecotus auritus	Plecotus auritus clone Paur1382 NADH dehydrogenase subunit 1 (ND1) gene, partial cds; mitochondrial gene for mitochondrial product
AF401375.1	Barbastella barbastellus	Barbastella barbastellus clone Bbar2582 NADH dehydrogenase subunit 1 (ND1) gene, partial cds; mitochondrial gene for mitochondrial product
AF401376.2	Barbastella barbastellus	Barbastella barbastellus clone Bbar1399 NADH dehydrogenase subunit 1 (ND1) gene, partial cds; mitochondrial gene for mitochondrial product
AF401380.1	Pipistrellus pipistrellus	Pipistrellus pipistrellus clone Ppip1881 NADH dehydrogenase subunit 1 (ND1) gene, partial cds; mitochondrial gene for mitochondrial product
AF401392.1	Pipistrellus pipistrellus	Pipistrellus pipistrellus clone Ppip121s NADH dehydrogenase subunit 1 (ND1) gene, partial cds; mitochondrial gene for mitochondrial product
AF401393.1	Pipistrellus pipistrellus	Pipistrellus pipistrellus clone Ppip1145 NADH dehydrogenase subunit 1 (ND1) gene, partial cds; mitochondrial gene for mitochondrial product
AF401404.1	Pipistrellus pygmaeus x mediterraneus	Pipistrellus pygmaeus x mediterraneus clone Pmed1884 NADH dehydrogenase subunit 1 (ND1) gene, partial cds; mitochondrial gene for mitochondrial product
AF401406.1	Pipistrellus pygmaeus x mediterraneus	Pipistrellus pygmaeus x mediterraneus clone Pmed1872 NADH dehydrogenase subunit 1 (ND1) gene, partial cds; mitochondrial gene for mitochondrial product
AF401419.1	Hypsugo savii	Hypsugo savii clone Hsav2609 NADH dehydrogenase subunit 1 (ND1) gene, partial cds; mitochondrial gene for mitochondrial product
AF401436.1	Nyctalus lasiopterus	Nyctalus lasiopterus clone Nlas2304 NADH dehydrogenase subunit 1 (ND1) gene, partial cds; mitochondrial gene for mitochondrial product
AF401439.1	Myotis nattereri	Myotis nattereri clone Mnat2599 NADH dehydrogenase subunit 1 (ND1) gene, partial cds; mitochondrial gene for mitochondrial product
AF401448.1	Myotis daubentonii	Myotis daubentoni clone Mdau673 NADH dehydrogenase subunit 1 (ND1) gene, partial cds; mitochondrial gene for mitochondrial product
AF401451.1	Myotis daubentonii	Myotis daubentoni clone Mdau143a NADH dehydrogenase subunit 1 (ND1) gene, partial cds; mitochondrial gene for mitochondrial product
AF401452.1	Myotis daubentonii	Myotis daubentoni clone Mdau141a NADH dehydrogenase subunit 1 (ND1) gene, partial cds; mitochondrial gene for mitochondrial product
AF401453.1	Myotis dasycneme	Myotis dasycneme clone Mdas2589 NADH dehydrogenase subunit 1 (ND1) gene, partial cds; mitochondrial gene for mitochondrial product
AF401454.1	Myotis dasycneme	Myotis dasycneme clone Mdas2588 NADH dehydrogenase subunit 1 (ND1) gene, partial cds; mitochondrial gene for mitochondrial product
AF401461.1	Myotis bechsteinii	Myotis bechsteini clone Mbec1869 NADH dehydrogenase subunit 1 (ND1) gene, partial cds; mitochondrial gene for mitochondrial product
AF401464.1	Miniopterus schreibersii	Miniopterus schreibersii clone Msch2209 NADH dehydrogenase subunit 1 (ND1) gene, partial cds; mitochondrial gene for mitochondrial product
AF401477.1	Eptesicus bottae	Eptesicus bottae clone Ebot1684 NADH dehydrogenase subunit 1 (ND1) gene, partial cds; mitochondrial gene for mitochondrial product
AF423081.1	Glossophaga soricina	Glossophaga soricina specimen-voucher AMNH267950 cytochrome b gene, complete cds; mitochondrial gene for mitochondrial product
AF423082.1	Hsunycteris thomasi	Lonchophylla thomasi specimen-voucher F37174 cytochrome b gene, complete cds; mitochondrial gene for mitochondrial product
AF423083.1	Hsunycteris thomasi	Lonchophylla thomasi specimen-voucher F37760 cytochrome b gene, complete cds; mitochondrial gene for mitochondrial product
AF423084.1	Hsunycteris thomasi	Lonchophylla thomasi specimen-voucher AMNH209358 cytochrome b gene, complete cds; mitochondrial gene for mitochondrial product
AF423085.1	Hsunycteris thomasi	Lonchophylla thomasi specimen-voucher F43046 cytochrome b gene, complete cds; mitochondrial gene for mitochondrial product
AF423087.1	Lonchophylla robusta	Lonchophylla robusta specimen-voucher F38111 cytochrome b gene, complete cds; mitochondrial gene for mitochondrial product
AF423091.1	Lonchophylla robusta	Lonchophylla robusta specimen-voucher MHN515 cytochrome b gene, complete cds; mitochondrial gene for mitochondrial product
AF423092.1	Lonchophylla chocoana	Lonchophylla chocoana specimen-voucher F40079 cytochrome b gene, complete cds; mitochondrial gene for mitochondrial product
AF423094.1	Lonchophylla handleyi	Lonchophylla handleyi specimen-voucher TK22598 cytochrome b gene, complete cds; mitochondrial gene for mitochondrial product
AF423095.1	Lonchophylla mordax	Lonchophylla mordax specimen-voucher F40091 cytochrome b gene, complete cds; mitochondrial gene for mitochondrial product
AF423100.1	Lionycteris spurrelli	Lionycteris spurrelli specimen-voucher TK22548 cytochrome b gene, complete cds; mitochondrial gene for mitochondrial product
AF423101.1	Platalina genovensium	Platalina genovensium specimen-voucher AMNH257108 cytochrome b gene, complete cds; mitochondrial gene for mitochondrial product
AF435139.1	Sturnira lilium	Sturnira lilium voucher CAI 84 cytochrome b gene, partial cds; mitochondrial
AF435143.1	Sturnira lilium	Sturnira lilium voucher CAI 160 cytochrome b gene, partial cds; mitochondrial
AF435156.1	Sturnira lilium	Sturnira lilium voucher CAI 165 cytochrome b gene, partial cds; mitochondrial
AF435158.1	Sturnira luisi angeli	Sturnira luisi angeli voucher CAI 174 cytochrome b gene, partial cds; mitochondrial
AF435165.1	Sturnira lilium	Sturnira lilium voucher CAI 28 cytochrome b gene, partial cds; mitochondrial
AF435167.1	Sturnira lilium	Sturnira lilium voucher CAI 29 cytochrome b gene, partial cds; mitochondrial
AF435175.1	Sturnira ludovici	Sturnira ludovici voucher CAI 176 cytochrome b gene, partial cds; mitochondrial
AF435176.1	Sturnira ludovici	Sturnira ludovici voucher CAI 177 cytochrome b gene, partial cds; mitochondrial
AF435180.1	Sturnira magna	Sturnira magna voucher CAI 19 cytochrome b gene, partial cds; mitochondrial
AF435188.1	Sturnira tildae	Sturnira tildae voucher CAI 46 cytochrome b gene, partial cds; mitochondrial
AF435193.1	Sturnira tildae	Sturnira tildae voucher CAI 133 cytochrome b gene, partial cds; mitochondrial
AF435195.1	Sturnira tildae	Sturnira tildae voucher CAI 134 cytochrome b gene, partial cds; mitochondrial
AF435196.1	Sturnira tildae	Sturnira tildae voucher CAI 135 cytochrome b gene, partial cds; mitochondrial
AF435199.1	Sturnira tildae	Sturnira tildae voucher CAI 24 cytochrome b gene, partial cds; mitochondrial
AF435200.1	Sturnira bidens	Sturnira bidens voucher CAI 175 cytochrome b gene, partial cds; mitochondrial
AF435201.1	Sturnira bidens	Sturnira bidens voucher CAI 208 cytochrome b gene, partial cds; mitochondrial
AF435202.1	Sturnira sp. CAI-2003A	Sturnira sp. CAI-2003A cytochrome b-like gene, partial sequence; mitochondrial
AF435203.1	Sturnira sp. CAI-2003A	Sturnira sp. CAI-2003A cytochrome b gene, partial cds; mitochondrial
AF435205.1	Sturnira sp. CAI-2003B	Sturnira sp. CAI-2003B cytochrome b gene, partial cds; mitochondrial
AF435207.1	Sturnira oporaphilum	Sturnira oporaphilum voucher CAI 74 cytochrome b gene, partial cds; mitochondrial
AF435208.1	Sturnira oporaphilum	Sturnira oporaphilum voucher CAI 47 cytochrome b gene, partial cds; mitochondrial
AF435210.1	Sturnira oporaphilum	Sturnira oporaphilum voucher CAI 43 cytochrome b gene, partial cds; mitochondrial
AF435230.1	Sturnira ludovici	Sturnira ludovici voucher CAI 214 cytochrome b gene, partial cds; mitochondrial
AF435240.1	Sturnira erythromos	Sturnira erythromos voucher CAI 65 cytochrome b gene, partial cds; mitochondrial
AF435247.1	Sturnira bogotensis	Sturnira bogotensis voucher CAI 64 cytochrome b-like gene, partial sequence; mitochondrial
AF435251.1	Sturnira luisi vulcanensis	Sturnira luisi vulcanensis voucher CAI 233 cytochrome b gene, partial cds; mitochondrial
AF435252.1	Sturnira aratathomasi	Sturnira aratathomasi voucher CAI 231 cytochrome b gene, partial cds; mitochondrial
AF435254.1	Sturnira nana	Sturnira nana voucher CAI 242 cytochrome b gene, partial cds; mitochondrial
AF459287.1	Sturnira lilium	Sturnira lilium tRNA-Pro gene and D-loop, partial sequence; mitochondrial gene for mitochondrial product
AF459288.1	Sturnira lilium	Sturnira lilium tRNA-Pro gene and D-loop, partial sequence; mitochondrial gene for mitochondrial product
AF459289.1	Sturnira lilium	Sturnira lilium tRNA-Pro gene and D-loop, partial sequence; mitochondrial gene for mitochondrial product
AF459291.1	Sturnira lilium	Sturnira lilium tRNA-Pro gene and D-loop, partial sequence; mitochondrial gene for mitochondrial product
AF459293.1	Sturnira luisi	Sturnira luisi tRNA-Pro gene and D-loop, partial sequence; mitochondrial gene for mitochondrial product
AF459294.1	Sturnira lilium	Sturnira lilium tRNA-Pro gene and D-loop, partial sequence; mitochondrial gene for mitochondrial product
AF459296.1	Sturnira lilium	Sturnira lilium tRNA-Pro gene and D-loop, partial sequence; mitochondrial gene for mitochondrial product
AF459297.1	Sturnira lilium	Sturnira lilium tRNA-Pro gene and D-loop, partial sequence; mitochondrial gene for mitochondrial product
AF459300.1	Sturnira lilium	Sturnira lilium tRNA-Pro gene and D-loop, partial sequence; mitochondrial gene for mitochondrial product
AF459301.1	Sturnira lilium	Sturnira lilium tRNA-Pro gene and D-loop, partial sequence; mitochondrial gene for mitochondrial product
AF459302.1	Sturnira parvidens	Sturnira parvidens tRNA-Pro gene and D-loop, partial sequence; mitochondrial gene for mitochondrial product
AF459303.1	Sturnira lilium	Sturnira lilium tRNA-Pro gene and D-loop, partial sequence; mitochondrial gene for mitochondrial product
AF459304.1	Sturnira lilium	Sturnira lilium tRNA-Pro gene and D-loop, partial sequence; mitochondrial gene for mitochondrial product
AF459305.1	Sturnira lilium	Sturnira lilium tRNA-Pro gene and D-loop, partial sequence; mitochondrial gene for mitochondrial product
AF459306.1	Sturnira lilium	Sturnira lilium tRNA-Pro gene and D-loop, partial sequence; mitochondrial gene for mitochondrial product
AF459307.1	Sturnira lilium	Sturnira lilium tRNA-Pro gene and D-loop, partial sequence; mitochondrial gene for mitochondrial product
AF459308.1	Sturnira lilium	Sturnira lilium tRNA-Pro gene and D-loop, partial sequence; mitochondrial gene for mitochondrial product
AF459311.1	Sturnira luisi	Sturnira luisi tRNA-Pro gene and D-loop, partial sequence; mitochondrial gene for mitochondrial product
AF459313.1	Sturnira parvidens	Sturnira parvidens tRNA-Pro gene and D-loop, partial sequence; mitochondrial gene for mitochondrial product
AF459316.1	Sturnira luisi	Sturnira luisi tRNA-Pro gene and D-loop, partial sequence; mitochondrial gene for mitochondrial product
AF459317.1	Sturnira lilium	Sturnira lilium tRNA-Pro gene and D-loop, partial sequence; mitochondrial gene for mitochondrial product
AF459318.1	Sturnira parvidens	Sturnira parvidens tRNA-Pro gene and D-loop, partial sequence; mitochondrial gene for mitochondrial product
AF459319.1	Sturnira lilium	Sturnira lilium tRNA-Pro gene and D-loop, partial sequence; mitochondrial gene for mitochondrial product
AF459320.1	Sturnira lilium	Sturnira lilium tRNA-Pro gene and D-loop, partial sequence; mitochondrial gene for mitochondrial product
AF459321.1	Sturnira parvidens	Sturnira parvidens tRNA-Pro gene and D-loop, partial sequence; mitochondrial gene for mitochondrial product
AF459322.1	Sturnira luisi	Sturnira luisi tRNA-Pro gene and D-loop, partial sequence; mitochondrial gene for mitochondrial product
AF459323.1	Sturnira parvidens	Sturnira parvidens tRNA-Pro gene and D-loop, partial sequence; mitochondrial gene for mitochondrial product
AF459324.1	Uroderma bilobatum	Uroderma bilobatum tRNA-Pro gene and D-loop, partial sequence; mitochondrial gene for mitochondrial product
AF459325.1	Vampyressa brocki	Vampyressa broki tRNA-Pro gene and D-loop, partial sequence; mitochondrial gene for mitochondrial product
AF459326.1	Carollia perspicillata	Carollia perspicillata tRNA-Pro gene and D-loop, partial sequence; mitochondrial gene for mitochondrial product
AF459328.1	Sturnira ludovici	Sturnira ludovici tRNA-Pro gene and D-loop, partial sequence; mitochondrial gene for mitochondrial product
AF459330.1	Sturnira magna	Sturnira magna tRNA-Pro gene and D-loop, partial sequence; mitochondrial gene for mitochondrial product
AF459331.1	Sturnira magna	Sturnira magna tRNA-Pro gene and D-loop, partial sequence; mitochondrial gene for mitochondrial product
AF459332.1	Sturnira magna	Sturnira magna tRNA-Pro gene and D-loop, partial sequence; mitochondrial gene for mitochondrial product
AF459333.1	Sturnira magna	Sturnira magna tRNA-Pro gene and D-loop, partial sequence; mitochondrial gene for mitochondrial product
AF459334.1	Sturnira magna	Sturnira magna tRNA-Pro gene and D-loop, partial sequence; mitochondrial gene for mitochondrial product
AF459335.1	Sturnira magna	Sturnira magna tRNA-Pro gene and D-loop, partial sequence; mitochondrial gene for mitochondrial product
AF459337.1	Sturnira tildae	Sturnira tildae tRNA-Pro gene and D-loop, partial sequence; mitochondrial gene for mitochondrial product
AF459338.1	Sturnira tildae	Sturnira tildae tRNA-Pro gene and D-loop, partial sequence; mitochondrial gene for mitochondrial product
AF459340.1	Sturnira tildae	Sturnira tildae tRNA-Pro gene and D-loop, partial sequence; mitochondrial gene for mitochondrial product
AF459341.1	Sturnira tildae	Sturnira tildae tRNA-Pro gene and D-loop, partial sequence; mitochondrial gene for mitochondrial product
AF459342.1	Sturnira tildae	Sturnira tildae tRNA-Pro gene and D-loop, partial sequence; mitochondrial gene for mitochondrial product
AF459343.1	Sturnira tildae	Sturnira tildae tRNA-Pro gene and D-loop, partial sequence; mitochondrial gene for mitochondrial product
AF459344.1	Sturnira tildae	Sturnira tildae tRNA-Pro gene and D-loop, partial sequence; mitochondrial gene for mitochondrial product
AF459345.1	Sturnira tildae	Sturnira tildae tRNA-Pro gene and D-loop, partial sequence; mitochondrial gene for mitochondrial product
AF459346.1	Sturnira tildae	Sturnira tildae tRNA-Pro gene and D-loop, partial sequence; mitochondrial gene for mitochondrial product
AF459347.1	Sturnira tildae	Sturnira tildae tRNA-Pro gene and D-loop, partial sequence; mitochondrial gene for mitochondrial product
AF459348.1	Sturnira tildae	Sturnira tildae tRNA-Pro gene and D-loop, partial sequence; mitochondrial gene for mitochondrial product
AF459349.1	Sturnira tildae	Sturnira tildae tRNA-Pro gene and D-loop, partial sequence; mitochondrial gene for mitochondrial product
AF459350.1	Sturnira tildae	Sturnira tildae tRNA-Pro gene and D-loop, partial sequence; mitochondrial gene for mitochondrial product
AF459352.1	Sturnira bidens	Sturnira bidens tRNA-Pro gene and D-loop, partial sequence; mitochondrial gene for mitochondrial product
AF459353.1	Sturnira bidens	Sturnira bidens tRNA-Pro gene and D-loop, partial sequence; mitochondrial gene for mitochondrial product
AF459354.1	Sturnira sp. CAI-2003A	Sturnira sp. CAI-2003A tRNA-Pro gene and D-loop, partial sequence; mitochondrial gene for mitochondrial product
AF459355.1	Sturnira sp. CAI-2003A	Sturnira sp. CAI-2003A tRNA-Pro gene and D-loop, partial sequence; mitochondrial gene for mitochondrial product
AF459356.1	Sturnira sp. CAI-2003B	Sturnira sp. CAI-2003B tRNA-Pro gene and D-loop, partial sequence; mitochondrial gene for mitochondrial product
AF459357.1	Sturnira sp. CAI-2003B	Sturnira sp. CAI-2003B tRNA-Pro gene and D-loop, partial sequence; mitochondrial gene for mitochondrial product
AF459358.1	Sturnira oporaphilum	Sturnira oporaphilum tRNA-Pro gene and D-loop, partial sequence; mitochondrial gene for mitochondrial product
AF459359.1	Sturnira oporaphilum	Sturnira oporaphilum tRNA-Pro gene and D-loop, partial sequence; mitochondrial gene for mitochondrial product
AF459361.1	Sturnira oporaphilum	Sturnira oporaphilum tRNA-Pro gene and D-loop, partial sequence; mitochondrial gene for mitochondrial product
AF459362.1	Sturnira oporaphilum	Sturnira oporaphilum tRNA-Pro gene and D-loop, partial sequence; mitochondrial gene for mitochondrial product
AF459363.1	Sturnira oporaphilum	Sturnira oporaphilum tRNA-Pro gene and D-loop, partial sequence; mitochondrial gene for mitochondrial product
AF459367.1	Sturnira mordax	Sturnira mordax tRNA-Pro gene and D-loop, partial sequence; mitochondrial gene for mitochondrial product
AF459368.1	Sturnira mordax	Sturnira mordax tRNA-Pro gene and D-loop, partial sequence; mitochondrial gene for mitochondrial product
AF459372.1	Sturnira ludovici	Sturnira ludovici tRNA-Pro gene and D-loop, partial sequence; mitochondrial gene for mitochondrial product
AF459374.1	Sturnira ludovici	Sturnira ludovici tRNA-Pro gene and D-loop, partial sequence; mitochondrial gene for mitochondrial product
AF459375.1	Sturnira ludovici	Sturnira ludovici tRNA-Pro gene and D-loop, partial sequence; mitochondrial gene for mitochondrial product
AF459376.1	Sturnira ludovici	Sturnira ludovici tRNA-Pro gene and D-loop, partial sequence; mitochondrial gene for mitochondrial product
AF459378.1	Sturnira ludovici	Sturnira ludovici tRNA-Pro gene and D-loop, partial sequence; mitochondrial gene for mitochondrial product
AF459380.1	Sturnira ludovici	Sturnira ludovici tRNA-Pro gene and D-loop, partial sequence; mitochondrial gene for mitochondrial product
AF459382.1	Sturnira ludovici	Sturnira ludovici tRNA-Pro gene and D-loop, partial sequence; mitochondrial gene for mitochondrial product
AF459383.1	Sturnira ludovici	Sturnira ludovici tRNA-Pro gene and D-loop, partial sequence; mitochondrial gene for mitochondrial product
AF459384.1	Sturnira ludovici	Sturnira ludovici tRNA-Pro gene and D-loop, partial sequence; mitochondrial gene for mitochondrial product
AF459385.1	Sturnira ludovici	Sturnira ludovici tRNA-Pro gene and D-loop, partial sequence; mitochondrial gene for mitochondrial product
AF459386.1	Sturnira ludovici	Sturnira ludovici tRNA-Pro gene and D-loop, partial sequence; mitochondrial gene for mitochondrial product
AF459387.1	Sturnira ludovici	Sturnira ludovici tRNA-Pro gene and D-loop, partial sequence; mitochondrial gene for mitochondrial product
AF459388.1	Sturnira ludovici	Sturnira ludovici tRNA-Pro gene and D-loop, partial sequence; mitochondrial gene for mitochondrial product
AF459389.1	Sturnira erythromos	Sturnira erythromos tRNA-Pro gene and D-loop, partial sequence; mitochondrial gene for mitochondrial product
AF459390.1	Sturnira erythromos	Sturnira erythromos tRNA-Pro gene and D-loop, partial sequence; mitochondrial gene for mitochondrial product
AF459391.1	Sturnira erythromos	Sturnira erythromos tRNA-Pro gene and D-loop, partial sequence; mitochondrial gene for mitochondrial product
AF459392.1	Sturnira erythromos	Sturnira erythromos tRNA-Pro gene and D-loop, partial sequence; mitochondrial gene for mitochondrial product
AF459393.1	Sturnira erythromos	Sturnira erythromos tRNA-Pro gene and D-loop, partial sequence; mitochondrial gene for mitochondrial product
AF459395.1	Sturnira erythromos	Sturnira erythromos tRNA-Pro gene and D-loop, partial sequence; mitochondrial gene for mitochondrial product
AF459396.1	Sturnira erythromos	Sturnira erythromos tRNA-Pro gene and D-loop, partial sequence; mitochondrial gene for mitochondrial product
AF459397.1	Sturnira erythromos	Sturnira erythromos tRNA-Pro gene and D-loop, partial sequence; mitochondrial gene for mitochondrial product
AF459399.1	Sturnira bogotensis	Sturnira bogotensis tRNA-Pro gene and D-loop, partial sequence; mitochondrial gene for mitochondrial product
AF511956.1	Carollia brevicauda	Carollia brevicauda specimen-voucher FN37060 cytochrome b gene, complete cds; mitochondrial gene for mitochondrial product
AF511958.1	Carollia brevicauda	Carollia brevicauda specimen-voucher TK86502 cytochrome b gene, complete cds; mitochondrial gene for mitochondrial product
AF511959.1	Carollia brevicauda	Carollia brevicauda specimen-voucher TK19316 cytochrome b gene, complete cds; mitochondrial gene for mitochondrial product
AF511960.1	Carollia brevicauda	Carollia brevicauda specimen-voucher FN38117 cytochrome b gene, complete cds; mitochondrial gene for mitochondrial product
AF511972.1	Carollia sowelli	Carollia sowelli specimen-voucher FN44017 cytochrome b gene, complete cds; mitochondrial gene for mitochondrial product
AF511973.1	Carollia sowelli	Carollia sowelli specimen-voucher FN44027 cytochrome b gene, complete cds; mitochondrial gene for mitochondrial product
AF511989.1	Carollia perspicillata	Carollia perspicillata specimen-voucher FN33206 cytochrome b gene, complete cds; mitochondrial gene for mitochondrial product
AF511991.1	Carollia perspicillata	Carollia perspicillata specimen-voucher FN37107 cytochrome b gene, complete cds; mitochondrial gene for mitochondrial product
AF511993.1	Carollia castanea	Carollia castanea specimen-voucher FN38212 cytochrome b gene, complete cds; mitochondrial gene for mitochondrial product
AF511997.1	Carollia castanea	Carollia castanea specimen-voucher TK101462 cytochrome b gene, complete cds; mitochondrial gene for mitochondrial product
AF512000.1	Carollia castanea	Carollia castanea specimen-voucher TK104681 cytochrome b gene, complete cds; mitochondrial gene for mitochondrial product
AF512004.1	Carollia castanea	Carollia castanea specimen-voucher NK30150 cytochrome b gene, complete cds; mitochondrial gene for mitochondrial product
AF512005.1	Carollia castanea	Carollia castanea specimen-voucher FN37065 cytochrome b gene, complete cds; mitochondrial gene for mitochondrial product
AF512006.1	Carollia castanea	Carollia castanea specimen-voucher FN37061 cytochrome b gene, complete cds; mitochondrial gene for mitochondrial product
AF513745.1	Barbastella barbastellus	Barbastella barbastellus haplotype 1 cytochrome b (cytB) gene, partial cds; mitochondrial gene for mitochondrial product
AF513751.1	Barbastella barbastellus	Barbastella barbastellus haplotype 7 cytochrome b (cytB) gene, partial cds; mitochondrial gene for mitochondrial product
AF513753.1	Barbastella barbastellus	Barbastella barbastellus haplotype 9 cytochrome b (cytB) gene, partial cds; mitochondrial gene for mitochondrial product
AF513758.1	Plecotus auritus	Plecotus auritus haplotype 14 cytochrome b (cytB) gene, partial cds; mitochondrial gene for mitochondrial product
AF513759.1	Plecotus auritus	Plecotus auritus haplotype 15 cytochrome b (cytB) gene, partial cds; mitochondrial gene for mitochondrial product
AF513761.1	Plecotus auritus	Plecotus auritus haplotype 17 cytochrome b (cytB) gene, partial cds; mitochondrial gene for mitochondrial product
AF513767.1	Plecotus auritus	Plecotus auritus haplotype 23 cytochrome b (cytB) gene, partial cds; mitochondrial gene for mitochondrial product
AF513768.1	Plecotus auritus	Plecotus auritus haplotype 24 cytochrome b (cytB) gene, partial cds; mitochondrial gene for mitochondrial product
AF513775.1	Plecotus sp. JJJ-2003	Plecotus sp. JJJ-2003 haplotype 31 cytochrome b (cytB) gene, partial cds; mitochondrial gene for mitochondrial product
AF513777.1	Plecotus sp. JJJ-2003	Plecotus sp. JJJ-2003 haplotype 33 cytochrome b (cytB) gene, partial cds; mitochondrial gene for mitochondrial product
AF513783.1	Plecotus cf. kolombatovici	Plecotus cf. kolombatovici haplotype 39 cytochrome b (cytB) gene, partial cds; mitochondrial gene for mitochondrial product
AF513784.1	Plecotus sp. JJJ-2003	Plecotus sp. JJJ-2003 haplotype 40 cytochrome b (cytB) gene, partial cds; mitochondrial gene for mitochondrial product
AF513785.1	Plecotus kolombatovici	Plecotus kolombatovici haplotype 41 cytochrome b (cytB) gene, partial cds; mitochondrial gene for mitochondrial product
AF513786.1	Plecotus austriacus	Plecotus austriacus haplotype 42 cytochrome b (cytB) gene, partial cds; mitochondrial gene for mitochondrial product
AF513790.1	Plecotus sp. JJJ-2003	Plecotus sp. JJJ-2003 haplotype 46 cytochrome b (cytB) gene, partial cds; mitochondrial gene for mitochondrial product
AF513791.1	Plecotus sp. JJJ-2003	Plecotus sp. JJJ-2003 haplotype 47 cytochrome b (cytB) gene, partial cds; mitochondrial gene for mitochondrial product
AF513799.1	Plecotus balensis	Plecotus balensis haplotype 55 cytochrome b (cytB) gene, partial cds; mitochondrial gene for mitochondrial product
AF513801.1	Plecotus macrobullaris	Plecotus macrobullaris haplotype 57 cytochrome b (cytB) gene, partial cds; mitochondrial gene for mitochondrial product
AF513802.1	Plecotus macrobullaris	Plecotus macrobullaris haplotype 58 cytochrome b (cytB) gene, partial cds; mitochondrial gene for mitochondrial product
AF513810.1	Plecotus teneriffae	Plecotus teneriffae haplotype 66 cytochrome b (cytB) gene, partial cds; mitochondrial gene for mitochondrial product
AF513811.1	Plecotus teneriffae	Plecotus teneriffae haplotype 67 cytochrome b (cytB) gene, partial cds; mitochondrial gene for mitochondrial product
AF516269.1	Plecotus macrobullaris	Plecotus alpinus isolate 3229Palp NADH dehydrogenase subunit 1 (ND1) gene, partial cds; mitochondrial gene for mitochondrial product
AF516270.1	Plecotus austriacus	Plecotus austriacus isolate 3217Paus NADH dehydrogenase subunit 1 (ND1) gene, partial cds; mitochondrial gene for mitochondrial product
AF516271.1	Plecotus austriacus	Plecotus austriacus isolate 3209Paus NADH dehydrogenase subunit 1 (ND1) gene, partial cds; mitochondrial gene for mitochondrial product
AF516272.1	Plecotus macrobullaris	Plecotus alpinus isolate 3305Palp NADH dehydrogenase subunit 1 (ND1) gene, partial cds; mitochondrial gene for mitochondrial product
AF516273.1	Plecotus auritus	Plecotus auritus isolate 3218Par NADH dehydrogenase subunit 1 (ND1) gene, partial cds; mitochondrial gene for mitochondrial product
AF516274.1	Plecotus macrobullaris	Plecotus alpinus isolate 3300Palp NADH dehydrogenase subunit 1 (ND1) gene, partial cds; mitochondrial gene for mitochondrial product
AF516275.1	Plecotus macrobullaris	Plecotus alpinus isolate 3301Palp NADH dehydrogenase subunit 1 (ND1) gene, partial cds; mitochondrial gene for mitochondrial product
AF516277.1	Plecotus auritus	Plecotus auritus isolate 3221Par NADH dehydrogenase subunit 1 (ND1) gene, partial cds; mitochondrial gene for mitochondrial product
AH006586.2	Pipistrellus pipistrellus	Pipistrellus pipistrellus cytochrome b genes, partial cds; mitochondrial
AH006588.2	Pipistrellus pipistrellus	Pipistrellus pipistrellus cytochrome b genes, partial cds; mitochondrial
AH006589.2	Pipistrellus kuhlii	Pipistrellus kuhlii cytochrome b (cytb) gene, partial cds; mitochondrial
AH006590.2	Pipistrellus nathusii	Pipistrellus nathusii cytochrome b (cytb) gene, partial cds; mitochondrial
AH006591.2	Eptesicus serotinus	Eptesicus serotinus cytochrome b (cytb) gene, partial cds; mitochondrial
AH006592.2	Rhinolophus ferrumequinum	Rhinolophus ferrumequinum cytochrome b (cytb) gene, partial cds; mitochondrial
AJ426621.1	Hypsugo savii	Hypsugo savii mitochondrion partial cytb gene for cytochrome b, haplotype HS#01
AJ426622.1	Hypsugo savii	Hypsugo savii mitochondrion partial cytb gene for cytochrome b, haplotype HS#02
AJ426623.1	Hypsugo savii	Hypsugo savii mitochondrion partial cytb gene for cytochrome b, haplotype HS#03
AJ426624.1	Hypsugo savii	Hypsugo savii mitochondrion partial cytb gene for cytochrome b, haplotype HS#04
AJ426625.1	Hypsugo savii	Hypsugo savii mitochondrion partial cytb gene for cytochrome b, haplotype HS#05
AJ426626.1	Hypsugo savii	Hypsugo savii mitochondrion partial cytb gene for cytochrome b, haplotype HS#06
AJ426632.1	Pipistrellus maderensis	Pipistrellus maderensis mitochondrion partial cytb gene for cytochrome b, haplotype PM#11
AJ431645.1	Plecotus teneriffae	Plecotus teneriffae mitochondrial partial cytb gene for cytochrome b, haplotype 2 from La Palma
AJ504408.1	Myotis bocagii	Myotis bocagei mitochondrial cytb gene for cytochrome b
AJ504442.1	Pipistrellus pygmaeus x mediterraneus	Pipistrellus pygmaeus x mediterraneus mitochondrial cytb gene for cytochrome b, from Cyprus
AJ504443.1	Pipistrellus pipistrellus	Pipistrellus pipistrellus mitochondrial cytb gene for cytochrome b
AJ504445.1	Pipistrellus kuhlii	Pipistrellus kuhli mitochondrial cytb gene for cytochrome b, from Iran
AJ504446.1	Pipistrellus nathusii	Pipistrellus nathusii mitochondrial cytb gene for cytochrome b
AJ504447.1	Pipistrellus cf. javanicus	Pipistrellus cf. javanicus mitochondrial cytb gene for cytochrome b
AJ504449.1	Perimyotis subflavus	Pipistrellus subflavus mitochondrial cytb gene for cytochrome b
AJ504450.2	Hypsugo savii	Hypsugo savii mitochondrial partial cytb gene for cytochrome b
AJ504451.1	Myotis goudoti	Myotis goudoti mitochondrial cytb gene for cytochrome b
AJ504452.1	Myotis ricketti	Myotis ricketti mitochondrial cytb gene for cytochrome b
AJ841951.1	Myotis sicarius	Myotis sicarius mitochondrial cyt b gene for cytochrome b, specimen voucher ZMMU 164493
AJ841952.1	Myotis tricolor	Myotis tricolor mitochondrial cyt b gene for cytochrome b, specimen voucher TM 40300
AJ841953.1	Myotis tricolor	Myotis tricolor mitochondrial cyt b gene for cytochrome b
AJ841954.1	Myotis welwitschii	Myotis welwitschii mitochondrial cyt b gene for cytochrome b, specimen voucher JF 105
AJ841955.1	Myotis alcathoe	Myotis alcathoe mitochondrial cyt b gene for cytochrome b, specimen voucher MHNG 1828.073
AJ841956.1	Myotis annectans	Myotis annectans mitochondrial cyt b gene for cytochrome b, specimen voucher ROM 106376
AJ841957.1	Myotis muricola	Myotis muricola mitochondrial cyt b gene for cytochrome b, specimen voucher SMF 86172
AJ841958.1	Myotis scotti	Myotis scotti mitochondrial cyt b gene for cytochrome b, specimen voucher ZMMU 167226
AJ841959.1	Myotis macropus	Myotis macropus mitochondrial cyt b gene for cytochrome b
AJ841960.1	Myotis macrotarsus	Myotis macrotarsus mitochondrial cyt b gene for cytochrome b, specimen voucher CMF 960522.46
AJ841961.1	Cistugo lesueuri	Myotis lesueuri mitochondrial cyt b gene for cytochrome b
AJ841962.1	Cistugo seabrae	Myotis seabrai mitochondrial cyt b gene for cytochrome b, specimen voucher MR-M977
AJ841963.1	Eptesicus hottentotus	Eptesicus hottentotus mitochondrial cyt b gene for cytochrome b, specimen voucher MR-M984
AJ841964.1	Laephotis wintoni	Laephotis wintoni mitochondrial cyt b gene for cytochrome b, specimen voucher MR-M983
AJ841965.1	Laephotis capensis	Eptesicus capensis mitochondrial cyt b gene for cytochrome b, specimen voucher MR-M963
AJ841966.1	Laephotis capensis	Eptesicus capensis mitochondrial cyt b gene for cytochrome b, specimen voucher MR-M981
AJ841968.1	Pipistrellus hesperidus	Pipistrellus hesperidus mitochondrial cyt b gene for cytochrome b, specimen voucher MR-M987
AJ841969.1	Kerivoula cf. papillosa	Kerivoula cf. papillosa mitochondrial cyt b gene for cytochrome b, specimen voucher ROM 110520
AJ841970.1	Kerivoula cf. papillosa	Kerivoula cf. papillosa mitochondrial cyt b gene for cytochrome b, specimen voucher CMF 980326.61
AJ841971.1	Harpiocephalus mordax	Harpiocephalus mordax mitochondrial cyt b gene for cytochrome b, specimen voucher CMF 980322.73
AJ841972.1	Murina cf. cyclotis	Murina cf. cyclotis mitochondrial cyt b gene for cytochrome b, specimen voucher CMF 980322.66
AJ841973.1	Murina cf. cyclotis	Murina cf. cyclotis mitochondrial cyt b gene for cytochrome b, specimen voucher CMF 980420.14
AJ841974.1	Murina cf. cyclotis	Murina cf. cyclotis mitochondrial cyt b gene for cytochrome b, specimen voucher CMF 980329.19
AJ841975.1	Miniopterus fraterculus	Miniopterus fraterculus mitochondrial cyt b gene for cytochrome b, specimen voucher MR-M988
AJ841976.1	Miniopterus natalensis	Miniopterus schreibersii natalensis mitochondrial cyt b gene for cytochrome b, specimen voucher MR-M993
AJ841977.1	Miniopterus natalensis	Miniopterus schreibersii natalensis mitochondrial cyt b gene for cytochrome b, specimen voucher MR-M966
AM261882.1	Myotis atacamensis	Myotis atacamensis mitochondrial cytb gene for cytochrome b, specimen voucher MVZ 168933 (Mus. of Vertebrate Zoology of Berkley)
AM261884.1	Myotis auriculus	Myotis auriculus mitochondrial cytb gene for cytochrome b, specimen voucher CDR 3288 (Instituto Politecnico Nacional in Mexico)
AM261885.1	Myotis austroriparius	Myotis austroriparius mitochondrial partial cytb gene for cytochrome b, isolate THK 002-FBF-13
AM261888.1	Myotis chiloensis	Myotis chiloensis mitochondrial cytb gene for cytochrome b, isolate THK I
AM261890.1	Myotis ciliolabrum	Myotis ciliolabrum mitochondrial cytb gene for cytochrome b, isolated from Canada
AM261891.1	Myotis elegans	Myotis elegans mitochondrial cytb gene for cytochrome b, isolate 3011
AM261892.1	Myotis grisescens	Myotis grisescens mitochondrial partial cytb gene for cytochrome b, isolate THK 11500
AM262330.1	Submyotodon latirostris	Myotis latirostris mitochondrial cytb gene for cytochrome b, isolate MR-608
AM262331.1	Myotis leibii	Myotis leibii mitochondrial cytb gene for cytochrome b, isolate THK 2
AM262332.1	Myotis martiniquensis	Myotis martiniquensis mitochondrial partial cytb gene for cytochrome b, isolate JFM DIREN 2
AM262333.1	Myotis montivagus	Myotis montivagus mitochondrial cytb gene for cytochrome b, isolate CMF 960418.2
AM262336.1	Myotis simus	Myotis simus mitochondrial cytb gene for cytochrome b, isolate THK Mys-ET3
AM262337.1	Myotis sodalis	Myotis sodalis mitochondrial partial cytb gene for cytochrome b, isolate THK 2002-JK-01
AM284169.1	Myotis bombinus amurensis	Myotis bombinus amurensis mitochondrial partial cytb gene for cytochrome b, specimen voucher ZMMU S-176148 (Zoological Mus. of Moscow State Univ.)
AM284170.1	Myotis blythii ancilla	Myotis blythii ancilla mitochondrial cytb gene for cytochrome b, isolated from Fangshan district, China
AM284171.1	Myotis tschuliensis	Myotis nattereri tschuliensis mitochondrial partial cytb gene for cytochrome b, specimen voucher NMP 90568 (Nat. Mus. of Prague)
AM284172.1	Myotis pequinius	Myotis pequinius mitochondrial partial cytb gene for cytochrome b, isolated from Shanxi province, China
AM284173.1	Myotis cf. pequinius	Myotis cf. pequinius mitochondrial cytb gene for cytochrome b, specimen voucher NMP 90556 (Nat. Mus. of Prague)
AY007527.1	Myotis sp. AM_M15111	Myotis sp. AM_M15111 cytochrome b (cytb) gene, partial cds; mitochondrial gene for mitochondrial product
AY007528.1	Myotis adversus	Myotis adversus haplotype ALOR1 cytochrome b (cytb) gene, partial cds; mitochondrial gene for mitochondrial product
AY007530.1	Myotis horsfieldii	Myotis horsfieldii cytochrome b (cytb) gene, partial cds; mitochondrial gene for mitochondrial product
AY007531.1	Eptesicus regulus	Eptesicus regulus cytochrome b (cytb) gene, partial cds; mitochondrial gene for mitochondrial product
AY009890.1	Cynopterus sphinx	Cynopterus sphinx haplotype 2 cytochrome b (cytb) gene, partial cds; mitochondrial gene for mitochondrial product
AY009895.1	Cynopterus brachyotis	Cynopterus brachyotis haplotype 5 cytochrome b (cytb) gene, partial cds; mitochondrial gene for mitochondrial product
AY027841.1	Myotis mystacinus	Myotis mystacinus isolate 2073 NADH dehydrogenase subunit 1 (ND1) gene, partial cds; mitochondrial gene for mitochondrial product
AY027846.1	Myotis mystacinus	Myotis mystacinus isolate 1863 NADH dehydrogenase subunit 1 (ND1) gene, partial cds; mitochondrial gene for mitochondrial product
AY033951.1	Myotis macrotarsus	Myotis macrotarsus NADH dehydrogenase subunit 1 (ND1) gene, partial cds; mitochondrial gene for mitochondrial product
AY033952.1	Myotis albescens	Myotis albescens NADH dehydrogenase subunit 1 (ND1) gene, partial cds; mitochondrial gene for mitochondrial product
AY033953.1	Myotis welwitschii	Myotis welwitschii NADH dehydrogenase subunit 1 (ND1) gene, partial cds; mitochondrial gene for mitochondrial product
AY033955.1	Myotis schaubi	Myotis schaubi NADH dehydrogenase subunit 1 (ND1) gene, partial cds; mitochondrial gene for mitochondrial product
AY033956.1	Myotis oxyotus	Myotis oxyotus NADH dehydrogenase subunit 1 (ND1) gene, partial cds; mitochondrial gene for mitochondrial product
AY033958.1	Myotis muricola browni	Myotis muricola browni NADH dehydrogenase subunit 1 (ND1) gene, partial cds; mitochondrial gene for mitochondrial product
AY033961.1	Myotis volans	Myotis volans NADH dehydrogenase subunit 1 (ND1) gene, partial cds; mitochondrial gene for mitochondrial product
AY033962.1	Myotis macrotarsus	Myotis macrotarsus NADH dehydrogenase subunit 1 (ND1) gene, partial cds; mitochondrial gene for mitochondrial product
AY033963.1	Myotis keaysi	Myotis keaysi NADH dehydrogenase subunit 1 (ND1) gene, partial cds; mitochondrial gene for mitochondrial product
AY033967.1	Myotis lucifugus	Myotis lucifugus NADH dehydrogenase subunit 1 (ND1) gene, partial cds; mitochondrial gene for mitochondrial product
AY033968.1	Eptesicus fuscus	Eptesicus fuscus NADH dehydrogenase subunit 1 (ND1) gene, partial cds; mitochondrial gene for mitochondrial product
AY033970.1	Myotis horsfieldii	Myotis horsfieldii NADH dehydrogenase subunit 1 (ND1) gene, partial cds; mitochondrial gene for mitochondrial product
AY033971.1	Myotis montivagus	Myotis montivagus NADH dehydrogenase subunit 1 (ND1) gene, partial cds; mitochondrial gene for mitochondrial product
AY033972.1	Myotis montivagus	Myotis montivagus NADH dehydrogenase subunit 1 (ND1) gene, partial cds; mitochondrial gene for mitochondrial product
AY033973.1	Myotis hasseltii	Myotis hasseltii NADH dehydrogenase subunit 1 (ND1) gene, partial cds; mitochondrial gene for mitochondrial product
AY033974.1	Scotophilus heathii	Scotophilus heathi NADH dehydrogenase subunit 1 (ND1) gene, partial cds; mitochondrial gene for mitochondrial product
AY033976.1	Eptesicus diminutus	Eptesicus diminutus NADH dehydrogenase subunit 1 (ND1) gene, partial cds; mitochondrial gene for mitochondrial product
AY033979.1	Myotis yumanensis	Myotis yumanensis NADH dehydrogenase subunit 1 (ND1) gene, partial cds; mitochondrial gene for mitochondrial product
AY033980.1	Myotis velifer	Myotis velifer NADH dehydrogenase subunit 1 (ND1) gene, partial cds; mitochondrial gene for mitochondrial product
AY033982.1	Myotis riparius	Myotis riparius NADH dehydrogenase subunit 1 (ND1) gene, partial cds; mitochondrial gene for mitochondrial product
AY033983.1	Myotis nigricans	Myotis nigricans NADH dehydrogenase subunit 1 (ND1) gene, partial cds; mitochondrial gene for mitochondrial product
AY033984.1	Myotis nattereri	Myotis nattereri NADH dehydrogenase subunit 1 (ND1) gene, partial cds; mitochondrial gene for mitochondrial product
AY033987.1	Eptesicus nilssonii	Eptesicus nilssoni NADH dehydrogenase subunit 1 (ND1) gene, partial cds; mitochondrial gene for mitochondrial product
AY033989.1	Myotis capaccinii	Myotis capaccinii NADH dehydrogenase subunit 1 (ND1) gene, partial cds; mitochondrial gene for mitochondrial product
AY057943.1	Nycteris macrotis	Nycteris macrotis cytochrome b gene, partial cds; mitochondrial
AY057944.1	Hipposideros larvatus	Hipposideros larvatus cytochrome b gene, partial cds; mitochondrial gene for mitochondrial product
AY131290.1	Plecotus macrobullaris	Plecotus alpinus isolate 2624Palp NADH dehydrogenase subunit 1 (ND1) gene, partial cds; mitochondrial gene for mitochondrial product
AY141039.1	Rhinolophus perditus	Rhinolophus perditus cytochrome b (cytb) gene, partial cds; mitochondrial gene for mitochondrial product
AY144339.1	Artibeus intermedius	Artibeus intermedius cytochrome b (cytb) gene, complete cds; mitochondrial gene for mitochondrial product
AY144340.1	Artibeus jamaicensis yucatanicus	Artibeus jamaicensis yucatanicus cytochrome b (cytb) gene, complete cds; mitochondrial gene for mitochondrial product
AY144342.1	Artibeus jamaicensis triomylus	Artibeus jamaicensis triomylus cytochrome b (cytb) gene, complete cds; mitochondrial gene for mitochondrial product
AY144343.1	Artibeus jamaicensis yucatanicus	Artibeus jamaicensis yucatanicus cytochrome b (cytb) gene, complete cds; mitochondrial gene for mitochondrial product
AY144345.1	Artibeus jamaicensis triomylus	Artibeus jamaicensis triomylus cytochrome b (cytb) gene, complete cds; mitochondrial gene for mitochondrial product
AY144347.1	Artibeus jamaicensis yucatanicus	Artibeus jamaicensis yucatanicus cytochrome b (cytb) gene, complete cds; mitochondrial gene for mitochondrial product
AY157034.1	Vampyrodes caraccioli	Vampyrodes caraccioli TK25083 cytochrome b gene, complete cds; mitochondrial gene for mitochondrial product
AY157039.1	Mesophylla macconnelli	Mesophylla macconnelli TK16042 cytochrome b gene, complete cds; mitochondrial gene for mitochondrial product
AY157042.1	Mesophylla macconnelli	Mesophylla macconnelli TK18786 cytochrome b gene, complete cds; mitochondrial gene for mitochondrial product
AY157043.1	Vampyressa brocki	Vampyressa brocki TK11496 cytochrome b gene, complete cds; mitochondrial gene for mitochondrial product
AY157044.1	Vampyressa bidens	Vampyressa bidens TK11300 cytochrome b gene, complete cds; mitochondrial gene for mitochondrial product
AY157047.1	Vampyressa pusilla	Vampyressa pusilla TK11495 cytochrome b gene, complete cds; mitochondrial gene for mitochondrial product
AY157049.1	Vampyressa pusilla	Vampyressa pusilla TK104383 cytochrome b gene, complete cds; mitochondrial gene for mitochondrial product
AY157050.1	Vampyressa pusilla	Vampyressa pusilla TK70533 cytochrome b gene, complete cds; mitochondrial gene for mitochondrial product
AY157052.1	Vampyressa pusilla	Vampyressa pusilla TK9010 cytochrome b gene, complete cds; mitochondrial gene for mitochondrial product
AY157053.1	Vampyressa pusilla	Vampyressa pusilla TK7848 cytochrome b gene, complete cds; mitochondrial gene for mitochondrial product
AY157054.1	Vampyressa pusilla	Vampyressa pusilla TK40351 cytochrome b gene, complete cds; mitochondrial gene for mitochondrial product
AY157055.1	Vampyressa bidens	Vampyressa bidens TK22607 cytochrome b gene, complete cds; mitochondrial gene for mitochondrial product
AY157584.1	Artibeus phaeotis	Artibeus phaeotis cytochrome b gene, complete cds; mitochondrial gene for mitochondrial product
AY169440.1	Miniopterus propitristis	Miniopterus propitristis isolate pro-1 NADH dehydrogenase subunit 2 (ND2) gene, partial cds; mitochondrial gene for mitochondrial product
AY169441.1	Miniopterus australis	Miniopterus australis isolate Med-1 NADH dehydrogenase subunit 2 (ND2) gene, partial cds; mitochondrial gene for mitochondrial product
AY169443.1	Miniopterus schreibersii	Miniopterus schreibersii isolate Mag-1 NADH dehydrogenase subunit 2 (ND2) gene, partial cds; mitochondrial gene for mitochondrial product
AY169900.1	Uroderma bilobatum	Uroderma bilobatum specimen-voucher tk14522 cytochrome b (cytb) gene, complete cds; mitochondrial gene for mitochondrial product
AY169901.1	Uroderma bilobatum	Uroderma bilobatum specimen-voucher tk22594 cytochrome b (cytb) gene, complete cds; mitochondrial gene for mitochondrial product
AY169903.1	Uroderma bilobatum	Uroderma bilobatum specimen-voucher tk10186 cytochrome b (cytb) gene, complete cds; mitochondrial gene for mitochondrial product
AY169905.1	Uroderma bilobatum	Uroderma bilobatum specimen-voucher tk15288 cytochrome b (cytb) gene, complete cds; mitochondrial gene for mitochondrial product
AY169907.1	Uroderma bilobatum	Uroderma bilobatum specimen-voucher ROM105969 cytochrome b (cytb) gene, complete cds; mitochondrial gene for mitochondrial product
AY169909.1	Uroderma bilobatum	Uroderma bilobatum specimen-voucher mvz192681 cytochrome b (cytb) gene, complete cds; mitochondrial gene for mitochondrial product
AY169935.1	Uroderma bilobatum	Uroderma bilobatum specimen-voucher tk40412 cytochrome b (cytb) gene, complete cds; mitochondrial gene for mitochondrial product
AY169951.1	Uroderma bilobatum	Uroderma bilobatum specimen-voucher tk40314 cytochrome b (cytb) gene, complete cds; mitochondrial gene for mitochondrial product
AY208139.1	Miniopterus schreibersii	Miniopterus schreibersii cytochrome b gene, complete cds; mitochondrial gene for mitochondrial product
AY228385.1	Miniopterus natalensis	Miniopterus schreibersii natalensis haplotype DHL_F3 mitochondrial D-loop, partial sequence; tRNA-Pro and tRNA-Thr genes, complete sequence; and cytochrome b (cytb) gene, partial cds
AY228391.1	Miniopterus natalensis	Miniopterus schreibersii natalensis haplotype DHP_F6 mitochondrial D-loop, partial sequence; tRNA-Pro and tRNA-Thr genes, complete sequence; and cytochrome b (cytb) gene, partial cds
AY228392.1	Miniopterus natalensis	Miniopterus schreibersii natalensis haplotype DHP_M12 mitochondrial D-loop, partial sequence; tRNA-Pro and tRNA-Thr genes, complete sequence; and cytochrome b (cytb) gene, partial cds
AY228425.1	Miniopterus natalensis	Miniopterus schreibersii natalensis haplotype SHD_M6 mitochondrial D-loop, partial sequence; tRNA-Pro and tRNA-Thr genes, complete sequence; and cytochrome b (cytb) gene, partial cds
AY228429.1	Miniopterus natalensis	Miniopterus schreibersii natalensis haplotype SKK_M5 mitochondrial D-loop, partial sequence; tRNA-Pro and tRNA-Thr genes, complete sequence; and cytochrome b (cytb) gene, partial cds
AY228430.1	Miniopterus natalensis	Miniopterus schreibersii natalensis haplotype SKK_M8 mitochondrial D-loop, partial sequence; tRNA-Pro and tRNA-Thr genes, complete sequence; and cytochrome b (cytb) gene, partial cds
AY228432.1	Miniopterus natalensis	Miniopterus schreibersii natalensis haplotype SW_F4 mitochondrial D-loop, partial sequence; tRNA-Pro and tRNA-Thr genes, complete sequence; and cytochrome b (cytb) gene, partial cds
AY228434.1	Miniopterus natalensis	Miniopterus schreibersii natalensis haplotype SW_F7 mitochondrial D-loop, partial sequence; tRNA-Pro and tRNA-Thr genes, complete sequence; and cytochrome b (cytb) gene, partial cds
AY228437.1	Miniopterus natalensis	Miniopterus schreibersii natalensis haplotype SW_M5 mitochondrial D-loop, partial sequence; tRNA-Pro and tRNA-Thr genes, complete sequence; and cytochrome b (cytb) gene, partial cds
AY228438.1	Miniopterus natalensis	Miniopterus schreibersii natalensis haplotype SW_M6 mitochondrial D-loop, partial sequence; tRNA-Pro and tRNA-Thr genes, complete sequence; and cytochrome b (cytb) gene, partial cds
AY228439.1	Miniopterus natalensis	Miniopterus schreibersii natalensis haplotype SW_M7 mitochondrial D-loop, partial sequence; tRNA-Pro and tRNA-Thr genes, complete sequence; and cytochrome b (cytb) gene, partial cds
AY306211.1	Plecotus auritus	Plecotus auritus cytochrome b (cytb) gene, partial cds; mitochondrial gene for mitochondrial product
AY306212.1	Plecotus sp. JJJ-2003	Plecotus sp. JJJ-2003 cytochrome b (cytb) gene, partial cds; mitochondrial gene for mitochondrial product
AY306214.1	Plecotus macrobullaris	Plecotus macrobullaris isolate 806 cytochrome b (cytb) gene, partial cds; mitochondrial gene for mitochondrial product
AY316336.1	Pipistrellus pipistrellus	Pipistrellus pipistrellus haplotype Be_1178 cytochrome b gene, partial cds; mitochondrial gene for mitochondrial product
AY328905.1	Plecotus austriacus	Plecotus austriacus isolate Paust877 NADH dehydrogenase subunit 1 (ND1) gene, partial cds; mitochondrial
AY377956.1	Mops pumilus	Chaerephon pumila isolate DMA5 cytochrome b gene, partial cds; mitochondrial
AY377961.1	Mops pumilus	Chaerephon pumila isolate Dt2 cytochrome b gene, partial cds; mitochondrial
AY380744.1	Macrotus californicus	Macrotus californicus voucher TK28962 cytochrome b (cytb) gene, complete cds; mitochondrial
AY380745.1	Macrotus waterhousii	Macrotus waterhousii voucher TK27889 cytochrome b (cytb) gene, complete cds; mitochondrial
AY380746.1	Glyphonycteris sylvestris	Glyphonycteris sylvestris voucher TK16374 cytochrome b (cytb) gene, complete cds; mitochondrial
AY380747.1	Glyphonycteris daviesi	Glyphonycteris daviesi voucher TK16370 cytochrome b (cytb) gene, complete cds; mitochondrial
AY380748.1	Micronycteris brachyotis	Micronycteris brachyotis voucher TK25239 cytochrome b (cytb) gene, complete cds; mitochondrial
AY380749.1	Micronycteris nicefori	Micronycteris nicefori voucher TK15189 cytochrome b (cytb) gene, complete cds; mitochondrial
AY380750.1	Micronycteris giovanniae	Micronycteris giovanniae voucher TK104673 cytochrome b (cytb) gene, complete cds; mitochondrial
AY380755.1	Micronycteris microtis	Micronycteris microtis voucher TK16377 cytochrome b (cytb) gene, complete cds; mitochondrial
AY380756.1	Micronycteris microtis	Micronycteris microtis voucher TK18782 cytochrome b (cytb) gene, complete cds; mitochondrial
AY380758.1	Micronycteris megalotis	Micronycteris megalotis voucher TK17071 cytochrome b (cytb) gene, complete cds; mitochondrial
AY380759.1	Micronycteris megalotis	Micronycteris megalotis voucher TK17606 cytochrome b (cytb) gene, complete cds; mitochondrial
AY380760.1	Micronycteris megalotis	Micronycteris megalotis voucher TK16376 cytochrome b (cytb) gene, complete cds; mitochondrial
AY380761.1	Micronycteris megalotis	Micronycteris megalotis voucher TK18785 cytochrome b (cytb) gene, complete cds; mitochondrial
AY380764.1	Micronycteris megalotis	Micronycteris megalotis voucher TK20558 cytochrome b (cytb) gene, complete cds; mitochondrial
AY380765.1	Micronycteris megalotis	Micronycteris megalotis voucher TK16372 cytochrome b (cytb) gene, complete cds; mitochondrial
AY380769.1	Micronycteris hirsuta	Micronycteris hirsuta voucher NK101615 cytochrome b (cytb) gene, complete cds; mitochondrial
AY380771.1	Micronycteris brosseti	Micronycteris brosseti voucher KU155163 cytochrome b (cytb) gene, complete cds; mitochondrial
AY380772.1	Micronycteris hirsuta	Micronycteris hirsuta voucher TK16373 cytochrome b (cytb) gene, partial cds; mitochondrial
AY380773.2	Micronycteris megalotis	Micronycteris megalotis voucher TK19040 cytochrome b (cytb) gene, complete cds; mitochondrial
AY380774.1	Micronycteris megalotis	Micronycteris megalotis voucher TK16369 cytochrome b (cytb) gene, partial cds; mitochondrial
AY382782.1	Artibeus jamaicensis triomylus	Artibeus jamaicensis triomylus isolate Guerrero1 cytochrome b (cytb) gene, complete cds; mitochondrial
AY382783.1	Artibeus jamaicensis richardsoni	Artibeus jamaicensis richardsoni isolate Guerrero2 cytochrome b (cytb) gene, complete cds; mitochondrial
AY382784.1	Artibeus jamaicensis richardsoni	Artibeus jamaicensis richardsoni isolate Guerrero3 cytochrome b (cytb) gene, complete cds; mitochondrial
AY426092.1	Pipistrellus sp. Be_2137_9	Pipistrellus sp. Be_2137_9 cytochrome b gene, partial cds; mitochondrial
AY426101.1	Emballonura alecto	Emballonura alecto haplotype 56 cytochrome b gene, partial cds; mitochondrial
AY460343.1	Myotis yumanensis	Myotis yumanensis TK28786 cytochrome b (cytb) gene, partial cds; mitochondrial
AY460344.1	Myotis evotis	Myotis evotis NK39900 cytochrome b (cytb) gene, partial cds; mitochondrial
AY460345.1	Myotis leibii	Myotis leibii CM82050 cytochrome b (cytb) gene, partial cds; mitochondrial
AY460346.1	Myotis californicus	Myotis californicus ASK3661 cytochrome b (cytb) gene, partial cds; mitochondrial
AY460349.1	Myotis californicus	Myotis californicus NK34800 cytochrome b (cytb) gene, partial cds; mitochondrial
AY460350.1	Myotis californicus	Myotis californicus NK576 cytochrome b (cytb) gene, partial cds; mitochondrial
AY460351.1	Myotis californicus	Myotis californicus NK599 cytochrome b (cytb) gene, partial cds; mitochondrial
AY460352.1	Myotis californicus	Myotis californicus TK48149 cytochrome b (cytb) gene, partial cds; mitochondrial
AY460353.1	Myotis californicus	Myotis californicus ACUNHC744 cytochrome b (cytb) gene, partial cds; mitochondrial
AY460354.1	Myotis californicus	Myotis californicus TK48058 cytochrome b (cytb) gene, partial cds; mitochondrial
AY460355.1	Myotis californicus	Myotis californicus ASK5170 cytochrome b (cytb) gene, partial cds; mitochondrial
AY460356.1	Myotis californicus	Myotis californicus TK54207 cytochrome b (cytb) gene, partial cds; mitochondrial
AY460358.1	Myotis ciliolabrum	Myotis ciliolabrum NK39583 cytochrome b (cytb) gene, partial cds; mitochondrial
AY460359.1	Myotis ciliolabrum	Myotis ciliolabrum TK24872 cytochrome b (cytb) gene, partial cds; mitochondrial
AY460360.1	Myotis ciliolabrum	Myotis ciliolabrum NK32086 cytochrome b (cytb) gene, partial cds; mitochondrial
AY460361.1	Myotis ciliolabrum	Myotis ciliolabrum NK32128 cytochrome b (cytb) gene, partial cds; mitochondrial
AY460363.1	Myotis ciliolabrum	Myotis ciliolabrum NK34803 cytochrome b (cytb) gene, partial cds; mitochondrial
AY460364.1	Myotis ciliolabrum	Myotis ciliolabrum ASK6044 cytochrome b (cytb) gene, partial cds; mitochondrial
AY460365.1	Myotis ciliolabrum	Myotis ciliolabrum ASK5171 cytochrome b (cytb) gene, partial cds; mitochondrial
AY485685.1	Cistugo seabrae	Myotis seabrai voucher 4183 cytochrome b gene, complete cds; mitochondrial
AY485688.1	Myotis annectans	Myotis annectans voucher TK21189 cytochrome b gene, partial cds; mitochondrial
AY504548.1	Molossus ater	Molossus ater isolate 1 NADH dehydrogenase subunit 2 (ND2) gene, complete cds; mitochondrial
AY504564.1	Myotis californicus	Myotis californicus isolate 1 NADH dehydrogenase subunit 2 (ND2) gene, complete cds; mitochondrial
AY504572.1	Mormoops megalophylla	Mormoops megalophylla isolate 1 NADH dehydrogenase subunit 2 (ND2) gene, complete cds; mitochondrial
AY504573.1	Pteronotus parnellii	Pteronotus parnellii isolate 1 NADH dehydrogenase subunit 2 (ND2) gene, complete cds; mitochondrial
AY504574.1	Pteronotus davyi	Pteronotus davyi isolate 1 NADH dehydrogenase subunit 2 (ND2) gene, complete cds; mitochondrial
AY504575.1	Noctilio albiventris	Noctilio albiventris isolate 1 NADH dehydrogenase subunit 2 (ND2) gene, complete cds; mitochondrial
AY504578.1	Natalus stramineus	Natalus stramineus isolate 1 NADH dehydrogenase subunit 2 (ND2) gene, complete cds; mitochondrial
AY504579.1	Natalus tumidirostris	Natalus tumidirostris isolate 1 NADH dehydrogenase subunit 2 (ND2) gene, complete cds; mitochondrial
AY504584.1	Dobsonia minor	Dobsonia minor isolate 1 NADH dehydrogenase subunit 2 (ND2) gene, complete cds; mitochondrial
AY504586.1	Macroglossus minimus	Macroglossus minimus isolate 1 NADH dehydrogenase subunit 2 (ND2) gene, complete cds; mitochondrial
AY504587.1	Nyctimene aello	Nyctimene aello isolate 1 NADH dehydrogenase subunit 2 (ND2) gene, complete cds; mitochondrial
AY504588.1	Nyctimene albiventer	Nyctimene albiventer isolate 1 NADH dehydrogenase subunit 2 (ND2) gene, complete cds; mitochondrial
AY504589.1	Paranyctimene raptor	Paranyctimene raptor isolate 1 NADH dehydrogenase subunit 2 (ND2) gene, complete cds; mitochondrial
AY504590.1	Pteropus giganteus	Pteropus giganteus isolate 1 NADH dehydrogenase subunit 2 (ND2) gene, complete cds; mitochondrial
AY504591.1	Pteropus hypomelanus	Pteropus hypomelanus isolate 1 NADH dehydrogenase subunit 2 (ND2) gene, complete cds; mitochondrial
AY504593.1	Pteropus rodricensis	Pteropus rodricensis isolate 1 NADH dehydrogenase subunit 2 (ND2) gene, complete cds; mitochondrial
AY504595.1	Pteropus vampyrus	Pteropus vampyrus isolate 1 NADH dehydrogenase subunit 2 (ND2) gene, complete cds; mitochondrial
AY504597.1	Syconycteris australis	Syconycteris australis isolate 1 NADH dehydrogenase subunit 2 (ND2) gene, complete cds; mitochondrial
AY509662.1	Myotis lucifugus	Myotis lucifugus isolate Mylu cytochrome b (cytb) gene, partial cds; mitochondrial
AY509663.1	Myotis lucifugus	Myotis lucifugus isolate MYLU2 cytochrome b (cytb) gene, partial cds; mitochondrial
AY572355.1	Artibeus jamaicensis	Artibeus jamaicensis haplotype R cytochrome b (cytb) gene, complete cds; mitochondrial
AY572358.1	Artibeus jamaicensis	Artibeus jamaicensis haplotype U cytochrome b (cytb) gene, complete cds; mitochondrial
AY572382.1	Brachyphylla cavernarum	Brachyphylla cavernarum haplotype R cytochrome b (cytb) gene, complete cds; mitochondrial
AY591329.1	Chaerephon chapini	Chaerephon chapini cytochrome b gene, partial cds; mitochondrial
AY591330.1	Chaerephon nigeriae	Chaerephon nigeriae cytochrome b gene, partial cds; mitochondrial
AY591331.1	Chaerephon jobensis	Chaerephon jobensis cytochrome b gene, partial cds; mitochondrial
AY591534.1	Otomops martiensseni	Otomops martiensseni isolate Durban3 cytochrome b (cytb) gene, complete cds; mitochondrial
AY591536.1	Otomops martiensseni	Otomops martiensseni isolate Durban5 cytochrome b (cytb) gene, complete cds; mitochondrial
AY591538.1	Otomops martiensseni	Otomops martiensseni isolate Kenya2 cytochrome b-like (cytb) gene, partial sequence; mitochondrial
AY591539.1	Otomops martiensseni	Otomops martiensseni isolate Kenya3 cytochrome b-like (cytb) gene, partial sequence; mitochondrial
AY604437.1	Pygoderma bilabiatum	Pygoderma bilabiatum voucher MVZ185903 cytochrome b (cytb) gene, complete cds; mitochondrial
AY604438.1	Pygoderma bilabiatum	Pygoderma bilabiatum voucher MVZ185904 cytochrome b (cytb) gene, complete cds; mitochondrial
AY604443.1	Centurio senex	Centurio senex voucher Royal Ontario Museum F35508 cytochrome b (cytb) gene, complete cds; mitochondrial
AY604444.1	Centurio senex	Centurio senex voucher Royal Ontario Museum FN29530 cytochrome b (cytb) gene, complete cds; mitochondrial
AY604445.2	Centurio senex greenhalli	Centurio senex greenhalli voucher AMNH256330 cytochrome b (cytb) gene, partial cds; mitochondrial
AY604446.1	Ametrida centurio	Ametrida centurio voucher AMCC110324 cytochrome b (cytb) gene, complete cds; mitochondrial
AY604451.1	Sphaeronycteris toxophyllum	Sphaeronycteris toxophyllum voucher AMNH262637 cytochrome b (cytb) gene, partial cds; mitochondrial
AY604452.1	Sphaeronycteris toxophyllum	Sphaeronycteris toxophyllum voucher AMNH194213 cytochrome b (cytb) gene, partial cds; mitochondrial
AY604457.1	Pteronotus rubiginosus	Pteronotus rubiginosus voucher AMCC110395 cytochrome b (cytb) gene, complete cds; mitochondrial
AY604462.1	Mormoops blainvillei	Mormoops blainvillii voucher AMCC102762 cytochrome b (cytb) gene, complete cds; mitochondrial
AY614732.1	Miniopterus schreibersii orianae	Miniopterus schreibersii orianae cytochrome b gene, partial cds; mitochondrial
AY614733.1	Miniopterus orianae bassanii	Miniopterus schreibersii bassanii cytochrome b gene, partial cds; mitochondrial
AY614734.1	Miniopterus macrocneme	Miniopterus macrocneme cytochrome b gene, partial cds; mitochondrial
AY614735.1	Miniopterus australis	Miniopterus australis cytochrome b gene, partial cds; mitochondrial
AY614736.1	Miniopterus schreibersii pallidus	Miniopterus schreibersii pallidus cytochrome b gene, partial cds; mitochondrial
AY614737.1	Miniopterus inflatus	Miniopterus inflatus cytochrome b gene, partial cds; mitochondrial
AY614738.1	Miniopterus schreibersii	Miniopterus schreibersii cytochrome b gene, partial cds; mitochondrial
AY614741.1	Miniopterus manavi	Miniopterus manavi cytochrome b gene, partial cds; mitochondrial
AY614744.1	Miniopterus natalensis	Miniopterus natalensis haplotype C cytochrome b gene, partial cds; mitochondrial
AY614745.1	Miniopterus natalensis	Miniopterus natalensis haplotype D cytochrome b gene, partial cds; mitochondrial
AY614749.1	Miniopterus natalensis	Miniopterus natalensis haplotype H cytochrome b gene, partial cds; mitochondrial
AY614756.1	Mops pumilus	Chaerephon pumila cytochrome b gene, partial cds; mitochondrial
AY620438.1	Erophylla bombifrons	Erophylla bombifrons voucher AMCC 103029 cytochrome b gene, complete cds; mitochondrial
AY620439.1	Erophylla sezekorni	Erophylla sezekorni voucher AMCC 102699 cytochrome b gene, complete cds; mitochondrial
AY620450.1	Brachyphylla nana pumila	Brachyphylla pumila voucher AMCC 102672 cytochrome b gene, complete cds; mitochondrial
AY621004.1	Furipterus horrens	Furipterus horrens voucher AMCC 109523 cytochrome b gene, complete cds; mitochondrial
AY621005.1	Thyroptera tricolor	Thyroptera tricolor voucher AMCC 110107 cytochrome b gene, complete cds; mitochondrial
AY621007.1	Nyctiellus lepidus	Nyctiellus lepidus voucher AMNH 275535 cytochrome b gene, complete cds; mitochondrial
AY621010.1	Natalus saturatus	Natalus saturatus voucher TK 43151 cytochrome b gene, complete cds; mitochondrial
AY621012.1	Natalus saturatus	Natalus saturatus voucher ROM 97519 cytochrome b gene, complete cds; mitochondrial
AY621014.1	Natalus saturatus	Natalus saturatus voucher ROM 112172 cytochrome b gene, complete cds; mitochondrial
AY621019.1	Natalus stramineus	Natalus stramineus voucher CM 112377 cytochrome b gene, complete cds; mitochondrial
AY621021.1	Natalus major	Natalus major voucher AMNH 175480 cytochrome b gene, complete cds; mitochondrial
AY621023.1	Natalus jamaicensis	Natalus jamaicensis voucher TTU 29113 cytochrome b gene, complete cds; mitochondrial
AY621026.1	Chilonatalus micropus	Chilonatalus micropus voucher AMNH 274631 cytochrome b gene, complete cds; mitochondrial
AY621028.1	Chilonatalus tumidifrons	Chilonatalus tumidifrons voucher AMCC 121978 cytochrome b gene, complete cds; mitochondrial
AY628924.1	Cynopterus brachyotis	Cynopterus brachyotis isolate Cb19g cytochrome b gene, partial cds; mitochondrial
AY628926.1	Cynopterus brachyotis	Cynopterus brachyotis isolate Cb39a cytochrome b gene, partial cds; mitochondrial
AY628930.1	Cynopterus brachyotis	Cynopterus brachyotis isolate Cb18c cytochrome b gene, partial cds; mitochondrial
AY628931.1	Cynopterus brachyotis	Cynopterus brachyotis isolate Cb23d cytochrome b gene, partial cds; mitochondrial
AY628934.1	Cynopterus brachyotis	Cynopterus brachyotis isolate Cb8c cytochrome b gene, partial cds; mitochondrial
AY628943.1	Cynopterus brachyotis	Cynopterus brachyotis isolate Cb42f cytochrome b gene, partial cds; mitochondrial
AY628944.1	Cynopterus brachyotis	Cynopterus brachyotis isolate Cb16c cytochrome b gene, partial cds; mitochondrial
AY628958.1	Cynopterus brachyotis	Cynopterus brachyotis isolate Cb16a cytochrome b gene, partial cds; mitochondrial
AY628963.1	Cynopterus brachyotis	Cynopterus brachyotis isolate Cb42g cytochrome b gene, partial cds; mitochondrial
AY628974.1	Cynopterus horsfieldii	Cynopterus horsfieldi isolate Ch39a cytochrome b gene, partial cds; mitochondrial
AY628990.1	Cynopterus sphinx	Cynopterus sphinx isolate Cs8b cytochrome b gene, partial cds; mitochondrial
AY629005.1	Chironax melanocephalus	Chironax melanocephalus isolate Chme cytochrome b gene, partial cds; mitochondrial
AY629007.1	Megaerops ecaudatus	Megaerops ecaudatus isolate Meec cytochrome b gene, partial cds; mitochondrial
AY642913.1	Artibeus planirostris	Artibeus planirostris voucher ACUHNC 291 cytochrome b (cytb) gene, complete cds; mitochondrial
AY642914.1	Artibeus planirostris	Artibeus planirostris voucher ROM 107888 cytochrome b (cytb) gene, complete cds; mitochondrial
AY642916.1	Artibeus planirostris	Artibeus planirostris voucher ROM 107893 cytochrome b (cytb) gene, complete cds; mitochondrial
AY642919.1	Artibeus planirostris	Artibeus planirostris voucher ACUNHC 357 cytochrome b (cytb) gene, complete cds; mitochondrial
AY642922.1	Artibeus obscurus	Artibeus obscurus voucher ACUNHC 358 cytochrome b (cytb) gene, complete cds; mitochondrial
AY642923.1	Artibeus amplus	Artibeus amplus voucher ROM 107847 cytochrome b (cytb) gene, complete cds; mitochondrial
AY642924.1	Artibeus amplus	Artibeus amplus voucher ROM 107904 cytochrome b (cytb) gene, complete cds; mitochondrial
AY665137.1	Myotis daubentonii	Myotis daubentoni isolate Y7 cytochrome b (cytb) gene, complete cds; mitochondrial
AY665138.1	Myotis hajastanicus	Myotis hajastanicus isolate 33 cytochrome b (cytb) gene, complete cds; mitochondrial
AY665142.1	Myotis aurascens	Myotis aurascens isolate 45 cytochrome b (cytb) gene, complete cds; mitochondrial
AY665143.1	Myotis muricola	Myotis muricola isolate 128 cytochrome b (cytb) gene, complete cds; mitochondrial
AY665144.1	Myotis muricola	Myotis muricola isolate 118 cytochrome b (cytb) gene, complete cds; mitochondrial
AY665145.1	Myotis aurascens	Myotis aurascens isolate 24 cytochrome b (cytb) gene, complete cds; mitochondrial
AY665147.1	Myotis aurascens	Myotis aurascens isolate 134 cytochrome b (cytb) gene, complete cds; mitochondrial
AY665148.1	Myotis aurascens	Myotis aurascens isolate M1 cytochrome b (cytb) gene, complete cds; mitochondrial
AY665160.1	Myotis aurascens	Myotis aurascens isolate 27 cytochrome b (cytb) gene, complete cds; mitochondrial
AY665161.1	Myotis aurascens	Myotis aurascens isolate 26 cytochrome b (cytb) gene, complete cds; mitochondrial
AY665162.1	Myotis ikonnikovi	Myotis ikonnikovi isolate 54 cytochrome b (cytb) gene, complete cds; mitochondrial
AY665164.1	Myotis aurascens	Myotis aurascens isolate p2 cytochrome b (cytb) gene, complete cds; mitochondrial
AY665166.1	Myotis mystacinus	Myotis mystacinus isolate 37 cytochrome b (cytb) gene, complete cds; mitochondrial
AY684739.1	Artibeus lituratus	Artibeus lituratus voucher TK 104409 cytochrome b gene, complete cds; mitochondrial
AY684741.1	Artibeus jamaicensis	Artibeus jamaicensis voucher TK 102028 cytochrome b gene, partial cds; mitochondrial
AY684742.1	Artibeus jamaicensis	Artibeus jamaicensis voucher TK 102084 cytochrome b gene, complete cds; mitochondrial
AY684743.1	Artibeus planirostris	Artibeus planirostris voucher MVZ 168918 cytochrome b gene, complete cds; mitochondrial
AY684757.1	Artibeus obscurus	Artibeus obscurus voucher MVZ 192603 cytochrome b gene, complete cds; mitochondrial
AY684758.1	Artibeus obscurus	Artibeus obscurus voucher MVZ 168876 cytochrome b gene, complete cds; mitochondrial
AY684766.1	Artibeus obscurus	Artibeus obscurus voucher FMNH 141710 cytochrome b gene, complete cds; mitochondrial
AY684769.1	Artibeus fimbriatus	Artibeus fimbriatus voucher SFC 10 cytochrome b gene, complete cds; mitochondrial
AY684772.1	Artibeus fraterculus	Artibeus fraterculus voucher FMNH 129105 cytochrome b gene, complete cds; mitochondrial
AY684773.1	Artibeus fraterculus	Artibeus fraterculus voucher FMNH 100582 cytochrome b gene, complete cds; mitochondrial
AY684775.1	Artibeus planirostris	Artibeus planirostris voucher TTU 64251 cytochrome b gene, complete cds; mitochondrial
AY699838.1	Myotis aurascens	Myotis aurascens isolate G_b cytochrome b (cytb) gene, partial cds; mitochondrial
AY699843.1	Myotis mystacinus	Myotis mystacinus isolate p1_b cytochrome b (cytb) gene, partial cds; mitochondrial
AY699844.1	Myotis nipalensis	Myotis nipalensis isolate P_b cytochrome b (cytb) gene, partial cds; mitochondrial
AY699846.1	Myotis aurascens	Myotis aurascens isolate 23_e cytochrome b (cytb) gene, partial cds; mitochondrial
AY699848.1	Myotis aurascens	Myotis aurascens isolate G_e cytochrome b (cytb) gene, partial cds; mitochondrial
AY699851.1	Myotis aurascens	Myotis aurascens isolate 145_e cytochrome b (cytb) gene, partial cds; mitochondrial
AY699852.1	Myotis aurascens	Myotis aurascens isolate p5_e cytochrome b (cytb) gene, partial cds; mitochondrial
AY699853.1	Myotis mystacinus	Myotis mystacinus isolate p1_e cytochrome b (cytb) gene, partial cds; mitochondrial
AY699854.1	Myotis nipalensis	Myotis nipalensis isolate P_e cytochrome b (cytb) gene, partial cds; mitochondrial
AY699855.1	Myotis cf. nipalensis	Myotis cf. nipalensis isolate Q_e cytochrome b (cytb) gene, partial cds; mitochondrial
AY699858.1	Myotis aurascens	Myotis aurascens isolate 131 NADH dehydrogenase subunit 1 (ND1) gene, complete cds; mitochondrial
AY699859.1	Myotis aurascens	Myotis aurascens isolate 134 NADH dehydrogenase subunit 1 (ND1) gene, complete cds; mitochondrial
AY699860.1	Myotis aurascens	Myotis aurascens isolate M1 NADH dehydrogenase subunit 1 (ND1) gene, complete cds; mitochondrial
AY699862.1	Myotis aurascens	Myotis aurascens isolate p7 NADH dehydrogenase subunit 1 (ND1) gene, complete cds; mitochondrial
AY699864.1	Myotis mystacinus	Myotis mystacinus isolate p1 NADH dehydrogenase subunit 1 (ND1) gene, complete cds; mitochondrial
AY699865.1	Myotis mystacinus	Myotis mystacinus isolate p18 NADH dehydrogenase subunit 1 (ND1) gene, complete cds; mitochondrial
AY699866.1	Myotis ikonnikovi	Myotis ikonnikovi isolate ik54 NADH dehydrogenase subunit 1 (ND1) gene, complete cds; mitochondrial
AY699867.1	Myotis ikonnikovi	Myotis ikonnikovi isolate ik_U1 NADH dehydrogenase subunit 1 (ND1) gene, complete cds; mitochondrial
AY699870.1	Myotis muricola	Myotis muricola isolate mur118 NADH dehydrogenase subunit 1 (ND1) gene, complete cds; mitochondrial
AY699871.1	Myotis muricola	Myotis muricola isolate mur128 NADH dehydrogenase subunit 1 (ND1) gene, complete cds; mitochondrial
AY699872.1	Myotis daubentonii	Myotis daubentoni isolate daub NADH dehydrogenase subunit 1 (ND1) gene, complete cds; mitochondrial
AY699873.1	Myotis macrodactylus	Myotis macrodactylus isolate MA NADH dehydrogenase subunit 1 (ND1) gene, complete cds; mitochondrial
AY699874.1	Plecotus auritus	Plecotus auritus isolate pl NADH dehydrogenase subunit 1 (ND1) gene, complete cds; mitochondrial
AY706850.1	Antrozous dubiaquercus	Antrozous dubiaquercus voucher ROM 97719 cytochrome b (cytb) gene, partial cds; mitochondrial
AY706853.1	Antrozous pallidus	Antrozous pallidus voucher MVZ 160105 cytochrome b (cytb) gene, partial cds; mitochondrial
AY706855.1	Antrozous pallidus	Antrozous pallidus voucher NK 32240 cytochrome b (cytb) gene, partial cds; mitochondrial
AY706857.1	Antrozous pallidus	Antrozous pallidus voucher NK 31227 cytochrome b (cytb) gene, partial cds; mitochondrial
AY706859.1	Antrozous pallidus	Antrozous pallidus voucher LVT 3728 cytochrome b (cytb) gene, partial cds; mitochondrial
AY706885.1	Antrozous pallidus	Antrozous pallidus voucher NK 44504 cytochrome b (cytb) gene, partial cds; mitochondrial
AY706887.1	Antrozous pallidus	Antrozous pallidus voucher NK 103674 cytochrome b (cytb) gene, partial cds; mitochondrial
AY754059.1	Scotophilus dinganii	Scotophilus dinganii isolate SLWP8 cytochrome b gene, partial cds; mitochondrial
AY754065.1	Scotophilus dinganii	Scotophilus dinganii isolate LUS3 cytochrome b gene, partial cds; mitochondrial
AY754066.1	Scotophilus dinganii	Scotophilus dinganii isolate CHM1 cytochrome b gene, partial cds; mitochondrial
AY754067.1	Scotophilus dinganii	Scotophilus dinganii isolate CHM2 cytochrome b gene, partial cds; mitochondrial
AY754068.1	Scotophilus dinganii	Scotophilus dinganii isolate KIT1 cytochrome b gene, partial cds; mitochondrial
AY754069.1	Scotophilus dinganii	Scotophilus dinganii isolate SLWP9 cytochrome b gene, partial cds; mitochondrial
AY754071.1	Scotophilus dinganii	Scotophilus dinganii isolate KAF2 cytochrome b gene, partial cds; mitochondrial
AY754073.1	Scotophilus dinganii	Scotophilus dinganii isolate CHM10 cytochrome b gene, partial cds; mitochondrial
AY754075.1	Scotophilus viridis	Scotophilus viridis isolate Zambia cytochrome b gene, partial cds; mitochondrial
AY776020.1	Corynorhinus townsendii	Corynorhinus townsendii isolate 701 cytochrome b gene, partial cds; mitochondrial
AY776024.1	Corynorhinus townsendii	Corynorhinus townsendii isolate 708 cytochrome b gene, partial cds; mitochondrial
AY776036.1	Corynorhinus townsendii	Corynorhinus townsendii isolate 785 cytochrome b gene, partial cds; mitochondrial
AY776038.1	Corynorhinus mexicanus	Plecotus mexicanus isolate 791 cytochrome b gene, partial cds; mitochondrial
AY776039.1	Corynorhinus mexicanus	Plecotus mexicanus isolate 792 cytochrome b gene, partial cds; mitochondrial
AY776045.1	Corynorhinus townsendii	Corynorhinus townsendii isolate 832 cytochrome b gene, partial cds; mitochondrial
AY776067.1	Corynorhinus mexicanus	Plecotus mexicanus isolate 993 cytochrome b gene, partial cds; mitochondrial
AY776084.1	Corynorhinus rafinesquii	Plecotus rafinesquii isolate CR23 cytochrome b gene, partial cds; mitochondrial
AY781712.1	Corynorhinus townsendii	Corynorhinus townsendii isolate 739 cytochrome b gene, partial cds; mitochondrial
AY781721.1	Corynorhinus townsendii	Corynorhinus townsendii isolate 795 cytochrome b gene, partial cds; mitochondrial
AY781753.1	Corynorhinus townsendii	Corynorhinus townsendii isolate 918 cytochrome b gene, partial cds; mitochondrial
AY817793.1	Haplonycteris fischeri	Haplonycteris fischeri voucher CMC 3172 NADH dehydrogenase subunit 2 (ND2) gene, partial cds; mitochondrial
AY817820.1	Haplonycteris fischeri	Haplonycteris fischeri voucher CMC 3368 NADH dehydrogenase subunit 2 (ND2) gene, partial cds; mitochondrial
AY817856.1	Haplonycteris fischeri	Haplonycteris fischeri voucher CMC 3214 NADH dehydrogenase subunit 2 (ND2) gene, partial cds; mitochondrial
AY817863.1	Haplonycteris fischeri	Haplonycteris fischeri voucher FMNH 145622 NADH dehydrogenase subunit 2 (ND2) gene, partial cds; mitochondrial
AY817880.1	Haplonycteris fischeri	Haplonycteris fischeri voucher CMC 2878 NADH dehydrogenase subunit 2 (ND2) gene, partial cds; mitochondrial
AY817927.1	Haplonycteris fischeri	Haplonycteris fischeri voucher USNM 458188 cytochrome b (cytb) gene, partial cds; mitochondrial
AY817947.1	Haplonycteris fischeri	Haplonycteris fischeri voucher USNM 458202 cytochrome b (cytb) gene, partial cds; mitochondrial
AY817950.1	Haplonycteris fischeri	Haplonycteris fischeri voucher USNM 458207 cytochrome b (cytb) gene, partial cds; mitochondrial
AY817959.1	Haplonycteris fischeri	Haplonycteris fischeri voucher FMNH 150788 cytochrome b (cytb) gene, partial cds; mitochondrial
AY817969.1	Haplonycteris fischeri	Haplonycteris fischeri voucher CMC 2970 cytochrome b (cytb) gene, partial cds; mitochondrial
AY817979.1	Haplonycteris fischeri	Haplonycteris fischeri voucher CMC 3214 cytochrome b (cytb) gene, partial cds; mitochondrial
AY817997.1	Haplonycteris fischeri	Haplonycteris fischeri voucher FMNH 136978 cytochrome b (cytb) gene, partial cds; mitochondrial
AY817999.1	Haplonycteris fischeri	Haplonycteris fischeri voucher FMNH 135661 cytochrome b (cytb) gene, partial cds; mitochondrial
AY818000.1	Haplonycteris fischeri	Haplonycteris fischeri voucher USNM 573656 cytochrome b (cytb) gene, partial cds; mitochondrial
AY818001.1	Haplonycteris fischeri	Haplonycteris fischeri voucher USNM 573418 cytochrome b (cytb) gene, partial cds; mitochondrial
AY818003.1	Haplonycteris fischeri	Haplonycteris fischeri voucher CMC 2878 cytochrome b (cytb) gene, partial cds; mitochondrial
AY847239.1	Melonycteris fardoulisi schouteni	Melonycteris fardoulisi schouteni voucher EBU24550 cytochrome b gene, partial cds; mitochondrial
AY847253.1	Melonycteris fardoulisi fardoulisi	Melonycteris fardoulisi fardoulisi voucher EBU24663 cytochrome b gene, partial cds; mitochondrial
AY847259.1	Melonycteris fardoulisi maccoyi	Melonycteris fardoulisi maccoyi voucher EBU23901 cytochrome b gene, partial cds; mitochondrial
AY847264.1	Melonycteris woodfordi woodfordi	Melonycteris woodfordi woodfordi voucher EBU23837 cytochrome b gene, partial cds; mitochondrial
AY883916.1	Myotis volans	Myotis volans isolate TD108 cytochrome b (cytb) gene, partial cds; mitochondrial
AY883917.1	Myotis evotis	Myotis evotis voucher UMMZ175811 cytochrome b (cytb) gene, partial cds; mitochondrial
AY922390.1	Cynopterus brachyotis	Cynopterus brachyotis voucher FMNH 147115 NADH dehydrogenase subunit 2 (ND2) gene, partial cds; mitochondrial
AY922472.1	Cynopterus brachyotis	Cynopterus brachyotis voucher FMNH 136949 NADH dehydrogenase subunit 2 (ND2) gene, partial cds; mitochondrial
AY922477.1	Cynopterus brachyotis	Cynopterus brachyotis voucher FMNH 135625 NADH dehydrogenase subunit 2 (ND2) gene, partial cds; mitochondrial
AY922628.1	Macroglossus minimus	Macroglossus minimus voucher FMNH 146734 NADH dehydrogenase subunit 2 (ND2) gene, partial cds; mitochondrial
AY922635.1	Macroglossus minimus	Macroglossus minimus voucher USNM 573143 NADH dehydrogenase subunit 2 (ND2) gene, partial cds; mitochondrial
AY922643.1	Macroglossus minimus	Macroglossus minimus voucher USNM 459124 NADH dehydrogenase subunit 2 (ND2) gene, partial cds; mitochondrial
AY922679.1	Macroglossus minimus	Macroglossus minimus voucher CMC 3188 NADH dehydrogenase subunit 2 (ND2) gene, partial cds; mitochondrial
AY922682.1	Macroglossus minimus	Macroglossus minimus voucher CMC 3192 NADH dehydrogenase subunit 2 (ND2) gene, partial cds; mitochondrial
AY922684.1	Macroglossus minimus	Macroglossus minimus voucher FMNH 136983 NADH dehydrogenase subunit 2 (ND2) gene, partial cds; mitochondrial
AY922688.1	Macroglossus minimus	Macroglossus minimus voucher FMNH 145625 NADH dehydrogenase subunit 2 (ND2) gene, partial cds; mitochondrial
AY922690.1	Macroglossus minimus	Macroglossus minimus voucher FMNH 145629 NADH dehydrogenase subunit 2 (ND2) gene, partial cds; mitochondrial
AY922714.1	Macroglossus minimus	Macroglossus minimus voucher FMNH 146734 cytochrome b (cytb) gene, partial cds; mitochondrial
AY922776.1	Macroglossus minimus	Macroglossus minimus voucher FMNH 145629 cytochrome b (cytb) gene, partial cds; mitochondrial
AY922785.1	Macroglossus minimus	Macroglossus minimus voucher USNM 573423 cytochrome b (cytb) gene, partial cds; mitochondrial
AY922788.1	Macroglossus minimus	Macroglossus minimus voucher USNM 573426 cytochrome b (cytb) gene, partial cds; mitochondrial
AY922792.1	Macroglossus minimus	Macroglossus minimus voucher USNM 573669 cytochrome b (cytb) gene, partial cds; mitochondrial
AY922793.1	Macroglossus minimus	Macroglossus minimus voucher CMC 2960 cytochrome b (cytb) gene, partial cds; mitochondrial
AY922827.1	Ptenochirus jagorii	Ptenochirus jagori voucher FMNH 169010 cytochrome b (cytb) gene, partial cds; mitochondrial
AY922832.1	Ptenochirus jagorii	Ptenochirus jagori voucher USNM 458337 cytochrome b (cytb) gene, partial cds; mitochondrial
AY922841.1	Ptenochirus jagorii	Ptenochirus jagori voucher FMNH 147728 cytochrome b (cytb) gene, partial cds; mitochondrial
AY922863.1	Ptenochirus jagorii	Ptenochirus jagori voucher FMNH 135670 cytochrome b (cytb) gene, partial cds; mitochondrial
AY922952.1	Ptenochirus jagorii	Ptenochirus jagori voucher FMNH 135670 NADH dehydrogenase subunit 2 (ND2) gene, partial cds; mitochondrial
AY923061.1	Miniopterus schreibersii	Miniopterus schreibersii cytochrome b gene, partial cds; tRNA-Thr and tRNA-Pro genes, complete sequence; and D-loop, partial sequence; mitochondrial
AY926628.1	Cynopterus brachyotis	Cynopterus brachyotis isolate PC_M175 cytochrome b (cytb) gene, partial cds; mitochondrial
AY926634.1	Cynopterus brachyotis	Cynopterus brachyotis voucher FMNH 168879 cytochrome b (cytb) gene, partial cds; mitochondrial
AY926648.1	Macroglossus minimus	Macroglossus minimus voucher FMNH 159023 cytochrome b (cytb) gene, partial cds; mitochondrial
AY926650.1	Macroglossus minimus	Macroglossus minimus voucher FMNH 168886 cytochrome b (cytb) gene, partial cds; mitochondrial
AY974656.1	Ptenochirus minor	Ptenochirus minor voucher CMC 3253 NADH dehydrogenase subunit 2 (ND2) gene, partial cds; mitochondrial
AY974679.1	Ptenochirus minor	Ptenochirus minor voucher USNM 458432 cytochrome b (cytb) gene, partial cds; mitochondrial
AY974698.1	Ptenochirus minor	Ptenochirus minor voucher CMC 3249 cytochrome b (cytb) gene, partial cds; mitochondrial
AY974700.1	Ptenochirus minor	Ptenochirus minor voucher CMC 3251 cytochrome b (cytb) gene, partial cds; mitochondrial
AY974701.1	Ptenochirus minor	Ptenochirus minor voucher CMC 3252 cytochrome b (cytb) gene, partial cds; mitochondrial
AY974702.1	Ptenochirus minor	Ptenochirus minor voucher CMC 3253 cytochrome b (cytb) gene, partial cds; mitochondrial
AY974760.1	Otopteropus cartilagonodus	Otopteropus cartilagonodus voucher USNM 573439 cytochrome b (cytb) gene, partial cds; mitochondrial
AY974770.1	Otopteropus cartilagonodus	Otopteropus cartilagonodus voucher CMC 2885 cytochrome b (cytb) gene, partial cds; mitochondrial
DQ003028.1	Artibeus planirostris trinitatis	Artibeus jamaicensis trinitatis cytochrome b-like gene, complete sequence; mitochondrial
DQ005766.1	Triaenops rufus	Triaenops rufus voucher SMG12559 cytochrome b (cytb) gene, partial cds; mitochondrial
DQ019613.1	Pteropus scapulatus	Pteropus scapulatus cytochrome b gene, partial cds; mitochondrial
DQ019615.1	Pteropus alecto	Pteropus alecto cytochrome b gene, partial cds; mitochondrial
DQ054805.1	Hipposideros cervinus	Hipposideros cervinus voucher AGS960516-07 cytochrome b (cytb) gene, complete cds; mitochondrial
DQ054806.1	Hipposideros calcaratus	Hipposideros calcaratus voucher TK-20093 cytochrome b (cytb) gene, complete cds; mitochondrial
DQ054807.1	Hipposideros ater	Hipposideros ater voucher M16438 cytochrome b (cytb) gene, partial cds; mitochondrial
DQ054808.1	Hipposideros bicolor	Hipposideros bicolor voucher AGS970408-03 cytochrome b (cytb) gene, complete cds; mitochondrial
DQ054809.1	Hipposideros cineraceus	Hipposideros cineraceus voucher CMF920706-01 cytochrome b (cytb) gene, complete cds; mitochondrial
DQ054810.1	Hipposideros pomona	Hipposideros pomona voucher CMF950116-02 cytochrome b (cytb) gene, complete cds; mitochondrial
DQ054811.1	Hipposideros ridleyi	Hipposideros ridleyi voucher CMF930816-01 cytochrome b (cytb) gene, complete cds; mitochondrial
DQ054812.1	Hipposideros ridleyi	Hipposideros ridleyi voucher CMF950702-06 cytochrome b (cytb) gene, complete cds; mitochondrial
DQ054813.1	Hipposideros rotalis	Hipposideros rotalis voucher CMF950124-02 cytochrome b (cytb) gene, complete cds; mitochondrial
DQ054814.1	Hipposideros rotalis	Hipposideros rotalis voucher AGS970602-01 cytochrome b (cytb) gene, complete cds; mitochondrial
DQ054816.1	Hipposideros khaokhouayensis	Hipposideros khaokhouayensis voucher AGS970604-01 cytochrome b (cytb) gene, complete cds; mitochondrial
DQ077401.1	Micronycteris minuta	Micronycteris minuta voucher TK134860 cytochrome b (cytb) gene, complete cds; mitochondrial
DQ077403.1	Micronycteris minuta	Micronycteris minuta voucher TK135798 cytochrome b (cytb) gene, complete cds; mitochondrial
DQ077404.1	Micronycteris minuta	Micronycteris minuta voucher TK104053 cytochrome b (cytb) gene, complete cds; mitochondrial
DQ077405.1	Micronycteris minuta	Micronycteris minuta voucher TK82836 cytochrome b (cytb) gene, complete cds; mitochondrial
DQ077407.1	Micronycteris cf. schmidtorum	Micronycteris cf. schmidtorum voucher TK82837 cytochrome b (cytb) gene, complete cds; mitochondrial
DQ077420.1	Micronycteris sp. TK136752	Micronycteris sp. TK136752 cytochrome b (cytb) gene, complete cds; mitochondrial
DQ077421.1	Micronycteris megalotis	Micronycteris megalotis voucher TK19407 cytochrome b (cytb) gene, complete cds; mitochondrial
DQ077429.1	Micronycteris megalotis	Micronycteris megalotis voucher TK134960 cytochrome b (cytb) gene, complete cds; mitochondrial
DQ087395.1	Chironax melanocephalus	Chironax melanocephalus isolate MTA96341 cytochrome b gene, partial cds; mitochondrial
DQ087396.1	Megaerops ecaudatus	Megaerops ecaudatus isolate PB010 cytochrome b gene, partial cds; mitochondrial
DQ097807.2	Cynopterus brachyotis	Cynopterus brachyotis isolate M286 cytochrome b gene, partial cds; mitochondrial
DQ097813.1	Cynopterus horsfieldii	Cynopterus horsfieldii isolate MTA96318 cytochrome b gene, partial cds; mitochondrial
DQ097815.1	Chironax melanocephalus	Chironax melanocephalus isolate MTA96343 cytochrome b-like gene, partial sequence; mitochondrial
DQ097823.1	Pteropus hypomelanus	Pteropus hypomelanus isolate R96790 cytochrome b gene, partial cds; mitochondrial
DQ097826.1	Cynopterus brachyotis	Cynopterus brachyotis isolate SD40 cytochrome b gene, partial cds; mitochondrial
DQ097827.1	Cynopterus brachyotis	Cynopterus brachyotis isolate SM1 cytochrome b gene, partial cds; mitochondrial
DQ097830.1	Cynopterus sphinx	Cynopterus sphinx isolate WK72 cytochrome b gene, partial cds; mitochondrial
DQ097831.2	Dyacopterus spadiceus	Dyacopterus spadiceus isolate 10 cytochrome b gene, partial cds; mitochondrial
DQ097833.2	Rousettus amplexicaudatus	Rousettus amplexicaudatus isolate 1021 cytochrome b gene, partial cds; mitochondrial
DQ097835.1	Megaerops ecaudatus	Megaerops ecaudatus isolate C0752 cytochrome b gene, partial cds; mitochondrial
DQ117932.1	Rhinolophus pusillus	Rhinolophus pusillus isolate B16 cytochrome b-like gene, partial sequence; mitochondrial
DQ117933.1	Rhinolophus acuminatus	Rhinolophus acuminatus isolate B18 cytochrome b-like gene, partial sequence; mitochondrial
DQ117934.1	Rhinolophus borneensis	Rhinolophus borneensis isolate B23 cytochrome b-like gene, partial sequence; mitochondrial
DQ117935.1	Rhinolophus luctus	Rhinolophus luctus isolate B27 cytochrome b-like gene, partial sequence; mitochondrial
DQ117936.1	Rhinolophus creaghi	Rhinolophus creaghi isolate B9 cytochrome b-like gene, partial sequence; mitochondrial
DQ120794.1	Pipistrellus pipistrellus	Pipistrellus pipistrellus haplotype Ppi824 NADH dehydrogenase subunit 1 (ND1) gene, partial cds; mitochondrial
DQ120797.1	Hypsugo cadornae	Hypsugo cadornae haplotype M-1183 NADH dehydrogenase subunit 1 (ND1) gene, partial cds; mitochondrial
DQ120836.1	Eptesicus serotinus	Eptesicus serotinus haplotype Ese1290 cytochrome b (Cytb) gene, partial cds; mitochondrial
DQ120841.1	Pipistrellus kuhlii	Pipistrellus kuhli haplotype Pku848 cytochrome b (Cytb) gene, partial cds; mitochondrial
DQ120851.1	Pipistrellus pipistrellus	Pipistrellus pipistrellus haplotype Ppi263 cytochrome b (Cytb) gene, partial cds; mitochondrial
DQ120864.1	Hypsugo savii	Hypsugo savii haplotype Hsa19 cytochrome b (Cytb) gene, partial cds; mitochondrial
DQ120865.1	Hypsugo savii	Hypsugo savii haplotype Hsa929 cytochrome b (Cytb) gene, partial cds; mitochondrial
DQ120866.1	Hypsugo savii	Hypsugo savii haplotype Hsa884 cytochrome b (Cytb) gene, partial cds; mitochondrial
DQ120878.1	Myotis capaccinii	Myotis capaccinii haplotype Mca208 cytochrome b (Cytb) gene, partial cds; mitochondrial
DQ120884.1	Myotis nattereri	Myotis nattereri haplotype Mna352 cytochrome b (Cytb) gene, partial cds; mitochondrial
DQ120891.1	Myotis nattereri	Myotis nattereri haplotype Mna343 cytochrome b (Cytb) gene, partial cds; mitochondrial
DQ120896.1	Myotis daubentonii	Myotis daubentoni haplotype Mda853 cytochrome b (Cytb) gene, partial cds; mitochondrial
DQ127825.1	Rhinonicteris aurantia	Rhinonicteris aurantia isolate Kimb_KUN4 NADH dehydrogenase subunit 4 (ND4) gene, partial cds; tRNA-His gene, complete sequence; and tRNA-Ser gene, partial sequence; mitochondrial
DQ127827.1	Rhinonicteris aurantia	Rhinonicteris aurantia isolate Kimb_KUN1 NADH dehydrogenase subunit 4 (ND4) gene, partial cds; tRNA-His gene, complete sequence; and tRNA-Ser gene, partial sequence; mitochondrial
DQ127828.1	Rhinonicteris aurantia	Rhinonicteris aurantia isolate NT_KK01 NADH dehydrogenase subunit 4 (ND4) gene, partial cds; tRNA-His gene, complete sequence; and tRNA-Ser gene, partial sequence; mitochondrial
DQ127829.1	Rhinonicteris aurantia	Rhinonicteris aurantia isolate NT_KK02 NADH dehydrogenase subunit 4 (ND4) gene, partial cds; tRNA-His gene, complete sequence; and tRNA-Ser gene, partial sequence; mitochondrial
DQ127830.1	Rhinonicteris aurantia	Rhinonicteris aurantia isolate NT_TF12 NADH dehydrogenase subunit 4 (ND4) gene, partial cds; tRNA-His gene, complete sequence; and tRNA-Ser gene, partial sequence; mitochondrial
DQ127833.1	Rhinonicteris aurantia	Rhinonicteris aurantia isolate NT_TF27 NADH dehydrogenase subunit 4 (ND4) gene, partial cds; tRNA-His gene, complete sequence; and tRNA-Ser gene, partial sequence; mitochondrial
DQ127834.1	Rhinonicteris aurantia	Rhinonicteris aurantia isolate NT_TF03 NADH dehydrogenase subunit 4 (ND4) gene, partial cds; tRNA-His gene, complete sequence; and tRNA-Ser gene, partial sequence; mitochondrial
DQ127835.1	Rhinonicteris aurantia	Rhinonicteris aurantia isolate NT_TF34 NADH dehydrogenase subunit 4 (ND4) gene, partial cds; tRNA-His gene, complete sequence; and tRNA-Ser gene, partial sequence; mitochondrial
DQ127836.1	Rhinonicteris aurantia	Rhinonicteris aurantia isolate NT_TF35 NADH dehydrogenase subunit 4 (ND4) gene, partial cds; tRNA-His gene, complete sequence; and tRNA-Ser gene, partial sequence; mitochondrial
DQ127837.1	Rhinonicteris aurantia	Rhinonicteris aurantia isolate NT_TF05 NADH dehydrogenase subunit 4 (ND4) gene, partial cds; tRNA-His gene, complete sequence; and tRNA-Ser gene, partial sequence; mitochondrial
DQ127839.1	Rhinonicteris aurantia	Rhinonicteris aurantia isolate Pilb_BR25 NADH dehydrogenase subunit 4 (ND4) gene, partial cds; tRNA-His gene, complete sequence; and tRNA-Ser gene, partial sequence; mitochondrial
DQ127844.1	Rhinonicteris aurantia	Rhinonicteris aurantia isolate Pilb_BR04 NADH dehydrogenase subunit 4 (ND4) gene, partial cds; tRNA-His gene, complete sequence; and tRNA-Ser gene, partial sequence; mitochondrial
DQ127853.1	Rhinonicteris aurantia	Rhinonicteris aurantia isolate Pilb_PBO1 NADH dehydrogenase subunit 4 (ND4) gene, partial cds; tRNA-His gene, complete sequence; and tRNA-Ser gene, partial sequence; mitochondrial
DQ127854.1	Rhinonicteris aurantia	Rhinonicteris aurantia isolate Pilb_PBO2 NADH dehydrogenase subunit 4 (ND4) gene, partial cds; tRNA-His gene, complete sequence; and tRNA-Ser gene, partial sequence; mitochondrial
DQ127898.1	Hipposideros bicolor	Hipposideros bicolor NADH dehydrogenase subunit 4 (ND4) gene, partial cds; tRNA-His gene, complete sequence; and tRNA-Ser gene, partial sequence; mitochondrial
DQ178263.1	Emballonura tiavato	Emballonura tiavato isolate 102541 cytochrome b (cytb) gene, partial cds; mitochondrial
DQ178264.1	Emballonura tiavato	Emballonura tiavato isolate 102542 cytochrome b (cytb) gene, partial cds; mitochondrial
DQ178325.1	Myzopoda schliemanni	Myzopoda schliemanni isolate 102521 cytochrome b (cytb) gene, partial cds; mitochondrial
DQ178327.1	Myzopoda aurita	Myzopoda aurita isolate 102523 cytochrome b (cytb) gene, partial cds; mitochondrial
DQ178331.1	Myzopoda aurita	Myzopoda aurita isolate 102494 cytochrome b (cytb) gene, partial cds; mitochondrial
DQ178984.1	Rhinolophus pusillus	Rhinolophus pusillus isolate B16 cytochrome b-like gene, partial sequence; mitochondrial
DQ182698.1	Myotis aurascens	Myotis aurascens cytochrome b (cytb) gene, complete cds; mitochondrial
DQ211651.1	Phyllops falcatus	Phyllops falcatus voucher AMCC101813 cytochrome b gene, complete cds; mitochondrial
DQ219421.1	Hipposideros diadema	Hipposideros diadema isolate AGS960521-20 cytochrome b gene, complete cds; mitochondrial
DQ233669.1	Trachops cirrhosus	Trachops cirrhosus voucher TK 18829 cytochrome b gene, complete cds; mitochondrial
DQ297587.1	Rhinolophus pearsonii	Rhinolophus pearsonii cytochrome b (cytb) gene, complete cds; mitochondrial
DQ312398.1	Sturnira lilium	Sturnira lilium voucher TK22810 cytochrome b gene, complete cds; mitochondrial
DQ312400.1	Stenoderma rufum	Stenoderma rufum voucher TK28515 cytochrome b gene, complete cds; mitochondrial
DQ312405.1	Uroderma magnirostrum	Uroderma magnirostrum voucher TK40046 cytochrome b gene, complete cds; mitochondrial
DQ312406.1	Uroderma bilobatum	Uroderma bilobatum voucher TK104630 cytochrome b gene, complete cds; mitochondrial
DQ312408.1	Platyrrhinus helleri	Platyrrhinus helleri voucher TK14577 cytochrome b gene, complete cds; mitochondrial
DQ312409.1	Platyrrhinus helleri	Platyrrhinus helleri voucher NK22677 cytochrome b gene, complete cds; mitochondrial
DQ312413.1	Chiroderma trinitatum	Chiroderma trinitatum voucher TK25211 cytochrome b gene, complete cds; mitochondrial
DQ312414.1	Chiroderma villosum	Chiroderma villosum voucher TK25052 cytochrome b gene, complete cds; mitochondrial
DQ312418.1	Vampyressa nymphaea	Vampyressa nymphaea voucher TK135843 cytochrome b gene, complete cds; mitochondrial
DQ312426.1	Vampyressa melissa	Vampyressa melissa voucher TK82860 cytochrome b gene, complete cds; mitochondrial
DQ312431.1	Vampyressa thyone	Vampyressa thyone voucher TK22534 cytochrome b gene, complete cds; mitochondrial
DQ314265.1	Nyctimene cephalotes	Nyctimene cephalotes voucher WAM43556 cytochrome b (cytb) gene, partial cds; mitochondrial
DQ314266.1	Nyctimene cephalotes	Nyctimene cephalotes voucher WAM38762 cytochrome b (cytb) gene, partial cds; mitochondrial
DQ314268.1	Nyctimene cephalotes	Nyctimene cephalotes voucher WAM42651 cytochrome b (cytb) gene, partial cds; mitochondrial
DQ337479.1	Myotis sp. PH-2006	Myotis sp. PH-2006 cytochrome b gene, complete cds; mitochondrial
DQ351852.1	Rhinolophus ferrumequinum	Rhinolophus ferrumequinum voucher YN-05x-53 D-loop, partial sequence; mitochondrial
DQ421824.1	Parastrellus hesperus	Pipistrellus hesperus voucher TK20347 cytochrome b (cytb) gene, partial cds; mitochondrial
DQ421826.1	Dasypterus ega	Lasiurus ega voucher TK134649 cytochrome b (cytb) gene, partial cds; mitochondrial
DQ435070.1	Scotomanes ornatus	Scotomanes ornatus NADH dehydrogenase subunit 1 (ND1) gene, complete cds; mitochondrial
DQ435071.1	Murina sp. GGJ-2006	Murina sp. GGJ-2006 cytochrome b (Cytb) gene, complete cds; mitochondrial
DQ435072.1	Murina sp. GGJ-2006	Murina sp. GGJ-2006 NADH dehydrogenase subunit 1 (ND1) gene, complete cds; mitochondrial
DQ445704.1	Dobsonia inermis	Dobsonia inermis isolate 2 cytochrome b (cytb) gene, complete cds; mitochondrial
DQ445705.1	Dobsonia minor	Dobsonia minor isolate 3 cytochrome b (cytb) gene, complete cds; mitochondrial
DQ445708.1	Harpyionycteris whiteheadi	Harpyionycteris whiteheadi isolate 8 cytochrome b (cytb) gene, partial cds; mitochondrial
DQ445711.1	Nyctimene vizcaccia	Nyctimene vizcaccia isolate 14 cytochrome b (cytb) gene, complete cds; mitochondrial
DQ445712.1	Ptenochirus jagorii	Ptenochirus jagori isolate 15 cytochrome b (cytb) gene, partial cds; mitochondrial
DQ487786.1	Melonycteris melanops	Melonycteris melanops voucher AM M19933 cytochrome c oxidase subunit I (COI) gene, partial cds; mitochondrial
DQ487787.1	Melonycteris melanops	Melonycteris melanops voucher AM M20061 cytochrome c oxidase subunit I (COI) gene, partial cds; mitochondrial
DQ487788.1	Melonycteris melanops	Melonycteris melanops voucher AM M20114 cytochrome c oxidase subunit I (COI) gene, partial cds; mitochondrial
DQ487790.1	Melonycteris melanops	Melonycteris melanops voucher AM M20063 cytochrome c oxidase subunit I (COI) gene, partial cds; mitochondrial
DQ487791.1	Melonycteris melanops	Melonycteris melanops voucher AM M 20064 cytochrome c oxidase subunit I (COI) gene, partial cds; mitochondrial
DQ487794.1	Melonycteris woodfordi woodfordi	Melonycteris woodfordi woodfordi voucher AM M21810 cytochrome c oxidase subunit I (COI) gene, partial cds; mitochondrial
DQ487796.1	Melonycteris woodfordi woodfordi	Melonycteris woodfordi woodfordi voucher AM M24218 cytochrome c oxidase subunit I (COI) gene, partial cds; mitochondrial
DQ487797.1	Melonycteris woodfordi woodfordi	Melonycteris woodfordi woodfordi voucher AM M23974 cytochrome c oxidase subunit I (COI) gene, partial cds; mitochondrial
DQ487798.1	Melonycteris woodfordi woodfordi	Melonycteris woodfordi woodfordi voucher AM M24219 cytochrome c oxidase subunit I (COI) gene, partial cds; mitochondrial
DQ487800.1	Melonycteris fardoulisi schouteni	Melonycteris fardoulisi schouteni voucher AM M22239 cytochrome c oxidase subunit I (COI) gene, partial cds; mitochondrial
DQ487803.1	Melonycteris fardoulisi maccoyi	Melonycteris fardoulisi maccoyi voucher AM M24577 cytochrome c oxidase subunit I (COI) gene, partial cds; mitochondrial
DQ487804.1	Melonycteris fardoulisi maccoyi	Melonycteris fardoulisi maccoyi voucher AM M22821 cytochrome c oxidase subunit I (COI) gene, partial cds; mitochondrial
DQ487805.1	Melonycteris fardoulisi maccoyi	Melonycteris fardoulisi maccoyi voucher AM M23822 cytochrome c oxidase subunit I (COI) gene, partial cds; mitochondrial
DQ487806.1	Melonycteris fardoulisi maccoyi	Melonycteris fardoulisi maccoyi voucher AM M24575 cytochrome c oxidase subunit I (COI) gene, partial cds; mitochondrial
DQ487807.1	Melonycteris fardoulisi mengermani	Melonycteris fardoulisi mengermani voucher AM M22770 cytochrome c oxidase subunit I (COI) gene, partial cds; mitochondrial
DQ487812.1	Melonycteris fardoulisi mengermani	Melonycteris fardoulisi mengermani voucher AM M22775 cytochrome c oxidase subunit I (COI) gene, partial cds; mitochondrial
DQ487814.1	Melonycteris fardoulisi mengermani	Melonycteris fardoulisi mengermani voucher AM M22331 cytochrome c oxidase subunit I (COI) gene, partial cds; mitochondrial
DQ487817.1	Melonycteris fardoulisi fardoulisi	Melonycteris fardoulisi fardoulisi voucher AM M23637 cytochrome c oxidase subunit I (COI) gene, partial cds; mitochondrial
DQ487818.1	Melonycteris fardoulisi fardoulisi	Melonycteris fardoulisi fardoulisi voucher AM M23638 cytochrome c oxidase subunit I (COI) gene, partial cds; mitochondrial
DQ487819.1	Melonycteris fardoulisi fardoulisi	Melonycteris fardoulisi fardoulisi voucher AM M 23304 cytochrome c oxidase subunit I (COI) gene, partial cds; mitochondrial
DQ487820.1	Macroglossus minimus	Macroglossus minimus voucher AM M20095 cytochrome c oxidase subunit I (COI) gene, partial cds; mitochondrial
DQ503487.1	Myotis yumanensis	Myotis yumanensis isolate 03-8m cytochrome b gene, partial cds; mitochondrial
DQ503493.1	Myotis lucifugus lucifugus	Myotis lucifugus lucifugus isolate 7-29-05a cytochrome b gene, partial cds; mitochondrial
DQ503495.1	Myotis lucifugus lucifugus	Myotis lucifugus lucifugus isolate TD71 cytochrome b gene, partial cds; mitochondrial
DQ503498.1	Myotis thysanodes	Myotis thysanodes isolate TD215 cytochrome b gene, partial cds; mitochondrial
DQ503499.1	Myotis evotis	Myotis evotis isolate TD229 cytochrome b gene, partial cds; mitochondrial
DQ503500.1	Myotis auriculus	Myotis auriculus isolate TD198 cytochrome b gene, partial cds; mitochondrial
DQ503506.1	Myotis lucifugus lucifugus	Myotis lucifugus lucifugus isolate TD247 cytochrome b gene, partial cds; mitochondrial
DQ503508.1	Myotis ciliolabrum	Myotis ciliolabrum isolate TD106 cytochrome b gene, partial cds; mitochondrial
DQ503509.1	Myotis californicus	Myotis californicus isolate TD127 cytochrome b gene, partial cds; mitochondrial
DQ503519.1	Myotis lucifugus lucifugus	Myotis lucifugus lucifugus isolate MW2 cytochrome b gene, partial cds; mitochondrial
DQ503545.1	Myotis lucifugus lucifugus	Myotis lucifugus lucifugus isolate VO107J cytochrome b gene, partial cds; mitochondrial
DQ503546.1	Myotis lucifugus lucifugus	Myotis lucifugus lucifugus isolate VO115J cytochrome b gene, partial cds; mitochondrial
DQ503548.1	Myotis lucifugus lucifugus	Myotis lucifugus lucifugus isolate VO121J cytochrome b gene, partial cds; mitochondrial
DQ503554.1	Myotis lucifugus relictus	Myotis lucifugus relictus isolate DP21 cytochrome b gene, partial cds; mitochondrial
DQ503556.1	Myotis lucifugus lucifugus	Myotis lucifugus lucifugus isolate EKPC04 cytochrome b gene, partial cds; mitochondrial
DQ503557.1	Myotis lucifugus lucifugus	Myotis lucifugus lucifugus isolate EKPC19 cytochrome b gene, partial cds; mitochondrial
DQ503561.1	Myotis lucifugus lucifugus	Myotis lucifugus lucifugus isolate IL33 cytochrome b gene, partial cds; mitochondrial
DQ503564.1	Myotis lucifugus lucifugus	Myotis lucifugus lucifugus isolate NE70 cytochrome b gene, partial cds; mitochondrial
DQ503565.1	Myotis lucifugus lucifugus	Myotis lucifugus lucifugus isolate PM08 cytochrome b gene, partial cds; mitochondrial
DQ503567.1	Myotis lucifugus lucifugus	Myotis lucifugus lucifugus isolate RV01 cytochrome b gene, partial cds; mitochondrial
DQ666476.1	Aselliscus stoliczkanus	Aselliscus stoliczkanus isolate 12328 cytochrome oxidase subunit I (COI) gene, partial cds; mitochondrial
DQ666480.1	Hipposideros larvatus	Hipposideros larvatus isolate 1232 cytochrome oxidase subunit I (COI) gene, partial cds; mitochondrial
DQ666482.1	Rhinolophus sp. 1234	Rhinolophus sp. 1234 cytochrome oxidase subunit I (COI) gene, partial cds; mitochondrial
DQ680822.1	Megaderma lyra	Megaderma lyra cytochrome b (cytb) gene, partial cds; mitochondrial
DQ680823.1	Hipposideros speoris	Hipposideros speoris cytochrome b (cytb) gene, partial cds; mitochondrial
DQ680824.1	Taphozous melanopogon	Taphozous melanopogon cytochrome b (cytb) gene, partial cds; mitochondrial
DQ837647.1	Myotis myotis	Myotis myotis cytochrome oxidase subunit I gene, partial cds; mitochondrial
DQ837648.1	Murina leucogaster	Murina leucogaster cytochrome oxidase subunit I gene, partial cds; mitochondrial
DQ837650.1	Miniopterus pusillus	Miniopterus pusillus cytochrome oxidase subunit I gene, partial cds; mitochondrial
DQ837651.1	Ia io	Ia io cytochrome oxidase subunit I gene, partial cds; mitochondrial
DQ869386.1	Dermanura bogotensis	Artibeus glaucus bogotensis voucher TK19381 cytochrome b (cytb) gene, complete cds; mitochondrial
DQ869387.1	Artibeus phaeotis	Artibeus phaeotis voucher TK136188 cytochrome b (cytb) gene, complete cds; mitochondrial
DQ869389.1	Artibeus fraterculus	Artibeus fraterculus voucher TK134686 cytochrome b (cytb) gene, complete cds; mitochondrial
DQ869390.1	Artibeus fimbriatus	Artibeus fimbriatus voucher TK56670 cytochrome b (cytb) gene, complete cds; mitochondrial
DQ869391.1	Artibeus fimbriatus	Artibeus fimbriatus voucher TK99588 cytochrome b (cytb) gene, complete cds; mitochondrial
DQ869392.1	Artibeus obscurus	Artibeus obscurus voucher TK104001 cytochrome b (cytb) gene, complete cds; mitochondrial
DQ869393.1	Artibeus lituratus	Artibeus lituratus voucher TK104525 cytochrome b (cytb) gene, complete cds; mitochondrial
DQ869394.1	Artibeus planirostris planirostris	Artibeus planirostris planirostris voucher TK56656 cytochrome b (cytb) gene, complete cds; mitochondrial
DQ869414.1	Artibeus planirostris hercules	Artibeus planirostris hercules voucher TK125296 cytochrome b (cytb) gene, complete cds; mitochondrial
DQ869415.1	Artibeus planirostris hercules	Artibeus planirostris hercules voucher TK125303 cytochrome b (cytb) gene, complete cds; mitochondrial
DQ869416.1	Artibeus planirostris hercules	Artibeus planirostris hercules voucher TK104411 cytochrome b (cytb) gene, complete cds; mitochondrial
DQ869418.1	Artibeus planirostris hercules	Artibeus planirostris hercules voucher TK104419 cytochrome b (cytb) gene, complete cds; mitochondrial
DQ869420.1	Artibeus jamaicensis aequatorialis	Artibeus jamaicensis aequatorialis voucher TK104609 cytochrome b (cytb) gene, complete cds; mitochondrial
DQ869421.1	Artibeus jamaicensis aequatorialis	Artibeus jamaicensis aequatorialis voucher TK104597 cytochrome b (cytb) gene, complete cds; mitochondrial
DQ869425.1	Artibeus planirostris trinitatis	Artibeus planirostris trinitatis voucher TK15020 cytochrome b (cytb) gene, complete cds; mitochondrial
DQ869439.1	Artibeus planirostris grenadensis	Artibeus planirostris grenadensis voucher TK18530 cytochrome b (cytb) gene, complete cds; mitochondrial
DQ869448.1	Artibeus jamaicensis aequatorialis	Artibeus jamaicensis aequatorialis voucher TK104646 cytochrome b (cytb) gene, complete cds; mitochondrial
DQ869449.1	Artibeus jamaicensis aequatorialis	Artibeus jamaicensis aequatorialis voucher TK135106 cytochrome b (cytb) gene, complete cds; mitochondrial
DQ869453.1	Artibeus jamaicensis richardsoni	Artibeus jamaicensis richardsoni voucher TK101764 cytochrome b (cytb) gene, complete cds; mitochondrial
DQ869456.1	Artibeus jamaicensis paulus	Artibeus jamaicensis paulus voucher TK34736 cytochrome b (cytb) gene, complete cds; mitochondrial
DQ869523.1	Artibeus schwartzi	Artibeus schwartzi voucher TK19492 cytochrome b (cytb) gene, complete cds; mitochondrial
DQ869531.1	Artibeus schwartzi	Artibeus schwartzi voucher TK82844 cytochrome b (cytb) gene, complete cds; mitochondrial
DQ887594.1	Nyctalus leisleri	Nyctalus leisleri haplotype Nle4c cytochrome b (cytb) gene, partial cds; mitochondrial
DQ887595.1	Nyctalus leisleri	Nyctalus leisleri haplotype Nle5c cytochrome b (cytb) gene, partial cds; mitochondrial
DQ888280.1	Carollia perspicillata	Carollia perspicillata isolate AT005 cytochrome b gene, partial cds; mitochondrial
DQ888287.1	Artibeus jamaicensis	Artibeus jamaicensis isolate AT007 cytochrome b gene, partial cds; mitochondrial
DQ888291.1	Artibeus jamaicensis	Artibeus jamaicensis isolate AT002 cytochrome b gene, partial cds; mitochondrial
DQ888294.1	Carollia castanea	Carollia castanea isolate AT017 cytochrome b gene, partial cds; mitochondrial
DQ888295.1	Uroderma bilobatum	Uroderma bilobatum isolate AT030 cytochrome b gene, partial cds; mitochondrial
DQ888307.1	Artibeus jamaicensis	Artibeus jamaicensis isolate AT003 cytochrome b gene, partial cds; mitochondrial
DQ888650.1	Megaderma lyra	Megaderma lyra isolate A9 NADH dehydrogenase subunit 1 (ND1) gene, complete cds; mitochondrial
DQ888651.1	Hipposideros pratti	Hipposideros pratti isolate Bp NADH dehydrogenase subunit 1 (ND1) gene, complete cds; mitochondrial
DQ888653.1	Hipposideros larvatus	Hipposideros larvatus isolate CHL NADH dehydrogenase subunit 1 (ND1) gene, complete cds; mitochondrial
DQ888655.1	Rhinolophus pusillus	Rhinolophus pusillus isolate D265 NADH dehydrogenase subunit 1 (ND1) gene, complete cds; mitochondrial
DQ888657.1	Aselliscus tricuspidatus	Aselliscus tricuspidatus isolate ES19 NADH dehydrogenase subunit 1 (ND1) gene, complete cds; mitochondrial
DQ888658.1	Rhinolophus hipposideros	Rhinolophus hipposideros isolate R NADH dehydrogenase subunit 1 (ND1) gene, complete cds; mitochondrial
DQ888660.1	Aselliscus stoliczkanus	Aselliscus stoliczkanus isolate A2 NADH dehydrogenase subunit 1 (ND1) gene, complete cds; mitochondrial
DQ888662.1	Hipposideros pomona	Hipposideros pomona isolate CHB NADH dehydrogenase subunit 1 (ND1) gene, complete cds; mitochondrial
DQ888664.1	Rhinolophus pearsonii	Rhinolophus pearsonii isolate FLW004 NADH dehydrogenase subunit 1 (ND1) gene, complete cds; mitochondrial
DQ888666.1	Coelops frithii	Coelops frithi isolate CF NADH dehydrogenase subunit 1 (ND1) gene, complete cds; mitochondrial
DQ888667.1	Aselliscus stoliczkanus	Aselliscus stoliczkanus isolate JJ006 NADH dehydrogenase subunit 1 (ND1) gene, complete cds; mitochondrial
DQ888671.1	Hipposideros pomona	Hipposideros pomona isolate CHB cytochrome b (cytb) gene, complete cds; mitochondrial
DQ888674.1	Coelops frithii	Coelops frithi isolate CF cytochrome b (cytb) gene, complete cds; mitochondrial
DQ888679.1	Aselliscus tricuspidatus	Aselliscus tricuspidatus isolate ES19 cytochrome b (cytb) gene, complete cds; mitochondrial
DQ899762.1	Miniopterus natalensis	Miniopterus natalensis voucher TM46484 cytochrome b gene, partial cds; mitochondrial
DQ899764.1	Miniopterus natalensis	Miniopterus natalensis voucher TM46881 cytochrome b gene, partial cds; mitochondrial
DQ903813.1	Diphylla ecaudata	Diphylla ecaudata voucher FURB-SLA 1298 cytochrome b (cytb) gene, partial cds; mitochondrial
DQ903818.1	Artibeus cf. obscurus	Artibeus cf. obscurus voucher MN 36388 cytochrome b (cytb) gene, partial cds; mitochondrial
DQ903820.1	Artibeus fimbriatus	Artibeus fimbriatus voucher FURB-SLA 739 cytochrome b (cytb) gene, partial cds; mitochondrial
DQ903821.1	Pygoderma bilabiatum	Pygoderma bilabiatum voucher FURB-SLA 964 cytochrome b (cytb) gene, partial cds; mitochondrial
DQ903822.1	Pygoderma bilabiatum	Pygoderma bilabiatum voucher FURB-SLA 965 cytochrome b (cytb) gene, partial cds; mitochondrial
DQ903827.1	Platyrrhinus lineatus	Platyrrhinus lineatus voucher MN 36260 cytochrome b (cytb) gene, partial cds; mitochondrial
DQ903828.1	Trachops cirrhosus	Trachops cirrhosus voucher MN 36720 cytochrome b (cytb) gene, partial cds; mitochondrial
DQ903829.1	Tonatia bidens	Tonatia bidens voucher MN 37301 cytochrome b (cytb) gene, partial cds; mitochondrial
DQ903830.1	Lophostoma silvicolum	Lophostoma silvicola voucher AN 1918 cytochrome b (cytb) gene, partial cds; mitochondrial
DQ903832.1	Mimon bennettii	Mimon bennettii voucher MN 36387 cytochrome b (cytb) gene, partial cds; mitochondrial
DQ914968.1	Pipistrellus pipistrellus	Pipistrellus pipistrellus isolate Psar4983_I NADH dehydrogenase subunit 1 (ND1) gene, partial cds; mitochondrial
DQ914969.1	Pipistrellus pipistrellus	Pipistrellus pipistrellus isolate Ppip4683_MA NADH dehydrogenase subunit 1 (ND1) gene, partial cds; mitochondrial
DQ914972.1	Pipistrellus pipistrellus	Pipistrellus pipistrellus isolate Ppip4978_MA NADH dehydrogenase subunit 1 (ND1) gene, partial cds; mitochondrial
DQ914974.1	Pipistrellus pipistrellus	Pipistrellus pipistrellus isolate Ppip3559_GR NADH dehydrogenase subunit 1 (ND1) gene, partial cds; mitochondrial
DQ914975.1	Pipistrellus pipistrellus	Pipistrellus pipistrellus isolate Ppip4986_TR NADH dehydrogenase subunit 1 (ND1) gene, partial cds; mitochondrial
DQ914979.1	Pipistrellus hanaki	Pipistrellus hanaki isolate Phan4976_LAR NADH dehydrogenase subunit 1 (ND1) gene, partial cds; mitochondrial
DQ914980.1	Pipistrellus pipistrellus	Pipistrellus pipistrellus isolate Pala4296_TR NADH dehydrogenase subunit 1 (ND1) gene, partial cds; mitochondrial
DQ914981.1	Pipistrellus pipistrellus	Pipistrellus pipistrellus isolate Pala4989_IL NADH dehydrogenase subunit 1 (ND1) gene, partial cds; mitochondrial
DQ914983.1	Pipistrellus pipistrellus	Pipistrellus pipistrellus isolate Pala4291_TR NADH dehydrogenase subunit 1 (ND1) gene, partial cds; mitochondrial
DQ914985.1	Pipistrellus kuhlii	Pipistrellus kuhli isolate PkuhE4238_LA NADH dehydrogenase subunit 1 (ND1) gene, partial cds; mitochondrial
DQ914986.1	Pipistrellus kuhlii	Pipistrellus kuhli isolate PkuhE4193_MA NADH dehydrogenase subunit 1 (ND1) gene, partial cds; mitochondrial
DQ914987.1	Pipistrellus kuhlii	Pipistrellus kuhli isolate PkuhE4992_I NADH dehydrogenase subunit 1 (ND1) gene, partial cds; mitochondrial
DQ914989.1	Pipistrellus kuhlii	Pipistrellus kuhli isolate PkuhE4197_MA NADH dehydrogenase subunit 1 (ND1) gene, partial cds; mitochondrial
DQ914990.1	Pipistrellus kuhlii	Pipistrellus kuhli isolate PkuhE4199_MA NADH dehydrogenase subunit 1 (ND1) gene, partial cds; mitochondrial
DQ914991.1	Pipistrellus kuhlii	Pipistrellus kuhli isolate PkuhE4200_MA NADH dehydrogenase subunit 1 (ND1) gene, partial cds; mitochondrial
DQ914994.1	Pipistrellus deserti	Pipistrellus deserti isolate Pdes4228_LAR NADH dehydrogenase subunit 1 (ND1) gene, partial cds; mitochondrial
DQ914997.1	Pipistrellus sp. FFM-2006	Pipistrellus sp. FFM-2006 isolate PkuhD4232_SY NADH dehydrogenase subunit 1 (ND1) gene, partial cds; mitochondrial
DQ914999.1	Pipistrellus sp. FFM-2006	Pipistrellus sp. FFM-2006 isolate PkuhD4240_IR NADH dehydrogenase subunit 1 (ND1) gene, partial cds; mitochondrial
DQ915000.1	Pipistrellus rueppellii	Pipistrellus rueppellii isolate Prue4671_MA NADH dehydrogenase subunit 1 (ND1) gene, partial cds; mitochondrial
DQ915001.1	Pipistrellus rueppellii	Pipistrellus rueppellii isolate Prue4201_MA NADH dehydrogenase subunit 1 (ND1) gene, partial cds; mitochondrial
DQ915002.1	Pipistrellus rueppellii	Pipistrellus rueppellii isolate Prue4202_MA NADH dehydrogenase subunit 1 (ND1) gene, partial cds; mitochondrial
DQ915003.1	Pipistrellus maderensis	Pipistrellus maderensis isolate Pmad4298_Mad NADH dehydrogenase subunit 1 (ND1) gene, partial cds; mitochondrial
DQ915004.1	Pipistrellus maderensis	Pipistrellus maderensis isolate Pmad4301_Mad NADH dehydrogenase subunit 1 (ND1) gene, partial cds; mitochondrial
DQ915005.1	Pipistrellus maderensis	Pipistrellus maderensis isolate Pmad4299_Mad NADH dehydrogenase subunit 1 (ND1) gene, partial cds; mitochondrial
DQ915007.1	Pipistrellus maderensis	Pipistrellus maderensis isolate Pmad4297_Mad NADH dehydrogenase subunit 1 (ND1) gene, partial cds; mitochondrial
DQ915010.1	Nyctalus leisleri	Nyctalus leisleri isolate Nlei662_GR NADH dehydrogenase subunit 1 (ND1) gene, partial cds; mitochondrial
DQ915011.1	Nyctalus leisleri	Nyctalus leisleri isolate Nlei1398_TR NADH dehydrogenase subunit 1 (ND1) gene, partial cds; mitochondrial
DQ915012.1	Nyctalus leisleri	Nyctalus leisleri isolate Nlei3763_IRL NADH dehydrogenase subunit 1 (ND1) gene, partial cds; mitochondrial
DQ915013.1	Nyctalus leisleri	Nyctalus leisleri isolate Nlei3764_IRL NADH dehydrogenase subunit 1 (ND1) gene, partial cds; mitochondrial
DQ915015.1	Hypsugo ariel	Hypsugo ariel isolate Hari4726_Sin NADH dehydrogenase subunit 1 (ND1) gene, partial cds; mitochondrial
DQ915016.1	Hypsugo sp. FFM-2006B	Hypsugo sp. FFM-2006B isolate HsavB1201_IL NADH dehydrogenase subunit 1 (ND1) gene, partial cds; mitochondrial
DQ915017.1	Hypsugo sp. FFM-2006A	Hypsugo sp. FFM-2006A isolate HsavA4198_MA NADH dehydrogenase subunit 1 (ND1) gene, partial cds; mitochondrial
DQ915018.1	Hypsugo sp. FFM-2006A	Hypsugo sp. FFM-2006A isolate HsavA4675_MA NADH dehydrogenase subunit 1 (ND1) gene, partial cds; mitochondrial
DQ915019.1	Hypsugo savii	Hypsugo savii isolate Hsav5020_HR NADH dehydrogenase subunit 1 (ND1) gene, partial cds; mitochondrial
DQ915020.1	Hypsugo savii	Hypsugo savii isolate Hsav1202_IL NADH dehydrogenase subunit 1 (ND1) gene, partial cds; mitochondrial
DQ915022.1	Vespertilio murinus	Vespertilio murinus isolate Vmur4738_MGL NADH dehydrogenase subunit 1 (ND1) gene, partial cds; mitochondrial
DQ915024.1	Eptesicus serotinus	Eptesicus serotinus isolate Eser3285_D NADH dehydrogenase subunit 1 (ND1) gene, partial cds; mitochondrial
DQ915025.1	Eptesicus nilssonii	Eptesicus nilssoni isolate Enil4737_MGL NADH dehydrogenase subunit 1 (ND1) gene, partial cds; mitochondrial
DQ915027.1	Eptesicus bottae	Eptesicus bottae isolate Einn4833_IL NADH dehydrogenase subunit 1 (ND1) gene, partial cds; mitochondrial
DQ915028.1	Eptesicus isabellinus	Eptesicus serotinus isolate Eisa4677_MA NADH dehydrogenase subunit 1 (ND1) gene, partial cds; mitochondrial
DQ915029.1	Barbastella leucomelas	Barbastella leucomelas isolate Bleu4964_ET NADH dehydrogenase subunit 1 (ND1) gene, partial cds; mitochondrial
DQ915030.1	Barbastella leucomelas	Barbastella leucomelas isolate Bleu4722_ET NADH dehydrogenase subunit 1 (ND1) gene, partial cds; mitochondrial
DQ915032.1	Barbastella barbastellus	Barbastella barbastellus isolate Bbar1311_D NADH dehydrogenase subunit 1 (ND1) gene, partial cds; mitochondrial
DQ915034.1	Myotis mystacinus	Myotis mystacinus isolate Mmys1203_IL NADH dehydrogenase subunit 1 (ND1) gene, partial cds; mitochondrial
DQ915037.1	Myotis aurascens	Myotis aurascens isolate Maur4495_BG NADH dehydrogenase subunit 1 (ND1) gene, partial cds; mitochondrial
DQ915040.1	Myotis punicus	Myotis punicus isolate Mpun5048_MA NADH dehydrogenase subunit 1 (ND1) gene, partial cds; mitochondrial
DQ915041.1	Myotis punicus	Myotis punicus isolate Mpun_MM9_MA NADH dehydrogenase subunit 1 (ND1) gene, partial cds; mitochondrial
DQ915042.1	Myotis punicus	Myotis punicus isolate Mpun5076_Sar NADH dehydrogenase subunit 1 (ND1) gene, partial cds; mitochondrial
DQ915043.1	Myotis myotis	Myotis myotis isolate Mmyo3869_GR NADH dehydrogenase subunit 1 (ND1) gene, partial cds; mitochondrial
DQ915046.1	Myotis daubentonii	Myotis daubentoni isolate Mdau3288_ES NADH dehydrogenase subunit 1 (ND1) gene, partial cds; mitochondrial
DQ915047.1	Myotis dasycneme	Myotis dasycneme isolate Mdas1661_RUS NADH dehydrogenase subunit 1 (ND1) gene, partial cds; mitochondrial
DQ915050.1	Myotis schaubi	Myotis schaubi isolate Mscha5058_TR NADH dehydrogenase subunit 1 (ND1) gene, partial cds; mitochondrial
DQ915053.1	Myotis oxygnathus	Myotis oxygnathus isolate Mbly2997_GR NADH dehydrogenase subunit 1 (ND1) gene, partial cds; mitochondrial
DQ915054.1	Myotis oxygnathus	Myotis oxygnathus isolate Mbly1215_GR NADH dehydrogenase subunit 1 (ND1) gene, partial cds; mitochondrial
DQ915055.1	Myotis oxygnathus	Myotis oxygnathus isolate Mbly3202_TR NADH dehydrogenase subunit 1 (ND1) gene, partial cds; mitochondrial
DQ915056.1	Myotis oxygnathus	Myotis oxygnathus isolate Mbly3230_GR NADH dehydrogenase subunit 1 (ND1) gene, partial cds; mitochondrial
DQ915060.1	Plecotus gaisleri	Plecotus teneriffae gaisleri isolate Pgai5056_LAR NADH dehydrogenase subunit 1 (ND1) gene, partial cds; mitochondrial
DQ915061.1	Plecotus sardus	Plecotus sardus isolate Plsar5042_I NADH dehydrogenase subunit 1 (ND1) gene, partial cds; mitochondrial
DQ915062.1	Plecotus sardus	Plecotus sardus isolate Plsar5043_I NADH dehydrogenase subunit 1 (ND1) gene, partial cds; mitochondrial
DQ915063.1	Plecotus kolombatovici	Plecotus kolombatovici isolate Pkol3557_GR NADH dehydrogenase subunit 1 (ND1) gene, partial cds; mitochondrial
DQ915065.1	Plecotus austriacus	Plecotus austriacus isolate Paus3333_I NADH dehydrogenase subunit 1 (ND1) gene, partial cds; mitochondrial
DQ915066.1	Plecotus austriacus	Plecotus austriacus isolate Paus4206_GR NADH dehydrogenase subunit 1 (ND1) gene, partial cds; mitochondrial
DQ915067.1	Plecotus austriacus	Plecotus austriacus isolate Paus4212_GR NADH dehydrogenase subunit 1 (ND1) gene, partial cds; mitochondrial
DQ915068.1	Plecotus macrobullaris	Plecotus macrobullaris isolate Pmac3561_GR NADH dehydrogenase subunit 1 (ND1) gene, partial cds; mitochondrial
DQ915074.1	Plecotus auritus	Plecotus auritus isolate Paur3307_CH NADH dehydrogenase subunit 1 (ND1) gene, partial cds; mitochondrial
DQ915075.1	Plecotus auritus	Plecotus auritus isolate Paur3873_IRL NADH dehydrogenase subunit 1 (ND1) gene, partial cds; mitochondrial
DQ915077.1	Plecotus auritus	Plecotus auritus isolate Paur3222_CH NADH dehydrogenase subunit 1 (ND1) gene, partial cds; mitochondrial
DQ915078.1	Plecotus auritus	Plecotus auritus isolate Paur3334_I NADH dehydrogenase subunit 1 (ND1) gene, partial cds; mitochondrial
DQ915079.1	Plecotus auritus	Plecotus auritus isolate Paur3334_Sar NADH dehydrogenase subunit 1 (ND1) gene, partial cds; mitochondrial
DQ915080.1	Plecotus auritus	Plecotus auritus isolate Pchr5090_ET NADH dehydrogenase subunit 1-like (ND1) gene, partial sequence; mitochondrial
DQ915082.1	Otonycteris hemprichii	Otonycteris hemprichi isolate Ohem5015_MA NADH dehydrogenase subunit 1 (ND1) gene, partial cds; mitochondrial
DQ915083.1	Otonycteris hemprichii	Otonycteris hemprichi isolate Ohem5016_MA NADH dehydrogenase subunit 1 (ND1) gene, partial cds; mitochondrial
DQ915084.1	Otonycteris hemprichii	Otonycteris hemprichi isolate Ohem5059_IL NADH dehydrogenase subunit 1 (ND1) gene, partial cds; mitochondrial
DQ915085.1	Otonycteris hemprichii	Otonycteris hemprichi isolate Ohem5062_IL NADH dehydrogenase subunit 1 (ND1) gene, partial cds; mitochondrial
DQ915086.1	Miniopterus schreibersii	Miniopterus schreibersii isolate Msch2293_ES NADH dehydrogenase subunit 1 (ND1) gene, partial cds; mitochondrial
DQ979866.1	Tadarida brasiliensis	Tadarida brasiliensis NADH dehydrogenase subunit 1-like (ND1) gene, partial sequence; mitochondrial
DQ985488.1	Artibeus cf. obscurus	Artibeus cf. obscurus voucher MN36263 cytochrome b (cytb) gene, partial cds; mitochondrial
DQ985491.1	Artibeus lituratus	Artibeus lituratus voucher MN36783 cytochrome b (cytb) gene, partial cds; mitochondrial
DQ985499.1	Artibeus lituratus	Artibeus lituratus voucher FURB-sla924 cytochrome b (cytb) gene, partial cds; mitochondrial
EF079973.1	Ametrida centurio	Ametrida centurio voucher ROM 100832 cytochrome oxidase subunit 1 (COI) gene, partial cds; mitochondrial
EF079979.1	Ametrida centurio	Ametrida centurio voucher ROM 108700 cytochrome oxidase subunit 1 (COI) gene, partial cds; mitochondrial
EF080044.1	Dermanura bogotensis	Dermanura bogotensis voucher ROM 108177 cytochrome oxidase subunit 1 (COI) gene, partial cds; mitochondrial
EF080059.1	Artibeus concolor	Artibeus concolor voucher ROM 107335 cytochrome oxidase subunit 1 (COI) gene, partial cds; mitochondrial
EF080069.1	Artibeus glaucus gnomus	Artibeus glaucus gnomus voucher ROM 115608 cytochrome oxidase subunit 1 (COI) gene, partial cds; mitochondrial
EF080167.1	Carollia brevicauda PS1	Carollia brevicauda PS1 voucher ROM 108186 cytochrome oxidase subunit 1 (COI) gene, partial cds; mitochondrial
EF080173.1	Carollia brevicauda PS1	Carollia brevicauda PS1 voucher ROM 108147 cytochrome oxidase subunit 1 (COI) gene, partial cds; mitochondrial
EF080186.1	Carollia brevicauda PS1	Carollia brevicauda PS1 voucher ROM 114729 cytochrome oxidase subunit 1 (COI) gene, partial cds; mitochondrial
EF080320.1	Cyttarops alecto	Cyttarops alecto voucher ROM 112626 cytochrome oxidase subunit 1 (COI) gene, partial cds; mitochondrial
EF080338.1	Eptesicus chiriquinus	Eptesicus chiriquinus voucher ROM 100811 cytochrome oxidase subunit 1 (COI) gene, partial cds; mitochondrial
EF080343.1	Eptesicus furinalis	Eptesicus furinalis voucher ROM 115529 cytochrome oxidase subunit 1 (COI) gene, partial cds; mitochondrial
EF080364.1	Glyphonycteris daviesi	Glyphonycteris daviesi voucher ROM 115669 cytochrome oxidase subunit 1 (COI) gene, partial cds; mitochondrial
EF080367.1	Glyphonycteris sylvestris	Glyphonycteris sylvestris voucher ROM 107445 cytochrome oxidase subunit 1 (COI) gene, partial cds; mitochondrial
EF080369.1	Glyphonycteris sylvestris	Glyphonycteris sylvestris voucher ROM 109156 cytochrome oxidase subunit 1 (COI) gene, partial cds; mitochondrial
EF080424.1	Lophostoma brasiliense	Lophostoma brasiliense voucher ROM 113822 cytochrome oxidase subunit 1 (COI) gene, partial cds; mitochondrial
EF080461.1	Molossops neglectus	Molossops neglectus voucher ROM 108483 cytochrome oxidase subunit 1 (COI) gene, partial cds; mitochondrial
EF080471.1	Molossus molossus	Molossus molossus voucher ROM 112546 cytochrome oxidase subunit 1 (COI) gene, partial cds; mitochondrial
EF080495.1	Myotis riparius PS1	Myotis riparius PS1 voucher ROM 114789 cytochrome oxidase subunit 1 (COI) gene, partial cds; mitochondrial
EF080497.1	Myotis riparius PS1	Myotis riparius PS1 voucher ROM 116613 cytochrome oxidase subunit 1 (COI) gene, partial cds; mitochondrial
EF080505.1	Myotis riparius PS2	Myotis riparius PS2 voucher ROM 116523 cytochrome oxidase subunit 1 (COI) gene, partial cds; mitochondrial
EF080515.1	Myotis riparius PS3	Myotis riparius PS3 voucher ROM 115113 cytochrome oxidase subunit 1 (COI) gene, partial cds; mitochondrial
EF080535.1	Nyctinomops macrotis	Nyctinomops macrotis voucher ROM 108485 cytochrome oxidase subunit 1 (COI) gene, partial cds; mitochondrial
EF080537.1	Peropteryx kappleri	Peropteryx kappleri voucher ROM 101123 cytochrome oxidase subunit 1 (COI) gene, partial cds; mitochondrial
EF080539.1	Peropteryx leucoptera	Peropteryx leucoptera voucher ROM 112531 cytochrome oxidase subunit 1 (COI) gene, partial cds; mitochondrial
EF080540.1	Peropteryx leucoptera	Peropteryx leucoptera voucher ROM 113611 cytochrome oxidase subunit 1 (COI) gene, partial cds; mitochondrial
EF080578.1	Platyrrhinus brachycephalus	Platyrrhinus brachycephalus voucher ROM 113802 cytochrome oxidase subunit 1 (COI) gene, partial cds; mitochondrial
EF080621.1	Rhinophylla pumilio	Rhinophylla pumilio voucher ROM 106759 cytochrome oxidase subunit 1 (COI) gene, partial cds; mitochondrial
EF080679.1	Saccopteryx canescens	Saccopteryx canescens voucher ROM 100446 cytochrome oxidase subunit 1 (COI) gene, partial cds; mitochondrial
EF080680.1	Saccopteryx gymnura	Saccopteryx gymnura voucher ROM 102952 cytochrome oxidase subunit 1 (COI) gene, partial cds; mitochondrial
EF080682.1	Saccopteryx leptura	Saccopteryx leptura voucher ROM 112664 cytochrome oxidase subunit 1 (COI) gene, partial cds; mitochondrial
EF080798.1	Vampyressa brocki	Vampyressa brocki voucher ROM 112095 cytochrome oxidase subunit 1 (COI) gene, partial cds; mitochondrial
EF105505.1	Aethalops alecto	Aethalops alecto isolate BH41 cytochrome b (cytb) gene, partial cds; mitochondrial
EF105507.1	Aethalops alecto	Aethalops alecto isolate RV006 cytochrome b (cytb) gene, partial cds; mitochondrial
EF105508.1	Aethalops alecto	Aethalops alecto isolate TK004 cytochrome b (cytb) gene, partial cds; mitochondrial
EF105509.2	Balionycteris maculata	Balionycteris maculata isolate B0217 cytochrome b (cytb) gene, partial cds; mitochondrial
EF105510.2	Balionycteris maculata	Balionycteris maculata isolate BH75 cytochrome b (cytb) gene, partial cds; mitochondrial
EF105512.2	Balionycteris maculata	Balionycteris maculata isolate C468 cytochrome b (cytb) gene, partial cds; mitochondrial
EF105513.2	Balionycteris maculata	Balionycteris maculata isolate KNP021 cytochrome b (cytb) gene, partial cds; mitochondrial
EF105514.2	Balionycteris maculata	Balionycteris maculata isolate KNP039 cytochrome b (cytb) gene, partial cds; mitochondrial
EF105516.2	Cynopterus brachyotis	Cynopterus brachyotis isolate BA014 cytochrome b (cytb) gene, partial cds; mitochondrial
EF105517.1	Cynopterus brachyotis	Cynopterus brachyotis isolate BNP229 cytochrome b (cytb) gene, partial cds; mitochondrial
EF105519.1	Cynopterus brachyotis	Cynopterus brachyotis isolate M504 cytochrome b (cytb) gene, partial cds; mitochondrial
EF105520.1	Rousettus amplexicaudatus	Rousettus amplexicaudatus isolate Bau cytochrome b (cytb) gene, partial cds; mitochondrial
EF105522.1	Rousettus spinalatus	Rousettus spinalatus isolate 16 cytochrome b (cytb) gene, partial cds; mitochondrial
EF105523.1	Rousettus spinalatus	Rousettus spinalatus isolate 19 cytochrome b (cytb) gene, partial cds; mitochondrial
EF105524.1	Rousettus spinalatus	Rousettus spinalatus isolate SNP41 cytochrome b (cytb) gene, partial cds; mitochondrial
EF105527.1	Chironax melanocephalus	Chironax melanocephalus isolate C0473 cytochrome b (cytb) gene, partial cds; mitochondrial
EF105528.1	Chironax melanocephalus	Chironax melanocephalus isolate MTA96322 cytochrome b (cytb) gene, partial cds; mitochondrial
EF105529.1	Chironax melanocephalus	Chironax melanocephalus isolate MTA96340 cytochrome b (cytb) gene, partial cds; mitochondrial
EF105530.2	Dyacopterus spadiceus	Dyacopterus spadiceus isolate MTA96237 cytochrome b (cytb) gene, partial cds; mitochondrial
EF105531.1	Dyacopterus spadiceus	Dyacopterus spadiceus isolate MWC005 cytochrome b (cytb) gene, partial cds; mitochondrial
EF105532.1	Dyacopterus spadiceus	Dyacopterus spadiceus isolate BH103 cytochrome b (cytb) gene, partial cds; mitochondrial
EF105533.1	Megaerops ecaudatus	Megaerops ecaudatus isolate B035 cytochrome b (cytb) gene, partial cds; mitochondrial
EF105536.1	Megaerops ecaudatus	Megaerops ecaudatus isolate RV039 cytochrome b (cytb) gene, partial cds; mitochondrial
EF105537.1	Ptenochirus wetmorei	Megaerops wetmorei isolate F920824 cytochrome b (cytb) gene, partial cds; mitochondrial
EF105538.1	Ptenochirus wetmorei	Megaerops wetmorei isolate F920825 cytochrome b (cytb) gene, partial cds; mitochondrial
EF105539.1	Pteropus hypomelanus	Pteropus hypomelanus isolate PH03 cytochrome b (cytb) gene, partial cds; mitochondrial
EF105540.1	Pteropus hypomelanus	Pteropus hypomelanus isolate PH04 cytochrome b (cytb) gene, partial cds; mitochondrial
EF105543.1	Penthetor lucasi	Penthetor lucasi isolate PB031 cytochrome b (cytb) gene, partial cds; mitochondrial
EF105544.1	Penthetor lucasi	Penthetor lucasi isolate RA011 cytochrome b (cytb) gene, partial cds; mitochondrial
EF108139.1	Hipposideros ater	Hipposideros ater isolate NNP129 cytochrome b (cytb) gene, partial cds; mitochondrial
EF108141.1	Hipposideros cervinus	Hipposideros cervinus isolate 24/08/06-5 cytochrome b (cytb) gene, partial cds; mitochondrial
EF108143.1	Hipposideros bicolor	Hipposideros bicolor isolate BNP158 cytochrome b (cytb) gene, partial cds; mitochondrial
EF108146.1	Hipposideros cervinus	Hipposideros cervinus isolate SNP01/2 cytochrome b (cytb) gene, partial cds; mitochondrial
EF108150.1	Hipposideros dyacorum	Hipposideros dyacorum isolate TH012 cytochrome b (cytb) gene, partial cds; mitochondrial
EF108155.1	Rhinolophus acuminatus	Rhinolophus acuminatus isolate TH037 cytochrome b (cytb) gene, partial cds; mitochondrial
EF108158.1	Rhinolophus affinis	Rhinolophus affinis isolate B161 cytochrome b (cytb) gene, partial cds; mitochondrial
EF108163.1	Rhinolophus creaghi	Rhinolophus creaghi isolate NNP093 cytochrome b (cytb) gene, partial cds; mitochondrial
EF108164.1	Rhinolophus creaghi	Rhinolophus creaghi isolate NNP136 cytochrome b (cytb) gene, partial cds; mitochondrial
EF108166.1	Rhinolophus luctus	Rhinolophus luctus isolate TM006 cytochrome b (cytb) gene, partial cds; mitochondrial
EF108172.1	Rhinolophus sedulus	Rhinolophus sedulus isolate C03 cytochrome b (cytb) gene, partial cds; mitochondrial
EF108174.1	Rhinolophus sedulus	Rhinolophus sedulus isolate MWC003 cytochrome b (cytb) gene, partial cds; mitochondrial
EF108175.1	Rhinolophus stheno	Rhinolophus stheno isolate TM004 cytochrome b (cytb) gene, partial cds; mitochondrial
EF108177.1	Rhinolophus trifoliatus	Rhinolophus trifoliatus isolate IKB047 cytochrome b (cytb) gene, partial cds; mitochondrial
EF201613.1	Cynopterus horsfieldii	Cynopterus horsfieldi isolate SP18827 cytochrome b (cytb) gene, complete cds; mitochondrial
EF201615.1	Cynopterus horsfieldii	Cynopterus horsfieldi isolate SB01 cytochrome b (cytb) gene, complete cds; mitochondrial
EF201617.1	Cynopterus horsfieldii	Cynopterus horsfieldi isolate MH170 cytochrome b (cytb) gene, complete cds; mitochondrial
EF201618.1	Cynopterus horsfieldii	Cynopterus horsfieldi isolate Pb002 cytochrome b (cytb) gene, complete cds; mitochondrial
EF201621.1	Cynopterus horsfieldii	Cynopterus horsfieldi isolate SP19144 cytochrome b (cytb) gene, complete cds; mitochondrial
EF201622.1	Cynopterus horsfieldii	Cynopterus horsfieldi isolate SP19117 cytochrome b (cytb) gene, complete cds; mitochondrial
EF201625.1	Cynopterus horsfieldii	Cynopterus horsfieldi isolate J049 cytochrome b (cytb) gene, complete cds; mitochondrial
EF201631.1	Cynopterus horsfieldii	Cynopterus horsfieldi isolate 005 cytochrome b (cytb) gene, complete cds; mitochondrial
EF201633.1	Cynopterus horsfieldii	Cynopterus horsfieldi isolate MH021 cytochrome b (cytb) gene, complete cds; mitochondrial
EF201635.1	Cynopterus horsfieldii	Cynopterus horsfieldi isolate P02 cytochrome b (cytb) gene, complete cds; mitochondrial
EF201637.1	Cynopterus horsfieldii	Cynopterus horsfieldi isolate IKB017 cytochrome b (cytb) gene, complete cds; mitochondrial
EF201638.1	Cynopterus horsfieldii	Cynopterus horsfieldi isolate SH09 cytochrome b (cytb) gene, complete cds; mitochondrial
EF201639.1	Cynopterus horsfieldii	Cynopterus horsfieldi isolate SD24 cytochrome b (cytb) gene, complete cds; mitochondrial
EF201640.1	Cynopterus horsfieldii	Cynopterus horsfieldi isolate TL6 cytochrome b (cytb) gene, complete cds; mitochondrial
EF201641.1	Cynopterus horsfieldii	Cynopterus horsfieldi isolate SP19566 cytochrome b (cytb) gene, complete cds; mitochondrial
EF201642.1	Cynopterus horsfieldii	Cynopterus horsfieldi isolate T07 cytochrome b (cytb) gene, complete cds; mitochondrial
EF201643.1	Cynopterus horsfieldii	Cynopterus horsfieldi isolate A42 cytochrome b (cytb) gene, complete cds; mitochondrial
EF201644.1	Cynopterus brachyotis	Cynopterus brachyotis isolate PL003 cytochrome b (cytb) gene, complete cds; mitochondrial
EF201645.1	Megaerops ecaudatus	Megaerops ecaudatus isolate Pb038 cytochrome b (cytb) gene, complete cds; mitochondrial
EF216420.1	Otomops martiensseni	Otomops martiensseni isolate Ivory_Coastm cytochrome b gene, partial cds; mitochondrial
EF222326.1	Rhogeessa bickhami	Rhogeessa bickhami isolate TK20597 cytochrome b (cytb) gene, partial cds; mitochondrial
EF222327.1	Rhogeessa aeneus	Rhogeessa aeneus isolate FN30225 cytochrome b (cytb) gene, partial cds; mitochondrial
EF222335.1	Rhogeessa bickhami	Rhogeessa bickhami isolate AK7022 cytochrome b (cytb) gene, partial cds; mitochondrial
EF222336.1	Rhogeessa mira	Rhogeessa mira isolate TK45014 cytochrome b (cytb) gene, partial cds; mitochondrial
EF222341.1	Rhogeessa velilla	Rhogeessa velilla isolate TK134692 cytochrome b (cytb) gene, partial cds; mitochondrial
EF222349.1	Rhogeessa aeneus	Rhogeessa aeneus isolate TK20516 cytochrome b (cytb) gene, partial cds; mitochondrial
EF222354.1	Rhogeessa parvula	Rhogeessa parvula isolate TK4765 cytochrome b (cytb) gene, partial cds; mitochondrial
EF222355.1	Rhogeessa parvula	Rhogeessa parvula isolate TK20651 cytochrome b (cytb) gene, partial cds; mitochondrial
EF222359.1	Rhogeessa aeneus	Rhogeessa aeneus isolate ASNHC1414 cytochrome b (cytb) gene, complete cds; mitochondrial
EF222360.1	Baeodon gracilis	Baeodon gracilis isolate AK1638 cytochrome b (cytb) gene, partial cds; mitochondrial
EF222361.1	Rhogeessa aeneus	Rhogeessa aeneus isolate TK20706 cytochrome b (cytb) gene, complete cds; mitochondrial
EF222362.1	Rhogeessa gracilis	Rhogeessa gracilis isolate AK11059 cytochrome b (cytb) gene, partial cds; mitochondrial
EF222367.1	Rhogeessa bickhami	Rhogeessa bickhami isolate TK101044 cytochrome b (cytb) gene, complete cds; mitochondrial
EF222369.1	Rhogeessa io	Rhogeessa io isolate TK22536 cytochrome b (cytb) gene, partial cds; mitochondrial
EF222375.1	Rhogeessa alleni	Rhogeessa alleni isolate TK45023 cytochrome b (cytb) gene, partial cds; mitochondrial
EF222376.1	Myotis yumanensis	Myotis yumanensis isolate TK48586 cytochrome b (cytb) gene, partial cds; mitochondrial
EF222378.1	Rhogeessa menchuae	Rhogeessa menchuae isolate TK40360 cytochrome b (cytb) gene, partial cds; mitochondrial
EF222381.1	Antrozous dubiaquercus	Antrozous dubiaquercus isolate SP12598 cytochrome b (cytb) gene, partial cds; mitochondrial
EF222382.1	Antrozous pallidus	Antrozous pallidus isolate AK21090 cytochrome b (cytb) gene, partial cds; mitochondrial
EF222391.1	Rhogeessa io	Rhogeessa io isolate TK15179 cytochrome b (cytb) gene, partial cds; mitochondrial
EF222392.1	Rhogeessa io	Rhogeessa io isolate TK15209 cytochrome b (cytb) gene, partial cds; mitochondrial
EF222412.1	Rhogeessa alleni	Rhogeessa alleni isolate SMF77908 cytochrome b (cytb) gene, partial cds; mitochondrial
EF363519.1	Miniopterus griveaudi	Miniopterus manavi isolate Mmi5COMOR cytochrome b (cytb) gene, partial cds; mitochondrial
EF363523.1	Miniopterus newtonii	Miniopterus newtonii isolate Mmi8ST cytochrome b (cytb) gene, partial cds; mitochondrial
EF363524.1	Miniopterus africanus	Miniopterus africanus isolate Minf19ET cytochrome b (cytb) gene, partial cds; mitochondrial
EF370417.1	Pipistrellus sp. PH-2007	Pipistrellus sp. PH-2007 cytochrome b gene, partial cds; mitochondrial
EF432200.1	Myzopoda schliemanni	Myzopoda schliemanni voucher SMG14824 cytochrome b (cytb) gene, partial cds; mitochondrial
EF474029.1	Mops leucostigma	Mops leucostigma cytochrome b-like gene, partial sequence; mitochondrial
EF474049.1	Mops midas	Mops midas isolate M827 cytochrome b (cytb) gene, partial cds; mitochondrial
EF504251.1	Otomops wroughtoni	Otomops wroughtoni voucher HZM 3.33440 cytochrome b (cytb) gene, complete cds; mitochondrial
EF504252.1	Otomops cf. formosus	Otomops cf. formosus voucher FMNH 167240 cytochrome b (cytb) gene, complete cds; mitochondrial
EF534762.1	Barbastella beijingensis	Barbastella beijingensis voucher B00065 (IOZ-BRG00065) cytochrome b (cytb) gene, complete cds; mitochondrial
EF534769.1	Barbastella beijingensis	Barbastella beijingensis voucher B00065 (IOZ-BRG00065) NADH dehydrogenase subunit 1 (ND1) gene, complete cds; mitochondrial
EF534770.1	Barbastella beijingensis	Barbastella beijingensis voucher B00054 (IOZ-BRG00054) NADH dehydrogenase subunit 1 (ND1) gene, partial cds; mitochondrial
EF536936.1	Sturnira lilium	Sturnira lilium voucher ROM 99488 cytochrome b (cytb) gene, partial cds; mitochondrial
EF536943.1	Sturnira lilium	Sturnira lilium voucher ROM 101169 cytochrome b (cytb) gene, partial cds; mitochondrial
EF536951.1	Sturnira lilium	Sturnira lilium voucher ROM 104395 cytochrome b (cytb) gene, partial cds; mitochondrial
EF536958.1	Sturnira lilium	Sturnira lilium voucher ROM 111065 cytochrome b (cytb) gene, partial cds; mitochondrial
EF536964.1	Sturnira lilium	Sturnira lilium voucher ROM 114180 cytochrome b (cytb) gene, partial cds; mitochondrial
EF536965.1	Sturnira lilium	Sturnira lilium voucher ROM 114181 cytochrome b (cytb) gene, partial cds; mitochondrial
EF540768.1	Pipistrellus pipistrellus	Pipistrellus pipistrellus haplotype CY2 cytochrome b gene, partial cds; mitochondrial
EF544417.1	Rhinolophus ferrumequinum	Rhinolophus ferrumequinum isolate P cytochrome b (cytb) gene, complete cds; mitochondrial
EF546835.1	Sturnira lilium	Sturnira lilium voucher ROM 104204 cytochrome oxidase subunit 1 (COI) gene, partial cds; mitochondrial
EF555226.1	Myotis fimbriatus	Myotis fimbriatus cytochrome b (cytb) gene, complete cds; mitochondrial
EF555227.1	Myotis chinensis	Myotis chinensis haplotype 1 cytochrome b (cytb) gene, complete cds; mitochondrial
EF555228.1	Myotis chinensis	Myotis chinensis haplotype 2 cytochrome b (cytb) gene, complete cds; mitochondrial
EF555229.1	Myotis laniger	Myotis laniger haplotype 1 cytochrome b (cytb) gene, complete cds; mitochondrial
EF555237.1	Myotis petax	Myotis petax haplotype 2 cytochrome b (cytb) gene, complete cds; mitochondrial
EF555238.1	Myotis macrodactylus	Myotis macrodactylus cytochrome b (cytb) gene, complete cds; mitochondrial
EF570881.1	Hipposideros pratti	Hipposideros pratti isolate hn1050 cytochrome b (cytb) gene, complete cds; mitochondrial
EF570882.1	Plecotus auritus	Plecotus auritus isolate hn1150 cytochrome b (cytb) gene, complete cds; mitochondrial
EF570883.1	Murina sp. hn1151	Murina sp. hn1151 cytochrome b (cytb) gene, complete cds; mitochondrial
EF570884.1	Myotis davidii	Myotis davidii isolate hn1161 cytochrome b (cytb) gene, complete cds; mitochondrial
EF570885.1	Hipposideros pratti	Hipposideros pratti isolate hnxt cytochrome b (cytb) gene, complete cds; mitochondrial
EF584151.1	Balantiopteryx infusca	Balantiopteryx infusca voucher SP 10792 cytochrome b gene, complete cds; mitochondrial
EF584153.1	Balantiopteryx io	Balantiopteryx io voucher ROM 99231 cytochrome b gene, complete cds; mitochondrial
EF584154.1	Balantiopteryx plicata	Balantiopteryx plicata voucher ROM 99654 cytochrome b gene, complete cds; mitochondrial
EF584155.1	Centronycteris centralis	Centronycteris centralis voucher CM 119034 cytochrome b gene, complete cds; mitochondrial
EF584156.1	Centronycteris maximiliani	Centronycteris maximiliani voucher KU 156014 cytochrome b gene, complete cds; mitochondrial
EF584157.1	Centronycteris maximiliani	Centronycteris maximiliani voucher ROM 115530 cytochrome b gene, complete cds; mitochondrial
EF584158.1	Cormura brevirostris	Cormura brevirostris voucher ROM 105746 cytochrome b gene, complete cds; mitochondrial
EF584159.1	Cormura brevirostris	Cormura brevirostris voucher ROM 108284 cytochrome b gene, complete cds; mitochondrial
EF584160.1	Cyttarops alecto	Cyttarops aleco voucher ROM 108283 cytochrome b gene, complete cds; mitochondrial
EF584162.1	Cyttarops alecto	Cyttarops aleco voucher ROM 113761 cytochrome b gene, complete cds; mitochondrial
EF584163.1	Diclidurus albus	Diclidurus albus voucher ROM 107435 cytochrome b gene, complete cds; mitochondrial
EF584164.1	Diclidurus ingens	Diclidurus ingens voucher ROM 107434 cytochrome b gene, complete cds; mitochondrial
EF584166.1	Diclidurus isabellus	Diclidurus isabellus voucher ROM 107436 cytochrome b gene, complete cds; mitochondrial
EF584167.1	Diclidurus scutatus	Diclidurus scutatus voucher AMNH 267832 cytochrome b gene, complete cds; mitochondrial
EF584169.1	Peropteryx kappleri	Peropteryx kappleri voucher AMNH 267834 cytochrome b gene, complete cds; mitochondrial
EF584170.1	Peropteryx sp. ROM 104396	Peropteryx sp voucher ROM 104396 cytochrome b gene, complete cds; mitochondrial
EF584171.1	Peropteryx sp. RSV 2330	Peropteryx sp voucher RSV 2330 cytochrome b gene, complete cds; mitochondrial
EF584173.1	Peropteryx leucoptera	Peropteryx leucoptera voucher AMNH 267839 cytochrome b gene, complete cds; mitochondrial
EF584174.1	Peropteryx leucoptera	Peropteryx leucoptera voucher ROM 113612 cytochrome b gene, complete cds; mitochondrial
EF584175.1	Peropteryx leucoptera	Peropteryx leucoptera voucher ROM 112531 cytochrome b gene, complete cds; mitochondrial
EF584177.1	Peropteryx macrotis	Peropteryx macrotis voucher FN33843 cytochrome b gene, complete cds; mitochondrial
EF584178.1	Peropteryx macrotis	Peropteryx macrotis voucher ROM 107126 cytochrome b gene, complete cds; mitochondrial
EF584180.1	Peropteryx macrotis	Peropteryx macrotis voucher ROM 108467 cytochrome b gene, complete cds; mitochondrial
EF584181.1	Peropteryx trinitatis	Peropteryx trinitatis voucher ROM 107822 cytochrome b gene, complete cds; mitochondrial
EF584182.1	Peropteryx trinitatis	Peropteryx trinitatis voucher ROM 107920 cytochrome b gene, complete cds; mitochondrial
EF584189.1	Rhynchonycteris naso	Rhynchonycteris naso voucher ROM 106583 cytochrome b gene, complete cds; mitochondrial
EF584190.1	Rhynchonycteris naso	Rhynchonycteris naso voucher ROM 98769 cytochrome b gene, complete cds; mitochondrial
EF584192.1	Rhynchonycteris naso	Rhynchonycteris naso voucher ROM 107891 cytochrome b gene, complete cds; mitochondrial
EF584197.1	Saccopteryx bilineata	Saccopteryx bilineata voucher ROM 105672 cytochrome b gene, complete cds; mitochondrial
EF584198.1	Saccopteryx bilineata	Saccopteryx bilineata voucher ROM 96376 cytochrome b gene, complete cds; mitochondrial
EF584201.1	Saccopteryx bilineata	Saccopteryx bilineata voucher ROM 99323 cytochrome b gene, complete cds; mitochondrial
EF584202.1	Saccopteryx bilineata	Saccopteryx bilineata voucher ROM 115534 cytochrome b gene, complete cds; mitochondrial
EF584205.1	Saccopteryx canescens	Saccopteryx canescens voucher ROM 100446 cytochrome b gene, complete cds; mitochondrial
EF584206.1	Saccopteryx canescens	Saccopteryx canescens voucher ROM 107890 cytochrome b gene, complete cds; mitochondrial
EF584208.1	Saccopteryx gymnura	Saccopteryx gymnura voucher AMNH 267843 cytochrome b gene, complete cds; mitochondrial
EF584209.1	Saccopteryx leptura	Saccopteryx leptura voucher ROM 114223 cytochrome b gene, complete cds; mitochondrial
EF584213.1	Saccopteryx leptura	Saccopteryx leptura voucher ROM 105531 cytochrome b gene, complete cds; mitochondrial
EF584215.1	Saccopteryx leptura	Saccopteryx leptura voucher ACUNHC 366 cytochrome b gene, complete cds; mitochondrial
EF584216.1	Saccopteryx leptura	Saccopteryx leptura voucher ROM 113878 cytochrome b gene, complete cds; mitochondrial
EF584217.1	Saccopteryx leptura	Saccopteryx leptura voucher ROM 114190 cytochrome b gene, complete cds; mitochondrial
EF584219.1	Taphozous longimanus	Taphozous longimanes voucher ROM 110954 cytochrome b gene, complete cds; mitochondrial
EF584222.1	Emballonura beccarii	Emballonura beccarrii voucher TK 20327 cytochrome b gene, complete cds; mitochondrial
EF584223.1	Emballonura monticola	Emballonura monticola voucher TK 21373 cytochrome b gene, complete cds; mitochondrial
EF584224.1	Emballonura raffrayana	Emballonura raffrayana voucher FA447 cytochrome b gene, complete cds; mitochondrial
EF584225.1	Nycteris javanica	Nycteris javanicus voucher ROM 101970 cytochrome b gene, complete cds; mitochondrial
EF584226.1	Hipposideros ruber	Hipposideros ruber voucher ROM 100516 cytochrome b gene, complete cds; mitochondrial
EF584227.1	Rhinolophus affinis	Rhinolophus affinis voucher ROM 110904 cytochrome b gene, complete cds; mitochondrial
EF584228.1	Rhinolophus alcyone	Rhinolophus alcyone voucher ROM 100491 cytochrome b gene, complete cds; mitochondrial
EF635537.1	Emballonura beccarii	Emballonura beccarii voucher Australian Museum M17969 cytochrome b (cytb) gene, partial cds; mitochondrial
EF635540.1	Mosia nigrescens	Mosia nigrescens voucher Australian Museum M19408 cytochrome b (cytb) gene, partial cds; mitochondrial
EF635542.1	Mosia nigrescens	Mosia nigrescens voucher Australian Museum M19840 cytochrome b (cytb) gene, partial cds; mitochondrial
EF635544.1	Emballonura serii	Emballonura serii voucher Australian Museum M19844 cytochrome b (cytb) gene, partial cds; mitochondrial
EF635545.1	Emballonura raffrayana	Emballonura raffrayana voucher Australian Museum M19847 cytochrome b (cytb) gene, partial cds; mitochondrial
EF635546.1	Emballonura raffrayana	Emballonura raffrayana voucher Australian Museum M19848 cytochrome b (cytb) gene, partial cds; mitochondrial
EF635547.1	Mosia nigrescens	Mosia nigrescens voucher Australian Museum M20563 cytochrome b (cytb) gene, partial cds; mitochondrial
EF635553.1	Emballonura semicaudata	Emballonura semicaudata voucher Australian Museum M22812 cytochrome b (cytb) gene, partial cds; mitochondrial
EF635557.1	Emballonura semicaudata	Emballonura semicaudata voucher Australian Museum M22816 cytochrome b (cytb) gene, partial cds; mitochondrial
EF635558.1	Mosia nigrescens	Mosia nigrescens voucher Australian Museum M23054 cytochrome b (cytb) gene, partial cds; mitochondrial
EF635559.1	Mosia nigrescens	Mosia nigrescens voucher Australian Museum M23257 cytochrome b (cytb) gene, partial cds; mitochondrial
EF635560.1	Emballonura raffrayana	Emballonura raffrayana voucher Australian Museum M23380 cytochrome b (cytb) gene, partial cds; mitochondrial
EF635565.1	Mosia nigrescens	Mosia nigrescens voucher Australian Museum M23419 cytochrome b (cytb) gene, partial cds; mitochondrial
EF635568.1	Emballonura raffrayana	Emballonura raffrayana voucher Australian Museum M24742 cytochrome b (cytb) gene, partial cds; mitochondrial
EF635570.1	Emballonura beccarii	Emballonura beccarii voucher Australian Museum M19406 cytochrome oxidase subunit I (COI) gene, partial cds; mitochondrial
EF635571.1	Emballonura beccarii	Emballonura beccarii voucher Australian Museum M17939 cytochrome oxidase subunit I (COI) gene, partial cds; mitochondrial
EF635572.1	Emballonura beccarii	Emballonura beccarii voucher Australian Museum M17940 cytochrome oxidase subunit I (COI) gene, partial cds; mitochondrial
EF635573.1	Emballonura beccarii	Emballonura beccarii voucher Australian Museum M17969 cytochrome oxidase subunit I (COI) gene, partial cds; mitochondrial
EF635574.1	Mosia nigrescens	Mosia nigrescens voucher Australian Museum M19391 cytochrome oxidase subunit I (COI) gene, partial cds; mitochondrial
EF635575.1	Mosia nigrescens	Mosia nigrescens voucher Australian Museum M19838 cytochrome oxidase subunit I (COI) gene, partial cds; mitochondrial
EF635577.1	Mosia nigrescens	Mosia nigrescens voucher Australian Museum M19840 cytochrome oxidase subunit I (COI) gene, partial cds; mitochondrial
EF635578.1	Emballonura serii	Emballonura serii voucher Australian Museum M19844 cytochrome oxidase subunit I (COI) gene, partial cds; mitochondrial
EF635580.1	Emballonura raffrayana	Emballonura raffrayana voucher Australian Museum M19847 cytochrome oxidase subunit I (COI) gene, partial cds; mitochondrial
EF635581.1	Emballonura raffrayana	Emballonura raffrayana voucher Australian Museum M19848 cytochrome oxidase subunit I (COI) gene, partial cds; mitochondrial
EF635582.1	Mosia nigrescens	Mosia nigrescens voucher Australian Museum M20563 cytochrome oxidase subunit I (COI) gene, partial cds; mitochondrial
EF635583.1	Emballonura semicaudata	Emballonura semicaudata voucher Australian Museum M22807 cytochrome oxidase subunit I (COI) gene, partial cds; mitochondrial
EF635584.1	Emballonura semicaudata	Emballonura semicaudata voucher Australian Museum M22808 cytochrome oxidase subunit I (COI) gene, partial cds; mitochondrial
EF635585.1	Emballonura semicaudata	Emballonura semicaudata voucher Australian Museum M22810 cytochrome oxidase subunit I (COI) gene, partial cds; mitochondrial
EF635586.1	Emballonura semicaudata	Emballonura semicaudata voucher Australian Museum M22811 cytochrome oxidase subunit I (COI) gene, partial cds; mitochondrial
EF635588.1	Emballonura raffrayana	Emballonura raffrayana voucher Australian Museum M23380 cytochrome oxidase subunit I (COI) gene, partial cds; mitochondrial
EF635589.1	Emballonura raffrayana	Emballonura raffrayana voucher Australian Museum M23381 cytochrome oxidase subunit I (COI) gene, partial cds; mitochondrial
EF635590.1	Emballonura raffrayana	Emballonura raffrayana voucher Australian Museum M23414 cytochrome oxidase subunit I (COI) gene, partial cds; mitochondrial
EF635592.1	Mosia nigrescens	Mosia nigrescens voucher Australian Museum M23419 cytochrome oxidase subunit I (COI) gene, partial cds; mitochondrial
EF635593.1	Mosia nigrescens	Mosia nigrescens voucher Australian Museum M24736 cytochrome oxidase subunit I (COI) gene, partial cds; mitochondrial
EF635594.1	Emballonura raffrayana	Emballonura raffrayana voucher Australian Museum M24742 cytochrome oxidase subunit I (COI) gene, partial cds; mitochondrial
EU084885.1	Pipistrellus pipistrellus	Pipistrellus pipistrellus isolate SI2 cytochrome b (cytb) gene, partial cds; mitochondrial
EU084890.1	Pipistrellus pipistrellus	Pipistrellus pipistrellus isolate LE3 cytochrome b (cytb) gene, partial cds; mitochondrial
EU086527.1	Myotis schaubi	Myotis schaubi isolate CH29 cytochrome b (cytb) gene, partial cds; mitochondrial
EU091258.2	Miniopterus petersoni	Miniopterus petersoni voucher Smithsonian Museum USNM577097 cytochrome b (cytb) gene, partial cds; mitochondrial
EU096595.1	Artibeus obscurus	Artibeus obscurus voucher ROM 117204 cytochrome oxidase subunit 1 (COI) gene, partial cds; mitochondrial
EU096636.1	Carollia brevicauda	Carollia brevicauda voucher ROM 117254 cytochrome oxidase subunit 1 (COI) gene, partial cds; mitochondrial
EU096647.1	Carollia brevicauda	Carollia brevicauda voucher ROM 117182 cytochrome oxidase subunit 1 (COI) gene, partial cds; mitochondrial
EU096693.1	Centronycteris maximiliani	Centronycteris maximiliani voucher ROM 117296 cytochrome oxidase subunit 1 (COI) gene, partial cds; mitochondrial
EU096732.1	Eptesicus chiriquinus	Eptesicus chiriquinus voucher ROM 117540 cytochrome oxidase subunit 1 (COI) gene, partial cds; mitochondrial
EU096742.1	Furipterus horrens	Furipterus horrens voucher ROM 117622 cytochrome oxidase subunit 1 (COI) gene, partial cds; mitochondrial
EU096748.1	Glossophaga soricina	Glossophaga soricina voucher ROM 117572 cytochrome oxidase subunit 1 (COI) gene, partial cds; mitochondrial
EU096752.1	Lasiurus blossevillii	Lasiurus blossevillii voucher ROM 117457 cytochrome oxidase subunit 1 (COI) gene, partial cds; mitochondrial
EU096756.1	Aeorestes egregius	Lasiurus egregius voucher ROM 117541 cytochrome oxidase subunit 1 (COI) gene, partial cds; mitochondrial
EU096786.1	Gardnerycteris crenulatum	Mimon crenulatum voucher ROM 117371 cytochrome oxidase subunit 1 (COI) gene, partial cds; mitochondrial
EU096808.1	Myotis nigricans PS1	Myotis nigricans PS1 voucher ROM 117431 cytochrome oxidase subunit 1 (COI) gene, partial cds; mitochondrial
EU096826.1	Peropteryx macrotis	Peropteryx macrotis voucher ROM 117527 cytochrome oxidase subunit 1 (COI) gene, partial cds; mitochondrial
EU096857.1	Platyrrhinus helleri	Platyrrhinus helleri voucher ROM 117459 cytochrome oxidase subunit 1 (COI) gene, partial cds; mitochondrial
EU097021.1	Saccopteryx leptura	Saccopteryx leptura voucher ROM 117240 cytochrome oxidase subunit 1 (COI) gene, partial cds; mitochondrial
EU097028.1	Saccopteryx leptura	Saccopteryx leptura voucher ROM 117561 cytochrome oxidase subunit 1 (COI) gene, partial cds; mitochondrial
EU097060.1	Micronycteris nicefori	Micronycteris nicefori voucher ROM 117641 cytochrome oxidase subunit 1 (COI) gene, partial cds; mitochondrial
EU097069.1	Vampyressa brocki	Vampyressa brocki voucher ROM 117364 cytochrome oxidase subunit 1 (COI) gene, partial cds; mitochondrial
EU153108.1	Myotis daubentonii nathalinae	Myotis daubentoni nathalinae haplotype Mt004 cytochrome b (cytb) gene, partial cds; mitochondrial
EU153119.1	Myotis daubentonii nathalinae	Myotis daubentoni nathalinae haplotype VG008 cytochrome b (cytb) gene, partial cds; mitochondrial
EU160684.1	Artibeus cinereus	Artibeus cinereus haplotype Acin_19 cytochrome b (cytb) gene, complete cds; mitochondrial
EU160687.1	Artibeus cinereus	Artibeus cinereus haplotype Acin_22 cytochrome b (cytb) gene, complete cds; mitochondrial
EU160721.1	Artibeus fimbriatus	Artibeus fimbriatus haplotype Afim_35 cytochrome b (cytb) gene, complete cds; mitochondrial
EU160730.1	Artibeus lituratus	Artibeus lituratus haplotype Alit_19 cytochrome b (cytb) gene, complete cds; mitochondrial
EU160772.1	Artibeus lituratus	Artibeus lituratus haplotype Alit_61 cytochrome b (cytb) gene, complete cds; mitochondrial
EU160784.1	Artibeus lituratus	Artibeus lituratus haplotype Alit_73 cytochrome b (cytb) gene, complete cds; mitochondrial
EU160790.1	Artibeus lituratus	Artibeus lituratus haplotype Alit_79 cytochrome b (cytb) gene, complete cds; mitochondrial
EU160793.1	Artibeus lituratus	Artibeus lituratus haplotype Alit_82 cytochrome b (cytb) gene, complete cds; mitochondrial
EU160805.1	Artibeus lituratus	Artibeus lituratus haplotype Alit_94 cytochrome b (cytb) gene, complete cds; mitochondrial
EU160807.1	Artibeus lituratus	Artibeus lituratus haplotype Alit_96 cytochrome b (cytb) gene, complete cds; mitochondrial
EU160819.1	Artibeus lituratus	Artibeus lituratus haplotype Alit_108 cytochrome b (cytb) gene, complete cds; mitochondrial
EU160826.1	Artibeus lituratus	Artibeus lituratus haplotype Alit_115 cytochrome b (cytb) gene, complete cds; mitochondrial
EU160827.1	Artibeus lituratus	Artibeus lituratus haplotype Alit_116 cytochrome b (cytb) gene, complete cds; mitochondrial
EU160830.1	Artibeus lituratus	Artibeus lituratus haplotype Alit_119 cytochrome b (cytb) gene, complete cds; mitochondrial
EU160832.1	Artibeus lituratus	Artibeus lituratus haplotype Alit_121 cytochrome b (cytb) gene, complete cds; mitochondrial
EU160839.1	Artibeus obscurus	Artibeus obscurus haplotype Aobs_11 cytochrome b (cytb) gene, complete cds; mitochondrial
EU160842.1	Artibeus obscurus	Artibeus obscurus haplotype Aobs_14 cytochrome b (cytb) gene, complete cds; mitochondrial
EU160845.1	Artibeus obscurus	Artibeus obscurus haplotype Aobs_17 cytochrome b (cytb) gene, complete cds; mitochondrial
EU160855.1	Artibeus obscurus	Artibeus obscurus haplotype Aobs_27 cytochrome b (cytb) gene, complete cds; mitochondrial
EU160859.1	Artibeus obscurus	Artibeus obscurus haplotype Aobs_31 cytochrome b (cytb) gene, complete cds; mitochondrial
EU160860.1	Artibeus obscurus	Artibeus obscurus haplotype Aobs_32 cytochrome b (cytb) gene, complete cds; mitochondrial
EU160861.1	Artibeus obscurus	Artibeus obscurus haplotype Aobs_33 cytochrome b (cytb) gene, complete cds; mitochondrial
EU160862.1	Artibeus obscurus	Artibeus obscurus haplotype Aobs_34 cytochrome b (cytb) gene, complete cds; mitochondrial
EU160863.1	Artibeus obscurus	Artibeus obscurus haplotype Aobs_35 cytochrome b (cytb) gene, complete cds; mitochondrial
EU160864.1	Artibeus obscurus	Artibeus obscurus haplotype Aobs_36 cytochrome b (cytb) gene, complete cds; mitochondrial
EU160865.1	Artibeus obscurus	Artibeus obscurus haplotype Aobs_38 cytochrome b (cytb) gene, complete cds; mitochondrial
EU160870.1	Artibeus planirostris	Artibeus planirostris haplotype Apla_36 cytochrome b (cytb) gene, complete cds; mitochondrial
EU160881.1	Artibeus planirostris	Artibeus planirostris haplotype Apla_47 cytochrome b (cytb) gene, complete cds; mitochondrial
EU160893.1	Artibeus planirostris	Artibeus planirostris haplotype Apla_59 cytochrome b (cytb) gene, complete cds; mitochondrial
EU160897.1	Artibeus planirostris	Artibeus planirostris haplotype Apla_63 cytochrome b (cytb) gene, complete cds; mitochondrial
EU160926.1	Artibeus planirostris	Artibeus planirostris haplotype Apla_92 cytochrome b (cytb) gene, complete cds; mitochondrial
EU160929.1	Artibeus planirostris	Artibeus planirostris haplotype Apla_95 cytochrome b (cytb) gene, complete cds; mitochondrial
EU160938.1	Artibeus planirostris	Artibeus planirostris haplotype Apla_104 cytochrome b (cytb) gene, complete cds; mitochondrial
EU160940.1	Artibeus planirostris	Artibeus planirostris haplotype Apla_106 cytochrome b (cytb) gene, complete cds; mitochondrial
EU160948.1	Artibeus concolor	Artibeus concolor haplotype Acon_3 cytochrome b (cytb) gene, complete cds; mitochondrial
EU160950.1	Artibeus concolor	Artibeus concolor haplotype Acon_5 cytochrome b (cytb) gene, complete cds; mitochondrial
EU160951.1	Artibeus concolor	Artibeus concolor haplotype Acon_6 cytochrome b (cytb) gene, complete cds; mitochondrial
EU160952.1	Artibeus concolor	Artibeus concolor haplotype Acon_7 cytochrome b (cytb) gene, complete cds; mitochondrial
EU160956.1	Artibeus glaucus gnomus	Artibeus glaucus gnomus haplotype Agno_2 cytochrome b (cytb) gene, complete cds; mitochondrial
EU160957.1	Artibeus glaucus gnomus	Artibeus glaucus gnomus haplotype Agno_3 cytochrome b (cytb) gene, complete cds; mitochondrial
EU160959.1	Artibeus glaucus gnomus	Artibeus glaucus gnomus haplotype Agno_5 cytochrome b (cytb) gene, complete cds; mitochondrial
EU160964.1	Artibeus glaucus gnomus	Artibeus glaucus gnomus haplotype Agno_10 cytochrome b (cytb) gene, complete cds; mitochondrial
EU160967.1	Artibeus anderseni	Artibeus anderseni haplotype Aand_4 cytochrome b (cytb) gene, complete cds; mitochondrial
EU160968.1	Artibeus glaucus	Artibeus glaucus haplotype Agla_2 cytochrome b (cytb) gene, complete cds; mitochondrial
EU160970.1	Artibeus glaucus	Artibeus glaucus haplotype Agla_4 cytochrome b (cytb) gene, complete cds; mitochondrial
EU160971.1	Artibeus hartii	Artibeus hartii haplotype Ehar_2 cytochrome b (cytb) gene, complete cds; mitochondrial
EU160972.1	Artibeus hartii	Artibeus hartii haplotype Ehar_3 cytochrome b (cytb) gene, complete cds; mitochondrial
EU160977.1	Artibeus cinereus	Artibeus cinereus haplotype COIAcin_1 cytochrome oxidase subunit I (COI) gene, partial cds; mitochondrial
EU160983.1	Artibeus cinereus	Artibeus cinereus haplotype COIAcin_7 cytochrome oxidase subunit I (COI) gene, partial cds; mitochondrial
EU160984.1	Artibeus concolor	Artibeus concolor haplotype COIAcon_1 cytochrome oxidase subunit I (COI) gene, partial cds; mitochondrial
EU160994.1	Artibeus fraterculus	Artibeus fraterculus haplotype COIAfra_2 cytochrome oxidase subunit I (COI) gene, partial cds; mitochondrial
EU160995.1	Artibeus glaucus	Artibeus glaucus haplotype COIAgla_1 cytochrome oxidase subunit I (COI) gene, partial cds; mitochondrial
EU160998.1	Artibeus glaucus gnomus	Artibeus glaucus gnomus haplotype COIAgno_3 cytochrome oxidase subunit I (COI) gene, partial cds; mitochondrial
EU161020.1	Artibeus lituratus	Artibeus lituratus haplotype COIAlit_18 cytochrome oxidase subunit I (COI) gene, partial cds; mitochondrial
EU161035.1	Artibeus obscurus	Artibeus obscurus haplotype COIAobs_2 cytochrome oxidase subunit I (COI) gene, partial cds; mitochondrial
EU161043.1	Artibeus obscurus	Artibeus obscurus haplotype COIAobs_10 cytochrome oxidase subunit I (COI) gene, partial cds; mitochondrial
EU161044.1	Artibeus obscurus	Artibeus obscurus haplotype COIAobs_11 cytochrome oxidase subunit I (COI) gene, partial cds; mitochondrial
EU188770.1	Kerivoula hardwickii	Kerivoula hardwickii isolate TK152115 cytochrome b (cytb) gene, complete cds; mitochondrial
EU188771.1	Kerivoula hardwickii	Kerivoula hardwickii isolate TK152150 cytochrome b (cytb) gene, complete cds; mitochondrial
EU188772.1	Kerivoula lenis	Kerivoula lenis isolate TK152052 cytochrome b (cytb) gene, complete cds; mitochondrial
EU188773.1	Kerivoula lenis	Kerivoula lenis isolate TK152178 cytochrome b (cytb) gene, complete cds; mitochondrial
EU188774.1	Kerivoula intermedia	Kerivoula intermedia isolate TK152022 cytochrome b (cytb) gene, complete cds; mitochondrial
EU188776.1	Kerivoula intermedia	Kerivoula intermedia isolate TK152079 cytochrome b (cytb) gene, complete cds; mitochondrial
EU188777.1	Kerivoula intermedia	Kerivoula intermedia isolate TK152194 cytochrome b (cytb) gene, complete cds; mitochondrial
EU188779.1	Kerivoula intermedia	Kerivoula intermedia isolate TK152249 cytochrome b (cytb) gene, complete cds; mitochondrial
EU188781.1	Kerivoula papillosa	Kerivoula papillosa isolate TK125620 cytochrome b (cytb) gene, complete cds; mitochondrial
EU188786.1	Kerivoula pellucida	Kerivoula pellucida isolate TK125593 cytochrome b (cytb) gene, complete cds; mitochondrial
EU188787.1	Kerivoula pellucida	Kerivoula pellucida isolate TK125594 cytochrome b (cytb) gene, complete cds; mitochondrial
EU188788.1	Kerivoula pellucida	Kerivoula pellucida isolate TK152055 cytochrome b (cytb) gene, complete cds; mitochondrial
EU188791.1	Kerivoula whiteheadi	Kerivoula whiteheadi isolate TK152060 cytochrome b (cytb) gene, complete cds; mitochondrial
EU330976.1	Desmalopex microleucopterus	Desmalopex microleucopterus voucher KU 164496 cytochrome b gene, partial cds; mitochondrial
EU332362.1	Miniopterus schreibersii	Miniopterus schreibersii isolate S8 cytochrome b (cytb) gene, partial cds; tRNA-Thr and tRNA-Pro genes, complete sequence; and D-loop, partial sequence; mitochondrial
EU350004.1	Eumops glaucinus	Eumops glaucinus voucher TK64926 cytochrome b (cytb) gene, partial cds; mitochondrial
EU360609.1	Myotis mystacinus	Myotis mystacinus haplotype N2 NADH dehydrogenase subunit 1 (ND1) gene, partial cds; mitochondrial
EU360612.1	Myotis sp. N1	Myotis sp. N1 NADH dehydrogenase subunit 1 (ND1) gene, partial cds; mitochondrial
EU360613.1	Myotis sp. N2	Myotis sp. N2 NADH dehydrogenase subunit 1 (ND1) gene, partial cds; mitochondrial
EU360614.1	Myotis sp. N3	Myotis sp. N3 NADH dehydrogenase subunit 1 (ND1) gene, partial cds; mitochondrial
EU360615.1	Myotis escalerai	Myotis nattereri escalerae haplotype N5 NADH dehydrogenase subunit 1 (ND1) gene, partial cds; mitochondrial
EU360616.1	Pipistrellus kuhlii	Pipistrellus kuhli haplotype N1 NADH dehydrogenase subunit 1 (ND1) gene, partial cds; mitochondrial
EU360619.1	Pipistrellus kuhlii	Pipistrellus kuhli haplotype N4 NADH dehydrogenase subunit 1 (ND1) gene, partial cds; mitochondrial
EU360623.1	Hypsugo savii	Hypsugo savii haplotype N6 NADH dehydrogenase subunit 1 (ND1) gene, partial cds; mitochondrial
EU360642.1	Myotis mystacinus	Myotis mystacinus haplotype C2 cytochrome b (cytb) gene, partial cds; mitochondrial
EU360644.1	Myotis sp. C1	Myotis sp. C1 cytochrome b (cytb) gene, partial cds; mitochondrial
EU360648.1	Myotis sp. C5	Myotis sp. C5 cytochrome b (cytb) gene, partial cds; mitochondrial
EU360652.1	Pipistrellus kuhlii	Pipistrellus kuhli haplotype C3 cytochrome b (cytb) gene, partial cds; mitochondrial
EU360662.1	Pipistrellus pipistrellus	Pipistrellus pipistrellus haplotype C2 cytochrome b (cytb) gene, partial cds; mitochondrial
EU360663.1	Pipistrellus pipistrellus	Pipistrellus pipistrellus haplotype C3 cytochrome b (cytb) gene, partial cds; mitochondrial
EU360669.1	Pipistrellus pipistrellus	Pipistrellus pipistrellus haplotype C9 cytochrome b (cytb) gene, partial cds; mitochondrial
EU360670.1	Pipistrellus pipistrellus	Pipistrellus pipistrellus haplotype C10 cytochrome b (cytb) gene, partial cds; mitochondrial
EU360678.1	Hypsugo sp. C2	Hypsugo sp. C2 cytochrome b (cytb) gene, partial cds; mitochondrial
EU360704.1	Plecotus teneriffae	Plecotus teneriffae haplotype C6 cytochrome b (cytb) gene, partial cds; mitochondrial
EU367400.1	Miniopterus fuliginosus	Miniopterus fuliginosus haplotype ACJ014 cytochrome b gene, partial cds; tRNA-Thr and tRNA-Pro genes, complete sequence; and D-loop, partial sequence; mitochondrial
EU367402.1	Miniopterus fuliginosus	Miniopterus fuliginosus haplotype ACJ011 cytochrome b gene, partial cds; tRNA-Thr and tRNA-Pro genes, complete sequence; and D-loop, partial sequence; mitochondrial
EU367415.1	Miniopterus fuliginosus	Miniopterus fuliginosus haplotype JZ08 cytochrome b gene, partial cds; tRNA-Thr and tRNA-Pro genes, complete sequence; and D-loop, partial sequence; mitochondrial
EU367416.1	Miniopterus fuliginosus	Miniopterus fuliginosus haplotype JZ07 cytochrome b gene, partial cds; tRNA-Thr and tRNA-Pro genes, complete sequence; and D-loop, partial sequence; mitochondrial
EU367419.1	Miniopterus fuliginosus	Miniopterus fuliginosus haplotype MS007 cytochrome b gene, partial cds; tRNA-Thr and tRNA-Pro genes, complete sequence; and D-loop, partial sequence; mitochondrial
EU367422.1	Miniopterus fuliginosus	Miniopterus fuliginosus haplotype MS004 cytochrome b gene, partial cds; tRNA-Thr and tRNA-Pro genes, complete sequence; and D-loop, partial sequence; mitochondrial
EU367425.1	Miniopterus fuliginosus	Miniopterus fuliginosus haplotype MS001 cytochrome b gene, partial cds; tRNA-Thr and tRNA-Pro genes, complete sequence; and D-loop, partial sequence; mitochondrial
EU367427.1	Miniopterus fuliginosus	Miniopterus fuliginosus haplotype QX037 cytochrome b gene, partial cds; tRNA-Thr and tRNA-Pro genes, complete sequence; and D-loop, partial sequence; mitochondrial
EU367428.1	Miniopterus fuliginosus	Miniopterus fuliginosus haplotype QX031 cytochrome b gene, partial cds; tRNA-Thr and tRNA-Pro genes, complete sequence; and D-loop, partial sequence; mitochondrial
EU367434.1	Miniopterus fuliginosus	Miniopterus fuliginosus haplotype HS008 cytochrome b gene, partial cds; tRNA-Thr and tRNA-Pro genes, complete sequence; and D-loop, partial sequence; mitochondrial
EU367435.1	Miniopterus fuliginosus	Miniopterus fuliginosus haplotype HS006 cytochrome b gene, partial cds; tRNA-Thr and tRNA-Pro genes, complete sequence; and D-loop, partial sequence; mitochondrial
EU367436.1	Miniopterus fuliginosus	Miniopterus fuliginosus haplotype HS005 cytochrome b gene, partial cds; tRNA-Thr and tRNA-Pro genes, complete sequence; and D-loop, partial sequence; mitochondrial
EU367438.1	Miniopterus fuliginosus	Miniopterus fuliginosus haplotype FGB027 cytochrome b gene, partial cds; tRNA-Thr and tRNA-Pro genes, complete sequence; and D-loop, partial sequence; mitochondrial
EU367440.1	Miniopterus fuliginosus	Miniopterus fuliginosus haplotype FGB025 cytochrome b gene, partial cds; tRNA-Thr and tRNA-Pro genes, complete sequence; and D-loop, partial sequence; mitochondrial
EU367441.1	Miniopterus fuliginosus	Miniopterus fuliginosus haplotype FGB023 cytochrome b gene, partial cds; tRNA-Thr and tRNA-Pro genes, complete sequence; and D-loop, partial sequence; mitochondrial
EU367442.1	Miniopterus fuliginosus	Miniopterus fuliginosus haplotype FGB022 cytochrome b gene, partial cds; tRNA-Thr and tRNA-Pro genes, complete sequence; and D-loop, partial sequence; mitochondrial
EU367443.1	Miniopterus fuliginosus	Miniopterus fuliginosus haplotype FGB021 cytochrome b gene, partial cds; tRNA-Thr and tRNA-Pro genes, complete sequence; and D-loop, partial sequence; mitochondrial
EU420892.1	Pipistrellus sp. CO3	Pipistrellus sp. CO3 cytochrome b gene, partial cds; mitochondrial
EU434932.1	Myotis flavus	Myotis flavus cytochrome b (cytb) gene, complete cds; mitochondrial
EU434939.1	Rhinolophus pearsonii	Rhinolophus pearsonii haplotype 1 cytochrome b (cytb) gene, complete cds; mitochondrial
EU434940.1	Rhinolophus pearsonii	Rhinolophus pearsonii haplotype 2 cytochrome b (cytb) gene, complete cds; mitochondrial
EU434953.1	Aselliscus stoliczkanus	Aselliscus stoliczkanus haplotype 1 cytochrome b (cytb) gene, complete cds; mitochondrial
EU434955.1	Coelops frithii	Coelops frithii cytochrome b (cytb) gene, complete cds; mitochondrial
EU436668.1	Rhinolophus landeri	Rhinolophus landeri cytochrome b (cytb) gene, complete cds; mitochondrial
EU436670.1	Rhinolophus simulator	Rhinolophus simulator cytochrome b (cytb) gene, complete cds; mitochondrial
EU436674.1	Rhinolophus clivosus	Rhinolophus clivosus cytochrome b (cytb) gene, complete cds; mitochondrial
EU436676.1	Rhinolophus hildebrandti	Rhinolophus hildebrandti cytochrome b (cytb) gene, partial cds; mitochondrial
EU436677.1	Rhinolophus eloquens	Rhinolophus eloquens cytochrome b (cytb) gene, complete cds; mitochondrial
EU436678.1	Rhinolophus fumigatus	Rhinolophus fumigatus cytochrome b (cytb) gene, complete cds; mitochondrial
EU436679.1	Rhinolophus ruwenzorii	Rhinolophus ruwenzorii cytochrome b (cytb) gene, complete cds; mitochondrial
EU447274.1	Myotis daubentonii	Myotis daubentoni haplotype 5 16S ribosomal RNA gene, partial sequence; tRNA-Leu gene, complete sequence; NADH dehydrogenase subunit 1 (ND1) gene, complete cds; tRNA-Ile gene, complete sequence; and tRNA-Gln gene, partial sequence; mitochondrial
EU475884.1	Myotis capaccinii	Myotis capaccinii isolate C7 cytochrome b gene, partial cds; mitochondrial
EU521596.1	Balionycteris maculata	Balionycteris maculata isolate TK152117 cytochrome b (cytb) gene, partial cds; mitochondrial
EU521597.1	Balionycteris maculata	Balionycteris maculata isolate TK152011 cytochrome b (cytb) gene, partial cds; mitochondrial
EU521600.1	Eonycteris major	Eonycteris major isolate TK152179 cytochrome b (cytb) gene, partial cds; mitochondrial
EU521604.1	Megaerops ecaudatus	Megaerops ecaudatus isolate TK152245 cytochrome b (cytb) gene, partial cds; mitochondrial
EU521606.1	Megaderma spasma	Megaderma spasma isolate TK152137 cytochrome b (cytb) gene, partial cds; mitochondrial
EU521610.1	Rhinolophus philippinensis	Rhinolophus philippinensis isolate TK152214 cytochrome b (cytb) gene, partial cds; mitochondrial
EU521611.1	Rhinolophus robinsoni	Rhinolophus robinsoni isolate TK152025 cytochrome b (cytb) gene, partial cds; mitochondrial
EU521618.1	Hipposideros cineraceus	Hipposideros cineraceus isolate TK152013 cytochrome b (cytb) gene, partial cds; mitochondrial
EU521624.1	Nycteris tragata	Nycteris tragata isolate TK152018 cytochrome b (cytb) gene, partial cds; mitochondrial
EU521627.1	Murina rozendaali	Murina rozendaali isolate TK152086 cytochrome b (cytb) gene, partial cds; mitochondrial
EU521629.1	Myotis muricola	Myotis muricola isolate TK152162 cytochrome b (cytb) gene, partial cds; mitochondrial
EU521631.1	Arielulus cuprosus	Arielulus cuprosus isolate TK152251 cytochrome b (cytb) gene, partial cds; mitochondrial
EU521632.1	Glischropus tylopus	Glischropus tylopus isolate TK152074 cytochrome b (cytb) gene, partial cds; mitochondrial
EU521633.1	Hesperoptenus tomesi	Hesperoptenus tomesi isolate TK152268 cytochrome b (cytb) gene, partial cds; mitochondrial
EU521634.1	Pipistrellus stenopterus	Pipistrellus stenopterus isolate TK152081 cytochrome b (cytb) gene, partial cds; mitochondrial
EU521635.1	Tylonycteris robustula	Tylonycteris robustula isolate TK152254 cytochrome b (cytb) gene, partial cds; mitochondrial
EU521652.1	Brachyphylla cavernarum	Brachyphylla cavernarum voucher CM SP10004 cytochrome b gene, complete cds; mitochondrial
EU521662.1	Brachyphylla nana	Brachyphylla nana voucher AMCC 102680 cytochrome b gene, complete cds; mitochondrial
EU521673.1	Brachyphylla nana	Brachyphylla nana voucher UM BN7-Cuba cytochrome b gene, partial cds; mitochondrial
EU521678.1	Brachyphylla nana pumila	Brachyphylla pumila voucher UM BP2-DR cytochrome b gene, partial cds; mitochondrial
EU531455.1	Myotis bechsteinii	Myotis bechsteinii isolate HP20 NADH dehydrogenase subunit 1 (ND1) gene, partial cds; mitochondrial
EU680282.1	Myotis velifer	Myotis velifer voucher MF21833 cytochrome b (cytb) gene, partial cds; mitochondrial
EU743795.1	Barbastella leucomelas	Barbastella leucomelas voucher PB2883 cytochrome b gene, partial cds; mitochondrial
EU743797.1	Barbastella barbastellus	Barbastella barbastellus voucher PB3243 cytochrome b gene, partial cds; mitochondrial
EU743801.1	Plecotus christii	Plecotus christii voucher JOR3 cytochrome b gene, partial cds; mitochondrial
EU750753.1	Rhinolophus xinanzhongguoensis	Rhinolophus sp. ROM 117760 cytochrome b gene, complete cds; mitochondrial
EU750935.1	Scotophilus nux	Scotophilus nux voucher SP 10629 cytochrome b (cytb) gene, complete cds; mitochondrial
EU750938.1	Scotophilus nux	Scotophilus nux voucher TK 33485 cytochrome b (cytb) gene, complete cds; mitochondrial
EU750939.1	Scotophilus nux	Scotophilus nux voucher SP 5054 cytochrome b (cytb) gene, complete cds; mitochondrial
EU750940.1	Scotophilus leucogaster	Scotophilus leucogaster voucher SP 10136 cytochrome b (cytb) gene, complete cds; mitochondrial
EU750943.1	Scotophilus marovaza	Scotophilus marovaza voucher FMNH 184050 cytochrome b (cytb) gene, complete cds; mitochondrial
EU750944.1	Scotophilus heathii	Scotophilus heathii voucher ROM 107786 cytochrome b (cytb) gene, complete cds; mitochondrial
EU750945.1	Scotophilus heathii	Scotophilus heathii voucher MVZ 186412 cytochrome b (cytb) gene, complete cds; mitochondrial
EU750946.1	Scotophilus heathii	Scotophilus heathii voucher MVZ 176513 cytochrome b (cytb) gene, complete cds; mitochondrial
EU750948.1	Scotophilus robustus	Scotophilus robustus voucher FMNH 151939 cytochrome b (cytb) gene, complete cds; mitochondrial
EU750953.1	Scotophilus viridis	Scotophilus viridis voucher TM 37691 cytochrome b (cytb) gene, complete cds; mitochondrial
EU750954.1	Scotophilus dinganii	Scotophilus dinganii voucher SP 13027 cytochrome b (cytb) gene, complete cds; mitochondrial
EU750955.1	Scotophilus nigrita	Scotophilus nigrita voucher SP 5505 cytochrome b (cytb) gene, complete cds; mitochondrial
EU750958.1	Scotophilus dinganii	Scotophilus dinganii voucher AK 21223 cytochrome b (cytb) gene, complete cds; mitochondrial
EU750959.1	Scotophilus dinganii	Scotophilus dinganii voucher SP 5368 cytochrome b (cytb) gene, complete cds; mitochondrial
EU750960.1	Scotophilus dinganii	Scotophilus dinganii voucher AK 21163 cytochrome b (cytb) gene, complete cds; mitochondrial
EU750962.1	Scotophilus dinganii	Scotophilus dinganii voucher SP 5454 cytochrome b (cytb) gene, complete cds; mitochondrial
EU750963.1	Scotophilus dinganii	Scotophilus dinganii voucher TK 33189 cytochrome b (cytb) gene, complete cds; mitochondrial
EU750965.1	Scotophilus dinganii	Scotophilus dinganii voucher TK 33360 cytochrome b (cytb) gene, complete cds; mitochondrial
EU750970.1	Scotophilus dinganii	Scotophilus dinganii voucher TK 33141 cytochrome b (cytb) gene, complete cds; mitochondrial
EU750971.1	Scotophilus viridis nigritellus	Scotophilus viridis nigritellus voucher SP 11111 cytochrome b (cytb) gene, complete cds; mitochondrial
EU750976.1	Scotophilus viridis nigritellus	Scotophilus viridis nigritellus voucher SP 11113 cytochrome b (cytb) gene, complete cds; mitochondrial
EU750979.1	Scotophilus dinganii	Scotophilus dinganii voucher SP 10181 cytochrome b (cytb) gene, complete cds; mitochondrial
EU750985.1	Scotophilus dinganii	Scotophilus dinganii voucher SP 5052 cytochrome b (cytb) gene, complete cds; mitochondrial
EU750988.1	Scotophilus viridis	Scotophilus viridis voucher TK 33265 cytochrome b (cytb) gene, complete cds; mitochondrial
EU750989.1	Scotophilus viridis	Scotophilus viridis voucher TK 33264 cytochrome b (cytb) gene, complete cds; mitochondrial
EU750991.1	Scotophilus viridis	Scotophilus viridis voucher SP 5500 cytochrome b (cytb) gene, complete cds; mitochondrial
EU750993.1	Scotophilus dinganii	Scotophilus dinganii voucher SP 7732 cytochrome b (cytb) gene, complete cds; mitochondrial
EU750999.1	Scotophilus dinganii	Scotophilus dinganii voucher SP 7731 cytochrome b (cytb) gene, complete cds; mitochondrial
EU751000.1	Eptesicus serotinus	Eptesicus serotinus voucher AK 10826 cytochrome b (cytb) gene, complete cds; mitochondrial
EU760911.1	Tadarida fulminans	Tadarida fulminans cytochrome b-like gene, partial sequence; mitochondrial
EU786814.1	Eptesicus bottae taftanimontis	Eptesicus bottae taftanimontis isolate Ebo1211 cytochrome b (Cytb) gene, partial cds; mitochondrial
EU786818.1	Eptesicus bottae hingstoni	Eptesicus bottae hingstoni isolate Ebo1214 cytochrome b (Cytb) gene, partial cds; mitochondrial
EU786823.1	Eptesicus hottentotus	Eptesicus hottentotus isolate Epa1608 cytochrome b (Cytb) gene, partial cds; mitochondrial
EU786831.1	Eptesicus isabellinus isabellinus	Eptesicus isabellinus isabellinus isolate Eis1228 cytochrome b (Cytb) gene, partial cds; mitochondrial
EU786838.1	Eptesicus isabellinus boscai	Eptesicus isabellinus boscai isolate Eis803 cytochrome b (Cytb) gene, partial cds; mitochondrial
EU786841.1	Eptesicus serotinus pallens	Eptesicus serotinus pallens isolate Ead1595 cytochrome b (Cytb) gene, partial cds; mitochondrial
EU786861.1	Eptesicus serotinus mirza	Eptesicus serotinus mirza isolate Emi1442 cytochrome b (Cytb) gene, partial cds; mitochondrial
EU786865.1	Eptesicus furinalis	Eptesicus furinalis isolate Efr1588 cytochrome b (Cytb) gene, partial cds; mitochondrial
EU786868.1	Neoromicia brunneus	Neoromicia brunneus isolate Nbr1586 cytochrome b (Cytb) gene, partial cds; mitochondrial
EU786869.1	Neoromicia somalicus	Neoromicia somalicus isolate Nso1591 cytochrome b (Cytb) gene, partial cds; mitochondrial
EU786877.1	Eptesicus bottae ognevi	Eptesicus bottae ognevi isolate Eog1624 cytochrome b (Cytb) gene, partial cds; mitochondrial
EU786938.1	Eptesicus bottae taftanimontis	Eptesicus bottae taftanimontis isolate Ebo1211 NADH dehydrogenase subunit 1 (ND1) gene, partial cds; mitochondrial
EU786939.1	Eptesicus bottae innesi	Eptesicus bottae innesi isolate Ebo1594 NADH dehydrogenase subunit 1 (ND1) gene, partial cds; mitochondrial
EU786945.1	Eptesicus bottae hingstoni	Eptesicus bottae hingstoni isolate Ebo1217 NADH dehydrogenase subunit 1 (ND1) gene, partial cds; mitochondrial
EU786946.1	Eptesicus hottentotus	Eptesicus hottentotus isolate Eho1609 NADH dehydrogenase subunit 1 (ND1) gene, partial cds; mitochondrial
EU786947.1	Eptesicus hottentotus	Eptesicus hottentotus isolate Epa1608 NADH dehydrogenase subunit 1 (ND1) gene, partial cds; mitochondrial
EU786962.1	Eptesicus isabellinus boscai	Eptesicus isabellinus boscai isolate Eis803 NADH dehydrogenase subunit 1 (ND1) gene, partial cds; mitochondrial
EU786965.1	Eptesicus serotinus pallens	Eptesicus serotinus pallens isolate Ead1595 NADH dehydrogenase subunit 1 (ND1) gene, partial cds; mitochondrial
EU786974.1	Eptesicus serotinus andersoni	Eptesicus andersoni isolate Ead1339 NADH dehydrogenase subunit 1 (ND1) gene, partial cds; mitochondrial
EU786985.1	Eptesicus serotinus mirza	Eptesicus serotinus mirza isolate Emi1442 NADH dehydrogenase subunit 1 (ND1) gene, partial cds; mitochondrial
EU786989.1	Eptesicus furinalis	Eptesicus furinalis isolate Efr1588 NADH dehydrogenase subunit 1 (ND1) gene, partial cds; mitochondrial
EU786991.1	Eptesicus fuscus	Eptesicus fuscus isolate Efs1590 NADH dehydrogenase subunit 1 (ND1) gene, partial cds; mitochondrial
EU786992.1	Neoromicia brunneus	Neoromicia brunneus isolate Nbr1586 NADH dehydrogenase subunit 1 (ND1) gene, partial cds; mitochondrial
EU786993.1	Neoromicia somalicus	Neoromicia somalicus isolate Nso1591 NADH dehydrogenase subunit 1 (ND1) gene, partial cds; mitochondrial
EU787001.1	Eptesicus bottae ognevi	Eptesicus bottae ognevi isolate Eog1624 NADH dehydrogenase subunit 1 (ND1) gene, partial cds; mitochondrial
EU797428.1	Afronycteris nana	Neoromicia nanus isolate AK21161 cytochrome b (cytb) gene, complete cds; mitochondrial
EU797434.1	Laephotis wintoni	Laephotis wintoni isolate SP5119 cytochrome b (cytb) gene, complete cds; mitochondrial
EU797443.1	Laephotis namibensis	Laephotis namibensis isolate SP4159 cytochrome b (cytb) gene, complete cds; mitochondrial
EU797445.1	Laephotis botswanae	Laephotis botswanae isolate TM38155 cytochrome b (cytb) gene, complete cds; mitochondrial
EU798750.1	Triaenops afer	Triaenops afer voucher pb2516 cytochrome b gene, complete cds; mitochondrial
EU798756.1	Triaenops parvus	Triaenops sp. PPV-2008 voucher pb3048 cytochrome b gene, complete cds; mitochondrial
EU798758.1	Triaenops persicus	Triaenops persicus voucher pb3123 cytochrome b gene, complete cds; mitochondrial
EU805594.1	Artibeus glaucus gnomus	Artibeus glaucus gnomus voucher ROM 103106 cytochrome b (cytb) gene, complete cds; mitochondrial
EU805596.1	Dermanura bogotensis	Artibeus glaucus bogotensis voucher ROM 103277 cytochrome b (cytb) gene, complete cds; mitochondrial
EU826682.1	Eptesicus fuscus	Eptesicus fuscus haplotype 4 cytochrome b gene, partial cds; tRNA-Thr and tRNA-Pro genes, complete sequence; and control region, partial sequence; mitochondrial
EU826684.1	Eptesicus fuscus	Eptesicus fuscus haplotype 6 cytochrome b gene, partial cds; tRNA-Thr and tRNA-Pro genes, complete sequence; and control region, partial sequence; mitochondrial
EU826686.1	Eptesicus fuscus	Eptesicus fuscus haplotype 8 cytochrome b gene, partial cds; tRNA-Thr and tRNA-Pro genes, complete sequence; and control region, partial sequence; mitochondrial
EU826691.1	Eptesicus fuscus	Eptesicus fuscus haplotype 13 cytochrome b gene, partial cds; tRNA-Thr and tRNA-Pro genes, complete sequence; and control region, partial sequence; mitochondrial
EU826692.1	Eptesicus fuscus	Eptesicus fuscus haplotype 14 cytochrome b gene, partial cds; tRNA-Thr and tRNA-Pro genes, complete sequence; and control region, partial sequence; mitochondrial
EU826693.1	Eptesicus fuscus	Eptesicus fuscus haplotype 15 cytochrome b gene, partial cds; tRNA-Thr and tRNA-Pro genes, complete sequence; and control region, partial sequence; mitochondrial
EU826696.1	Eptesicus fuscus	Eptesicus fuscus haplotype 18 cytochrome b gene, partial cds; tRNA-Thr and tRNA-Pro genes, complete sequence; and control region, partial sequence; mitochondrial
EU826704.1	Eptesicus fuscus	Eptesicus fuscus haplotype 26 cytochrome b gene, partial cds; tRNA-Thr and tRNA-Pro genes, complete sequence; and control region, partial sequence; mitochondrial
EU826709.1	Eptesicus fuscus	Eptesicus fuscus haplotype 31 cytochrome b gene, partial cds; tRNA-Thr and tRNA-Pro genes, complete sequence; and control region, partial sequence; mitochondrial
EU826711.1	Eptesicus fuscus	Eptesicus fuscus haplotype 33 cytochrome b gene, partial cds; tRNA-Thr and tRNA-Pro genes, complete sequence; and control region, partial sequence; mitochondrial
EU826713.1	Eptesicus fuscus	Eptesicus fuscus haplotype 35 cytochrome b gene, partial cds; tRNA-Thr and tRNA-Pro genes, complete sequence; and control region, partial sequence; mitochondrial
EU826716.1	Eptesicus fuscus	Eptesicus fuscus haplotype 38 cytochrome b gene, partial cds; tRNA-Thr and tRNA-Pro genes, complete sequence; and control region, partial sequence; mitochondrial
EU826717.1	Eptesicus fuscus	Eptesicus fuscus haplotype 39 cytochrome b gene, partial cds; tRNA-Thr and tRNA-Pro genes, complete sequence; and control region, partial sequence; mitochondrial
EU826719.1	Eptesicus fuscus	Eptesicus fuscus haplotype 41 cytochrome b gene, partial cds; tRNA-Thr and tRNA-Pro genes, complete sequence; and control region, partial sequence; mitochondrial
EU826720.1	Eptesicus fuscus	Eptesicus fuscus haplotype 42 cytochrome b gene, partial cds; tRNA-Thr and tRNA-Pro genes, complete sequence; and control region, partial sequence; mitochondrial
EU934447.1	Hipposideros abae	Hipposideros abae isolate Ben2 cytochrome b gene, complete cds; mitochondrial
EU934448.1	Hipposideros abae	Hipposideros abae isolate Sen cytochrome b gene, complete cds; mitochondrial
EU934451.1	Hipposideros caffer	Hipposideros caffer isolate Moz cytochrome b gene, complete cds; mitochondrial
EU934453.1	Hipposideros caffer	Hipposideros caffer isolate Sen1 cytochrome b gene, complete cds; mitochondrial
EU934460.1	Hipposideros caffer	Hipposideros caffer isolate Tan1 cytochrome b gene, complete cds; mitochondrial
EU934462.1	Hipposideros caffer	Hipposideros caffer isolate Tan3 cytochrome b gene, complete cds; mitochondrial
EU934464.1	Hipposideros caffer	Hipposideros caffer isolate Yem2 cytochrome b gene, complete cds; mitochondrial
EU934466.1	Doryrhina cyclops	Hipposideros cyclops isolate Sen2 cytochrome b gene, complete cds; mitochondrial
EU934468.1	Hipposideros fuliginosus	Hipposideros fuliginosus isolate GBi2 cytochrome b gene, complete cds; mitochondrial
EU934470.1	Macronycteris gigas	Hipposideros gigas isolate Sen2 cytochrome b gene, complete cds; mitochondrial
EU934471.1	Hipposideros jonesi	Hipposideros jonesi isolate Ben cytochrome b gene, complete cds; mitochondrial
EU934473.1	Hipposideros jonesi	Hipposideros jonesi isolate Sen2 cytochrome b gene, complete cds; mitochondrial
EU934475.1	Hipposideros ruber	Hipposideros ruber isolate Ben2 cytochrome b gene, complete cds; mitochondrial
EU934476.1	Hipposideros ruber	Hipposideros ruber isolate Ben3 cytochrome b gene, complete cds; mitochondrial
EU934477.1	Hipposideros ruber	Hipposideros ruber isolate Mal cytochrome b gene, complete cds; mitochondrial
FJ028631.1	Miniopterus schreibersii schreibersii	Miniopterus schreibersii schreibersii haplotype S69 cytochrome b (cytb) gene, partial cds; tRNA-Thr and tRNA-Pro genes, complete sequence; and D-loop, partial sequence; mitochondrial
FJ028639.1	Miniopterus schreibersii pallidus	Miniopterus schreibersii pallidus haplotype P18 cytochrome b (cytb) gene, partial cds; tRNA-Thr and tRNA-Pro genes, complete sequence; and D-loop, partial sequence; mitochondrial
FJ028645.1	Miniopterus schreibersii pallidus	Miniopterus schreibersii pallidus haplotype P24 cytochrome b (cytb) gene, partial cds; tRNA-Thr and tRNA-Pro genes, complete sequence; and D-loop, partial sequence; mitochondrial
FJ154122.1	Mesophylla macconnelli	Mesophylla macconnelli voucher FMNH 174719 cytochrome b (cytb) gene, complete cds; mitochondrial
FJ154123.1	Platyrrhinus albericoi	Platyrrhinus albericoi voucher FMNH 172107 cytochrome b (cytb) gene, complete cds; mitochondrial
FJ154124.1	Platyrrhinus albericoi	Platyrrhinus albericoi voucher FMNH 172108 cytochrome b (cytb) gene, complete cds; mitochondrial
FJ154129.1	Platyrrhinus aurarius	Platyrrhinus aurarius voucher ROM 114702 cytochrome b (cytb) gene, complete cds; mitochondrial
FJ154130.1	Platyrrhinus brachycephalus	Platyrrhinus brachycephalus voucher FMNH 174745 cytochrome b (cytb) gene, complete cds; mitochondrial
FJ154132.1	Platyrrhinus brachycephalus	Platyrrhinus brachycephalus voucher FMNH 174748 cytochrome b (cytb) gene, complete cds; mitochondrial
FJ154143.1	Platyrrhinus incarum	Platyrrhinus helleri incarum voucher FMNH 129154 cytochrome b (cytb) gene, complete cds; mitochondrial
FJ154146.1	Platyrrhinus incarum	Platyrrhinus helleri incarum voucher FMNH 174766 cytochrome b (cytb) gene, complete cds; mitochondrial
FJ154147.1	Platyrrhinus incarum	Platyrrhinus helleri incarum voucher MUSM 13241 cytochrome b (cytb) gene, complete cds; mitochondrial
FJ154151.1	Platyrrhinus infuscus	Platyrrhinus infuscus voucher FMNH 174768 cytochrome b (cytb) gene, complete cds; mitochondrial
FJ154155.1	Platyrrhinus ismaeli	Platyrrhinus ismaeli voucher FMNH 129145 cytochrome b (cytb) gene, complete cds; mitochondrial
FJ154164.1	Platyrrhinus masu	Platyrrhinus masu voucher MUSM 18265 cytochrome b (cytb) gene, complete cds; mitochondrial
FJ154168.1	Platyrrhinus matapalensis	Platyrrhinus matapalensis voucher TK 135295 cytochrome b (cytb) gene, complete cds; mitochondrial
FJ154176.1	Platyrrhinus recifinus	Platyrrhinus recifinus voucher MVZ 185610 cytochrome b (cytb) gene, complete cds; mitochondrial
FJ154178.1	Platyrrhinus vittatus	Platyrrhinus vittatus voucher ROM 97305 cytochrome b (cytb) gene, complete cds; mitochondrial
FJ154179.1	Sturnira erythromos	Sturnira erythromos voucher FMNH 174809 cytochrome b (cytb) gene, complete cds; mitochondrial
FJ154180.1	Uroderma magnirostrum	Uroderma magnirostrum voucher FMNH 174907 cytochrome b (cytb) gene, complete cds; mitochondrial
FJ154184.1	Vampyrodes caraccioli	Vampyrodes caraccioli voucher FMNH 174915 cytochrome b (cytb) gene, complete cds; mitochondrial
FJ154185.1	Vampyressa melissa	Vampyressa melissa voucher FMNH 174910 cytochrome b (cytb) gene, complete cds; mitochondrial
FJ155475.1	Diaemus youngi	Diaemus youngi voucher TTU62792 cytochrome b (cytb) gene, complete cds; mitochondrial
FJ155476.1	Diphylla ecaudata	Diphylla ecaudata voucher TTU47509 cytochrome b (cytb) gene, complete cds; mitochondrial
FJ155477.1	Desmodus rotundus	Desmodus rotundus voucher TTU6110 cytochrome b (cytb) gene, complete cds; mitochondrial
FJ155478.1	Gardnerycteris crenulatum	Mimon crenulatum voucher CMNH25230 cytochrome b (cytb) gene, complete cds; mitochondrial
FJ155479.1	Phyllostomus hastatus	Phyllostomus hastatus voucher CMNH78333 cytochrome b (cytb) gene, complete cds; mitochondrial
FJ155480.1	Phylloderma stenops	Phylloderma stenops voucher TK86685 cytochrome b (cytb) gene, complete cds; mitochondrial
FJ155481.1	Chrotopterus auritus	Chrotopterus auritus voucher TK21039 cytochrome b (cytb) gene, complete cds; mitochondrial
FJ155482.1	Vampyrum spectrum	Vampyrum spectrum voucher TTU61070 cytochrome b (cytb) gene, complete cds; mitochondrial
FJ155483.1	Trachops cirrhosus	Trachops cirrhosus voucher TK19132 cytochrome b (cytb) gene, complete cds; mitochondrial
FJ155484.1	Macrophyllum macrophyllum	Macrophyllum macrophyllum voucher CMNH78289 cytochrome b (cytb) gene, complete cds; mitochondrial
FJ155486.1	Lophostoma brasiliense	Lophostoma brasiliense voucher ROM106608 cytochrome b (cytb) gene, complete cds; mitochondrial
FJ155487.1	Tonatia saurophila	Tonatia saurophila voucher ROM104218 cytochrome b (cytb) gene, complete cds; mitochondrial
FJ155494.1	Lonchorhina aurita	Lonchorhina aurita voucher TK20560 cytochrome b (cytb) gene, complete cds; mitochondrial
FJ155495.1	Anoura geoffroyi	Anoura geoffroyi voucher TTU62405 cytochrome b (cytb) gene, complete cds; mitochondrial
FJ179223.1	Artibeus concolor	Artibeus concolor bio-material TK 145271 cytochrome b gene, complete cds; mitochondrial
FJ179226.1	Artibeus hirsutus	Artibeus hirsutus bio-material TK 150598 cytochrome b gene, complete cds; mitochondrial
FJ179229.1	Artibeus inopinatus	Artibeus inopinatus bio-material TK 101203 cytochrome b gene, complete cds; mitochondrial
FJ179230.1	Artibeus intermedius	Artibeus intermedius bio-material TK 101993 cytochrome b gene, complete cds; mitochondrial
FJ179234.1	Artibeus lituratus	Artibeus lituratus bio-material TK 128642 cytochrome b gene, complete cds; mitochondrial
FJ179238.1	Artibeus aztecus	Artibeus aztecus bio-material TK 82901 cytochrome b gene, complete cds; mitochondrial
FJ179241.1	Artibeus glaucus	Artibeus glaucus bio-material TK 104136 cytochrome b gene, complete cds; mitochondrial
FJ179242.1	Artibeus glaucus	Artibeus glaucus bio-material TK 104203 cytochrome b gene, complete cds; mitochondrial
FJ179243.1	Artibeus glaucus gnomus	Artibeus glaucus gnomus bio-material TK 104116 cytochrome b gene, complete cds; mitochondrial
FJ179252.1	Dermanura rava	Dermanura rava bio-material TK 134611 cytochrome b gene, complete cds; mitochondrial
FJ179254.1	Artibeus glaucus rosenbergii	Dermanura rosenbergi bio-material TK 135691 cytochrome b gene, complete cds; mitochondrial
FJ179256.1	Artibeus toltecus	Artibeus toltecus bio-material TK 82900 cytochrome b gene, complete cds; mitochondrial
FJ179257.1	Artibeus toltecus	Artibeus toltecus bio-material TK 136023 cytochrome b gene, complete cds; mitochondrial
FJ179258.1	Artibeus toltecus	Artibeus toltecus bio-material TK 136035 cytochrome b gene, complete cds; mitochondrial
FJ179259.1	Artibeus glaucus watsoni	Artibeus glaucus watsoni bio-material TK 136988 cytochrome b gene, complete cds; mitochondrial
FJ185181.1	Cloeotis percivali	Cloeotis percivali isolate cmrc1 cytochrome b (cytb) gene, partial cds; mitochondrial
FJ185182.1	Hipposideros caffer	Hipposideros caffer isolate cmrH2 cytochrome b (cytb) gene, partial cds; mitochondrial
FJ185183.1	Hipposideros ruber	Hipposideros ruber isolate cmr79 cytochrome b (cytb) gene, partial cds; mitochondrial
FJ185184.1	Rhinolophus acuminatus	Rhinolophus acuminatus isolate cmr93 cytochrome b (cytb) gene, partial cds; mitochondrial
FJ185185.1	Rhinolophus affinis	Rhinolophus affinis isolate cmr31 cytochrome b (cytb) gene, partial cds; mitochondrial
FJ185186.1	Rhinolophus affinis	Rhinolophus affinis isolate cmr87 cytochrome b (cytb) gene, partial cds; mitochondrial
FJ185187.1	Rhinolophus blasii	Rhinolophus blasii isolate cmr30 cytochrome b (cytb) gene, partial cds; mitochondrial
FJ185188.1	Rhinolophus blasii	Rhinolophus blasii isolate cmr49 cytochrome b (cytb) gene, partial cds; mitochondrial
FJ185189.1	Rhinolophus borneensis	Rhinolophus borneensis isolate cmr129 cytochrome b (cytb) gene, partial cds; mitochondrial
FJ185190.1	Rhinolophus capensis	Rhinolophus capensis isolate cmr10 cytochrome b (cytb) gene, partial cds; mitochondrial
FJ185192.1	Rhinolophus darlingi	Rhinolophus darlingi isolate cmr76 cytochrome b (cytb) gene, partial cds; mitochondrial
FJ185193.1	Rhinolophus denti	Rhinolophus denti isolate cmr56 cytochrome b (cytb) gene, partial cds; mitochondrial
FJ185195.1	Rhinolophus formosae	Rhinolophus formosae isolate cmr119 cytochrome b (cytb) gene, partial cds; mitochondrial
FJ185196.1	Rhinolophus fumigatus	Rhinolophus fumigatus isolate cmr12 cytochrome b (cytb) gene, partial cds; mitochondrial
FJ185197.1	Rhinolophus fumigatus	Rhinolophus fumigatus isolate cmr80 cytochrome b (cytb) gene, partial cds; mitochondrial
FJ185198.1	Rhinolophus hildebrandti	Rhinolophus hildebrandti isolate cmr4 cytochrome b (cytb) gene, partial cds; mitochondrial
FJ185199.1	Rhinolophus hildebrandti	Rhinolophus hildebrandti isolate cmr83 cytochrome b (cytb) gene, partial cds; mitochondrial
FJ185200.1	Rhinolophus hipposideros	Rhinolophus hipposideros isolate cmr52 cytochrome b (cytb) gene, partial cds; mitochondrial
FJ185201.1	Rhinolophus landeri	Rhinolophus landeri isolate cmr13 cytochrome b (cytb) gene, partial cds; mitochondrial
FJ185202.1	Rhinolophus lepidus	Rhinolophus lepidus isolate cmr91 cytochrome b (cytb) gene, partial cds; mitochondrial
FJ185203.1	Rhinolophus maclaudi	Rhinolophus maclaudi isolate cmr78 cytochrome b (cytb) gene, partial cds; mitochondrial
FJ185204.1	Rhinolophus macrotis	Rhinolophus macrotis isolate cmr89 cytochrome b (cytb) gene, partial cds; mitochondrial
FJ185205.1	Rhinolophus malayanus	Rhinolophus malayanus isolate cmr101 cytochrome b (cytb) gene, partial cds; mitochondrial
FJ185206.1	Rhinolophus marshalli	Rhinolophus marshalli isolate cmr90 cytochrome b (cytb) gene, partial cds; mitochondrial
FJ185207.1	Rhinolophus megaphyllus	Rhinolophus megaphyllus isolate cmr36 cytochrome b (cytb) gene, partial cds; mitochondrial
FJ185208.1	Rhinolophus mehelyi	Rhinolophus mehelyi isolate cmr50 cytochrome b (cytb) gene, partial cds; mitochondrial
FJ185209.1	Rhinolophus monoceros	Rhinolophus monoceros isolate cmr121 cytochrome b (cytb) gene, partial cds; mitochondrial
FJ185210.1	Rhinolophus shameli	Rhinolophus shameli isolate cmr92 cytochrome b (cytb) gene, partial cds; mitochondrial
FJ185212.1	Rhinolophus simulator	Rhinolophus simulator isolate cmr82 cytochrome b (cytb) gene, partial cds; mitochondrial
FJ185213.1	Rhinolophus stheno	Rhinolophus stheno isolate cmr97 cytochrome b (cytb) gene, partial cds; mitochondrial
FJ185214.1	Rhinolophus swinnyi	Rhinolophus swinnyi isolate cmr60 cytochrome b (cytb) gene, partial cds; mitochondrial
FJ185215.1	Rhinolophus thomasi	Rhinolophus thomasi isolate cmr94 cytochrome b (cytb) gene, partial cds; mitochondrial
FJ185216.1	Triaenops persicus	Triaenops persicus isolate cmr153 cytochrome b (cytb) gene, partial cds; mitochondrial
FJ215677.1	Myotis altarium	Myotis altarium cytochrome b (cytb) gene, complete cds; mitochondrial
FJ215678.1	Myotis longipes	Myotis longipes cytochrome b (cytb) gene, complete cds; mitochondrial
FJ215679.1	Myotis siligorensis	Myotis siligorensis cytochrome b (cytb) gene, complete cds; mitochondrial
FJ215680.1	Myotis sp. 1 ZZ-2009	Myotis sp. 1 ZZ-2009 cytochrome b (cytb) gene, complete cds; mitochondrial
FJ215681.1	Myotis sp. 2 ZZ-2009	Myotis sp. 2 ZZ-2009 cytochrome b (cytb) gene, complete cds; mitochondrial
FJ218478.1	Melonycteris fardoulisi	Melonycteris fardoulisi cytochrome b (cytb) gene, complete cds; mitochondrial
FJ218479.1	Syconycteris australis	Syconycteris australis cytochrome b (cytb) gene, complete cds; mitochondrial
FJ218480.1	Ptenochirus jagorii	Ptenochirus jagori cytochrome b (cytb) gene, complete cds; mitochondrial
FJ218481.1	Boneia bidens	Boneia bidens cytochrome b (cytb) gene, complete cds; mitochondrial
FJ218484.1	Dobsonia moluccensis	Dobsonia moluccensis cytochrome b (cytb) gene, complete cds; mitochondrial
FJ226479.1	Macroglossus sobrinus	Macroglossus sobrinus clone MSGMK2 cytochrome b (cytb) gene, partial cds; mitochondrial
FJ232794.1	Miniopterus griveaudi	Miniopterus griveaudi haplotype Anjouan.S4.15548 cytochrome b (Cytb) gene, complete cds; mitochondrial
FJ232795.1	Miniopterus sp. Comoros clade 2	Miniopterus sp. Comoros clade 2 haplotype Madagascar.S10.12812 cytochrome b (Cytb) gene, complete cds; mitochondrial
FJ232796.1	Miniopterus griveaudi	Miniopterus griveaudi haplotype Grande.Comore.S2.15425 cytochrome b (Cytb) gene, complete cds; mitochondrial
FJ232797.1	Miniopterus griveaudi	Miniopterus griveaudi haplotype Anjouan.S6.15530 cytochrome b (Cytb) gene, complete cds; mitochondrial
FJ232799.1	Miniopterus griveaudi	Miniopterus griveaudi haplotype Anjouan.S5.15581 cytochrome b (Cytb) gene, complete cds; mitochondrial
FJ232800.1	Miniopterus sp. Comoros clade 2	Miniopterus sp. Comoros clade 2 haplotype Madagascar.S10.12809 cytochrome b (Cytb) gene, complete cds; mitochondrial
FJ232801.1	Miniopterus sp. Comoros clade 2	Miniopterus sp. Comoros clade 2 haplotype Anjouan.S9.15556 cytochrome b (Cytb) gene, complete cds; mitochondrial
FJ232802.1	Miniopterus griveaudi	Miniopterus griveaudi haplotype Madagascar.S11.14228 cytochrome b (Cytb) gene, complete cds; mitochondrial
FJ232806.1	Miniopterus minor	Miniopterus minor haplotype Tanga.S12.8368 cytochrome b (Cytb) gene, complete cds; mitochondrial
FJ347975.1	Hipposideros beatus	Hipposideros beatus voucher ROM:MAM:100579 cytochrome b (cytb) gene, complete cds; mitochondrial
FJ347976.1	Hipposideros beatus	Hipposideros beatus voucher FMNH:MAMM:149406 cytochrome b (cytb) gene, complete cds; mitochondrial
FJ347977.1	Hipposideros caffer tephrus	Hipposideros caffer tephrus voucher EBD:23262 cytochrome b (cytb) gene, complete cds; mitochondrial
FJ347978.1	Hipposideros caffer	Hipposideros caffer voucher ROM:MAM:100546 cytochrome b (cytb) gene, complete cds; mitochondrial
FJ347979.1	Hipposideros caffer	Hipposideros caffer voucher DMB:4586 cytochrome b (cytb) gene, complete cds; mitochondrial
FJ347980.1	Hipposideros caffer	Hipposideros caffer voucher CM:M:97957 cytochrome b (cytb) gene, complete cds; mitochondrial
FJ347981.1	Hipposideros ruber	Hipposideros ruber voucher EBD:18942 cytochrome b (cytb) gene, complete cds; mitochondrial
FJ347982.1	Hipposideros ruber	Hipposideros ruber voucher EBD:18926 cytochrome b (cytb) gene, complete cds; mitochondrial
FJ347983.1	Hipposideros ruber	Hipposideros ruber voucher EBD:18511 cytochrome b (cytb) gene, complete cds; mitochondrial
FJ347986.1	Hipposideros ruber	Hipposideros ruber voucher FMNH:MAMM:149408 cytochrome b (cytb) gene, complete cds; mitochondrial
FJ347987.1	Hipposideros ruber	Hipposideros ruber voucher FMNH:MAMM:137629 cytochrome b (cytb) gene, complete cds; mitochondrial
FJ347990.1	Hipposideros ruber	Hipposideros ruber voucher Debra B. Pires:DBP265 cytochrome b (cytb) gene, complete cds; mitochondrial
FJ347991.1	Hipposideros ruber	Hipposideros ruber voucher Debra B. Pires:DPB267 cytochrome b (cytb) gene, complete cds; mitochondrial
FJ347994.1	Hipposideros ruber	Hipposideros ruber voucher Debra B. Pires:DBP356 cytochrome b (cytb) gene, complete cds; mitochondrial
FJ347995.1	Hipposideros ruber	Hipposideros ruber voucher Debra B. Pires:DBPpw2 cytochrome b (cytb) gene, complete cds; mitochondrial
FJ347996.1	Hipposideros ruber	Hipposideros ruber voucher Debra B. Pires:DBP105 cytochrome b (cytb) gene, complete cds; mitochondrial
FJ376713.1	Artibeus aztecus	Artibeus aztecus voucher AK 9532 cytochrome b (cytb) gene, complete cds; mitochondrial
FJ376718.1	Dermanura incomitata	Dermanura incomitata voucher USNM 578325 cytochrome b (cytb) gene, complete cds; mitochondrial
FJ383128.1	Miniopterus manavi	Miniopterus manavi voucher FMNH:5650 cytochrome b gene, partial cds; mitochondrial
FJ383130.1	Miniopterus manavi	Miniopterus manavi voucher FMNH:194074 cytochrome b gene, partial cds; mitochondrial
FJ383133.1	Miniopterus sp. FMNH 172602	Miniopterus sp. FMNH 172602 cytochrome b gene, partial cds; mitochondrial
FJ383148.1	Miniopterus aelleni	Miniopterus sp. BBRA-2009b voucher FMNH:202452 cytochrome b gene, partial cds; mitochondrial
FJ383155.1	Miniopterus brachytragos	Miniopterus sp. BBRA-2009c voucher FMNH:175871 cytochrome b gene, partial cds; mitochondrial
FJ383159.1	Miniopterus brachytragos	Miniopterus sp. BBRA-2009c voucher FMNH:188651 cytochrome b gene, partial cds; mitochondrial
FJ383160.1	Miniopterus mahafaliensis	Miniopterus sp. BBRA-2009d voucher FMNH:173197 cytochrome b gene, partial cds; mitochondrial
FJ383163.1	Miniopterus mahafaliensis	Miniopterus sp. BBRA-2009d voucher FMNH:172919 cytochrome b gene, partial cds; mitochondrial
FJ383168.1	Miniopterus mahafaliensis	Miniopterus sp. BBRA-2009d voucher FMNH:172930 cytochrome b gene, partial cds; mitochondrial
FJ392510.1	Glossophaga soricina	Glossophaga soricina voucher tk134743 cytochrome b (CYTB) gene, complete cds; mitochondrial
FJ392515.1	Glossophaga soricina	Glossophaga soricina voucher tk134501 cytochrome b (CYTB) gene, complete cds; mitochondrial
FJ392516.1	Glossophaga soricina	Glossophaga soricina voucher tk134504 cytochrome b (CYTB) gene, complete cds; mitochondrial
FJ408726.1	Myotis phanluongi	Myotis sp. AVB-2008 voucher ZMMU S-175156 cytochrome oxidase subunit 1 (COI) gene, partial cds; mitochondrial
FJ408729.1	Myotis siligorensis	Myotis siligorensis voucher ZMMU S-175159 cytochrome oxidase subunit 1 (COI) gene, partial cds; mitochondrial
FJ415821.1	Mops pumilus	Chaerephon pumila isolate DM8036 cytochrome b gene, partial cds; mitochondrial
FJ457613.1	Rhinolophus alcyone	Rhinolophus alcyone voucher IVB_S4 cytochrome b (cytb) gene, complete cds; mitochondrial
FJ457616.1	Cloeotis percivali	Cloeotis percivali voucher DM8021 cytochrome b (cytb) gene, complete cds; mitochondrial
FJ457617.1	Asellia tridens	Asellia tridens voucher EG1 cytochrome b (cytb) gene, complete cds; mitochondrial
FJ460489.1	Hipposideros doriae	Hipposideros doriae cytochrome b gene, partial cds; mitochondrial
FJ561377.1	Pteropus scapulatus	Pteropus scapulatus isolate Sca1 cytochrome b (cytb) gene, complete cds; mitochondrial
FJ561378.1	Pteropus conspicillatus	Pteropus conspicillatus isolate 538-mmzf95-15/PC012 cytochrome b (cytb) gene, complete cds; mitochondrial
FJ561380.1	Pteropus conspicillatus	Pteropus conspicillatus isolate 540-mmxf95-10/PC008 cytochrome b (cytb) gene, complete cds; mitochondrial
FJ561383.1	Pteropus hypomelanus	Pteropus hypomelanus isolate 542-H03/LUB017 cytochrome b (cytb) gene, complete cds; mitochondrial
FJ561384.1	Pteropus livingstonii	Pteropus livingstonii isolate 544-PL001 cytochrome b (cytb) gene, complete cds; mitochondrial
FJ561387.1	Pteropus poliocephalus	Pteropus poliocephalus isolate Pol2 cytochrome b (cytb) gene, complete cds; mitochondrial
FJ561390.1	Pteropus pumilus	Pteropus pumilus isolate 549-LUB008 cytochrome b (cytb) gene, complete cds; mitochondrial
FJ561392.1	Pteropus rodricensis	Pteropus rodricensis isolate 551-LUB030 cytochrome b (cytb) gene, complete cds; mitochondrial
FJ561399.1	Pteropus seychellensis seychellensis	Pteropus seychellensis seychellensis isolate Sey1 cytochrome b (cytb) gene, partial cds; mitochondrial
FJ561405.1	Pteropus voeltzkowi	Pteropus voeltzkowi isolate Voe5 cytochrome b (cytb) gene, partial cds; mitochondrial
FJ589653.1	Carollia brevicauda	Carollia brevicauda isolate AD911 cytochrome b (cytb) gene, partial cds; mitochondrial
FJ589654.1	Carollia brevicauda	Carollia brevicauda isolate AD878 cytochrome b (cytb) gene, partial cds; mitochondrial
FJ589682.1	Carollia perspicillata	Carollia perspicillata isolate PNP11 cytochrome b (cytb) gene, complete cds; mitochondrial
FJ589683.1	Carollia perspicillata	Carollia perspicillata isolate PNPBH046 cytochrome b (cytb) gene, complete cds; mitochondrial
FJ589686.1	Carollia perspicillata	Carollia perspicillata isolate MM004 cytochrome b (cytb) gene, complete cds; mitochondrial
FJ589688.1	Carollia perspicillata	Carollia perspicillata isolate AD281 cytochrome b (cytb) gene, complete cds; mitochondrial
FJ589692.1	Carollia perspicillata	Carollia perspicillata isolate ARI10 cytochrome b (cytb) gene, complete cds; mitochondrial
FJ589695.1	Carollia perspicillata	Carollia perspicillata isolate VCT316 cytochrome b (cytb) gene, complete cds; mitochondrial
FJ589705.1	Carollia perspicillata	Carollia perspicillata isolate AD802 cytochrome b (cytb) gene, complete cds; mitochondrial
FJ589709.1	Carollia perspicillata	Carollia perspicillata isolate AD847 cytochrome b (cytb) gene, complete cds; mitochondrial
FJ589714.1	Carollia perspicillata	Carollia perspicillata isolate AD913 cytochrome b (cytb) gene, complete cds; mitochondrial
FJ607333.1	Myotis sp. 1 HEN0826	Myotis sp. 1 HEN0826 cytochrome b (cytb) gene, complete cds; mitochondrial
FJ619509.1	Miniopterus gleni	Miniopterus gleni voucher FMNH:188664 cytochrome b gene, partial cds; mitochondrial
FJ743883.1	Murina aenea	Murina aenea NADH dehydrogenase subunit 1 (ND1) gene, complete cds; mitochondrial
FJ743885.1	Murina cyclotis	Murina cyclotis voucher 2005.81.48 NADH dehydrogenase subunit 1 (ND1) gene, complete cds; mitochondrial
FJ743886.1	Murina cyclotis	Murina cyclotis voucher 2007.27.40 NADH dehydrogenase subunit 1 (ND1) gene, complete cds; mitochondrial
FJ743888.1	Murina suilla	Murina suilla isolate Musu4 NADH dehydrogenase subunit 1 (ND1) gene, complete cds; mitochondrial
FJ743889.1	Murina tubinaris	Murina tubinaris voucher 2005.81.36 NADH dehydrogenase subunit 1 (ND1) gene, complete cds; mitochondrial
FJ743890.1	Murina tubinaris	Murina tubinaris isolate T2107081 NADH dehydrogenase subunit 1 (ND1) gene, complete cds; mitochondrial
FJ743891.1	Murina peninsularis	Murina peninsularis voucher 2005.81.16 NADH dehydrogenase subunit 1 (ND1) gene, complete cds; mitochondrial
FJ743892.1	Murina gracilis	Murina gracilis voucher B0876 NADH dehydrogenase subunit 1 (ND1) gene, complete cds; mitochondrial
FJ743893.1	Murina gracilis	Murina gracilis voucher SJ044 NADH dehydrogenase subunit 1 (ND1) gene, complete cds; mitochondrial
FJ743894.1	Murina aurata	Murina aurata voucher B00154 NADH dehydrogenase subunit 1 (ND1) gene, complete cds; mitochondrial
FJ743897.1	Murina leucogaster	Murina leucogaster voucher B00058 NADH dehydrogenase subunit 1 (ND1) gene, complete cds; mitochondrial
FJ743899.1	Murina bicolor	Murina bicolor voucher SJ051 NADH dehydrogenase subunit 1 (ND1) gene, complete cds; mitochondrial
FJ743901.1	Murina tiensa	Murina tiensa voucher 2007.28.1 NADH dehydrogenase subunit 1 (ND1) gene, complete cds; mitochondrial
FJ743902.1	Murina puta	Murina puta voucher SJ054 NADH dehydrogenase subunit 1 (ND1) gene, complete cds; mitochondrial
FJ743904.1	Harpiola isodon	Harpiola isodon voucher 2004.19.13 NADH dehydrogenase subunit 1 (ND1) gene, complete cds; mitochondrial
FJ743905.1	Harpiocephalus harpia	Harpiocephalus harpia voucher A01-064 NADH dehydrogenase subunit 1 (ND1) gene, complete cds; mitochondrial
FJ743906.1	Harpiocephalus harpia	Harpiocephalus harpia voucher 2007.27.4 NADH dehydrogenase subunit 1 (ND1) gene, complete cds; mitochondrial
FJ744246.1	Kerivoula papillosa	Kerivoula papillosa voucher UNIMAS01421 cytochrome b (cytb) gene, partial cds; mitochondrial
FJ744266.1	Kerivoula minuta	Kerivoula minuta voucher UNIMAS01860 cytochrome b (cytb) gene, partial cds; mitochondrial
FJ744268.1	Kerivoula minuta	Kerivoula minuta voucher UNIMAS01283 cytochrome b (cytb) gene, partial cds; mitochondrial
FJ744305.1	Kerivoula papillosa	Kerivoula papillosa voucher UNIMAS01695 cytochrome oxidase subunit I (COI) gene, partial cds; mitochondrial
FJ744308.1	Kerivoula papillosa	Kerivoula papillosa voucher TK152061 cytochrome oxidase subunit I (COI) gene, partial cds; mitochondrial
FJ744309.1	Kerivoula papillosa	Kerivoula papillosa voucher TK152062 cytochrome oxidase subunit I (COI) gene, partial cds; mitochondrial
FJ744312.1	Kerivoula papillosa	Kerivoula papillosa voucher UNIMAS01580 cytochrome oxidase subunit I (COI) gene, partial cds; mitochondrial
FJ744313.1	Kerivoula lenis	Kerivoula lenis voucher UNIMAS01792 cytochrome oxidase subunit I (COI) gene, partial cds; mitochondrial
FJ744314.1	Kerivoula hardwickii	Kerivoula hardwickii voucher UNIMAS01666 cytochrome oxidase subunit I (COI) gene, partial cds; mitochondrial
FJ744315.1	Kerivoula hardwickii	Kerivoula hardwickii voucher TK152115 cytochrome oxidase subunit I (COI) gene, partial cds; mitochondrial
FJ744316.1	Kerivoula hardwickii	Kerivoula hardwickii voucher TK152833 cytochrome oxidase subunit I (COI) gene, partial cds; mitochondrial
FJ744318.1	Kerivoula minuta	Kerivoula minuta voucher UNIMAS01283 cytochrome oxidase subunit I (COI) gene, partial cds; mitochondrial
FJ744319.1	Kerivoula minuta	Kerivoula minuta voucher UNIMAS01528 cytochrome oxidase subunit I (COI) gene, partial cds; mitochondrial
FJ744320.1	Kerivoula minuta	Kerivoula minuta voucher UNIMAS01865 cytochrome oxidase subunit I (COI) gene, partial cds; mitochondrial
FJ744321.1	Murina suilla	Murina suilla voucher LH05 cytochrome oxidase subunit I (COI) gene, partial cds; mitochondrial
FJ840480.1	Rhinolophus affinis	Rhinolophus affinis haplotype GZNU200310 cytochrome oxidase subunit I-like (COI) gene, partial sequence; mitochondrial
FJ840481.1	Rhinolophus blythi	Rhinolophus blythi haplotype GZNU20070502003 cytochrome oxidase subunit I-like (COI) gene, partial sequence; mitochondrial
FJ840482.1	Rhinolophus ferrumequinum	Rhinolophus ferrumequinum haplotype GZNU20080502001 cytochrome oxidase subunit I-like (COI) gene, partial sequence; mitochondrial
FJ840485.1	Rhinolophus sinicus	Rhinolophus sinicus haplotype GZNU200313 cytochrome oxidase subunit I (COI) gene, partial cds; mitochondrial
FJ840486.1	Rhinolophus sp. HHS-2009a	Rhinolophus sp. HHS-2009a cytochrome oxidase subunit I-like (COI) gene, partial sequence; mitochondrial
FJ840487.1	Rhinolophus yunnanensis	Rhinolophus yunnanensis haplotype GZNU20060103001 cytochrome oxidase subunit I (COI) gene, partial cds; mitochondrial
FJ841981.1	Eptesicus nasutus	Eptesicus nasutus isolate Ena1721 cytochrome b-like (cytb) gene, partial sequence; mitochondrial
FJ841983.1	Eptesicus nasutus	Eptesicus nasutus isolate Ena1721 NADH dehydrogenase subunit 1 (ND1) gene, partial cds; mitochondrial
FJ847445.1	Diphylla ecaudata	Diphylla ecaudata haplotype DY2 cytochrome b (cytb) gene, complete cds; mitochondrial
FJ847468.1	Desmodus rotundus	Desmodus rotundus haplotype D23 cytochrome b (cytb) gene, complete cds; mitochondrial
FJ847469.1	Desmodus rotundus	Desmodus rotundus haplotype D24 cytochrome b (cytb) gene, complete cds; mitochondrial
FJ847474.1	Desmodus rotundus	Desmodus rotundus haplotype D29 cytochrome b (cytb) gene, complete cds; mitochondrial
FJ847476.1	Desmodus rotundus	Desmodus rotundus haplotype D31 cytochrome b (cytb) gene, complete cds; mitochondrial
FJ847478.1	Desmodus rotundus	Desmodus rotundus haplotype D33 cytochrome b (cytb) gene, complete cds; mitochondrial
FJ847480.1	Desmodus rotundus	Desmodus rotundus haplotype D35 cytochrome b (cytb) gene, complete cds; mitochondrial
FJ847482.1	Desmodus rotundus	Desmodus rotundus haplotype D37 cytochrome b (cytb) gene, complete cds; mitochondrial
FJ847486.1	Desmodus rotundus	Desmodus rotundus haplotype D42 cytochrome b (cytb) gene, complete cds; mitochondrial
FJ847490.1	Desmodus rotundus	Desmodus rotundus haplotype D46 cytochrome b (cytb) gene, complete cds; mitochondrial
FJ847497.1	Desmodus rotundus	Desmodus rotundus haplotype D53 cytochrome b (cytb) gene, complete cds; mitochondrial
FJ847500.1	Desmodus rotundus	Desmodus rotundus haplotype D56 cytochrome b (cytb) gene, complete cds; mitochondrial
FJ847502.1	Desmodus rotundus	Desmodus rotundus haplotype D58 cytochrome b (cytb) gene, complete cds; mitochondrial
FJ847505.1	Desmodus rotundus	Desmodus rotundus haplotype D61 cytochrome b (cytb) gene, complete cds; mitochondrial
FJ847508.1	Desmodus rotundus	Desmodus rotundus haplotype D64 cytochrome b (cytb) gene, complete cds; mitochondrial
FJ847510.1	Desmodus rotundus	Desmodus rotundus haplotype D66 cytochrome b (cytb) gene, complete cds; mitochondrial
FJ847512.1	Desmodus rotundus	Desmodus rotundus haplotype D68 cytochrome b (cytb) gene, complete cds; mitochondrial
FJ847513.1	Desmodus rotundus	Desmodus rotundus haplotype D69 cytochrome b (cytb) gene, complete cds; mitochondrial
FJ847514.1	Desmodus rotundus	Desmodus rotundus haplotype D70 cytochrome b (cytb) gene, complete cds; mitochondrial
FJ847517.1	Desmodus rotundus	Desmodus rotundus haplotype D73 cytochrome b (cytb) gene, complete cds; mitochondrial
FJ939734.1	Aethalops alecto	Aethalops alecto isolate TK152920 cytochrome oxidase subunit I (COI) gene, partial cds; mitochondrial
FJ939737.1	Balionycteris maculata	Balionycteris maculata isolate FYP08014 cytochrome oxidase subunit I (COI) gene, partial cds; mitochondrial
FJ939738.1	Balionycteris maculata	Balionycteris maculata isolate TK156127 cytochrome oxidase subunit I (COI) gene, partial cds; mitochondrial
FJ939742.1	Chironax melanocephalus	Chironax melanocephalus isolate TK153697 cytochrome oxidase subunit I (COI) gene, partial cds; mitochondrial
FJ939743.1	Chironax melanocephalus	Chironax melanocephalus isolate TK156132 cytochrome oxidase subunit I (COI) gene, partial cds; mitochondrial
FJ958188.1	Murina florium	Murina florium voucher H67 NADH dehydrogenase subunit 1 (ND1) gene, complete cds; mitochondrial
FJ958189.1	Murina florium	Murina florium voucher C111 NADH dehydrogenase subunit 1 (ND1) gene, complete cds; mitochondrial
FJ976185.1	Aethalops alecto	Aethalops alecto isolate MRD007 cytochrome b (cytb) gene, partial cds; mitochondrial
FJ976186.1	Aethalops alecto	Aethalops alecto isolate MRD008 cytochrome b (cytb) gene, partial cds; mitochondrial
FJ976187.1	Aethalops alecto	Aethalops alecto isolate TK152926 cytochrome b (cytb) gene, partial cds; mitochondrial
FJ976188.1	Aethalops alecto	Aethalops alecto isolate MP016 cytochrome b (cytb) gene, partial cds; mitochondrial
FN643225.1	Brachyphylla nana	Brachyphylla nana mitochondrial partial ND1 gene for NADH dehydrogenase subunit 1, isolate Bnan2013
FN643226.1	Anoura geoffroyi	Anoura geoffroyi mitochondrial partial ND1 gene for NADH dehydrogenase subunit 1, isolate Ageo1542
FN643227.1	Chrotopterus auritus	Chrotopterus auritus mitochondrial partial ND1 gene for NADH dehydrogenase subunit 1, isolate Caur5159
FN643228.1	Carollia castanea	Carollia castanea mitochondrial partial ND1 gene for NADH dehydrogenase subunit 1, isolate Ccas1939
FN643229.1	Centurio senex	Centurio senex mitochondrial partial ND1 gene for NADH dehydrogenase subunit 1, isolate Csen5158
FN643230.1	Desmodus rotundus	Desmodus rotundus mitochondrial partial ND1 gene for NADH dehydrogenase subunit 1, isolate Drot5658
FN643231.1	Erophylla sezekorni	Erophylla sezekorni mitochondrial partial ND1 gene for NADH dehydrogenase subunit 1, isolate Esez1990
FN643232.1	Glossophaga soricina	Glossophaga soricina mitochondrial partial ND1 gene for NADH dehydrogenase subunit 1, isolate Gsor1814
FN643233.1	Glyphonycteris sylvestris	Glyphonycteris sylvestris mitochondrial partial ND1 gene for NADH dehydrogenase subunit 1, isolate Gsyl5323
FN643234.1	Hylonycteris underwoodi	Hylonycteris underwoodi mitochondrial partial ND1 gene for NADH dehydrogenase subunit 1, isolate Hund2049
FN643236.1	Lonchophylla robusta	Lonchophylla robusta mitochondrial partial ND1 gene for NADH dehydrogenase subunit 1, isolate Lrob2051
FN643237.1	Lophostoma silvicolum	Lophostoma silvicola mitochondrial partial ND1 gene for NADH dehydrogenase subunit 1, isolate Lsil2063
FN643238.1	Leptonycteris yerbabuenae	Leptonycteris yerbabuenae mitochondrial partial ND1 gene for NADH dehydrogenase subunit 1, isolate Lyer5315
FN643240.1	Micronycteris microtis	Micronycteris microtis mitochondrial partial ND1 gene for NADH dehydrogenase subunit 1, isolate Mmic5426
FN643241.1	Monophyllus redmani	Monophyllus redmani mitochondrial partial ND1 gene for NADH dehydrogenase subunit 1, isolate Mred1545
FN643242.1	Macrotus waterhousii	Macrotus waterhousii mitochondrial partial ND1 gene for NADH dehydrogenase subunit 1, isolate Mwat2064
FN643244.1	Phyllostomus discolor	Phyllostomus discolor mitochondrial partial ND1 gene for NADH dehydrogenase subunit 1, isolate Pdis5655
FN643245.1	Phyllostomus hastatus	Phyllostomus hastatus mitochondrial partial ND1 gene for NADH dehydrogenase subunit 1, isolate Phas5424
FN643247.1	Phyllonycteris poeyi	Phyllonycteris poeyi mitochondrial partial ND1 gene for NADH dehydrogenase subunit 1, isolate Ppoe1969
FN643248.1	Trachops cirrhosus	Trachops cirrhosus mitochondrial partial ND1 gene for NADH dehydrogenase subunit 1, isolate Tcir2055
FN643249.1	Uroderma bilobatum	Uroderma bilobatum mitochondrial partial ND1 gene for NADH dehydrogenase subunit 1, isolate Ubil5423
FR848486.1	Eptesicus gobiensis	Eptesicus gobiensis partial ND1 gene for NADH dehydrogenase subunit 1, isolate Egob4752
FR848487.1	Eptesicus gobiensis	Eptesicus gobiensis partial ND1 gene for NADH dehydrogenase subunit 1, isolate Egob4740
FR848489.1	Eptesicus gobiensis	Eptesicus gobiensis partial ND1 gene for NADH dehydrogenase subunit 1, isolate Egob4750
FR848491.1	Eptesicus gobiensis	Eptesicus gobiensis partial ND1 gene for NADH dehydrogenase subunit 1, isolate Egob6050
FR848495.1	Eptesicus serotinus turcomanus	Eptesicus serotinus turcomanus partial ND1 gene for NADH dehydrogenase subunit 1, isolate Eser5460
FR848496.1	Hypsugo alaschanicus	Hypsugo alaschanicus partial ND1 gene for NADH dehydrogenase subunit 1, isolate Hala4768
FR848497.1	Hypsugo alaschanicus	Hypsugo alaschanicus partial ND1 gene for NADH dehydrogenase subunit 1, isolate Hala4769
FR848498.1	Hypsugo alaschanicus	Hypsugo alaschanicus partial ND1 gene for NADH dehydrogenase subunit 1, isolate Hala4770
FR848508.1	Myotis ikonnikovi	Myotis ikonnikovi partial ND1 gene for NADH dehydrogenase subunit 1, isolate Miko4600
FR848509.1	Myotis ikonnikovi	Myotis ikonnikovi partial ND1 gene for NADH dehydrogenase subunit 1, isolate Miko4603
FR848519.1	Myotis aurascens	Myotis aurascens partial ND1 gene for NADH dehydrogenase subunit 1, isolate MspB4602
FR848522.1	Myotis aurascens	Myotis aurascens partial ND1 gene for NADH dehydrogenase subunit 1, isolate MspB4742
FR848524.1	Myotis aurascens	Myotis aurascens partial ND1 gene for NADH dehydrogenase subunit 1, isolate MspB4744
FR848526.1	Myotis aurascens	Myotis aurascens partial ND1 gene for NADH dehydrogenase subunit 1, isolate MspB4746
FR848528.1	Myotis aurascens	Myotis aurascens partial ND1 gene for NADH dehydrogenase subunit 1, isolate MspB4749
FR848530.1	Myotis aurascens	Myotis aurascens partial ND1 gene for NADH dehydrogenase subunit 1, isolate MspB4756
FR848535.1	Myotis aurascens	Myotis aurascens partial ND1 gene for NADH dehydrogenase subunit 1, isolate MspB4761
FR848536.1	Myotis aurascens	Myotis aurascens partial ND1 gene for NADH dehydrogenase subunit 1, isolate MspB4763
FR848557.1	Plecotus kozlovi	Plecotus kozlovi partial ND1 gene for NADH dehydrogenase subunit 1, isolate Pkoz5419
FR848563.1	Plecotus ognevi	Plecotus ognevi partial ND1 gene for NADH dehydrogenase subunit 1, isolate Pogn5045
FR848564.1	Plecotus ognevi	Plecotus ognevi partial ND1 gene for NADH dehydrogenase subunit 1, isolate Pogn5882
FR848566.1	Plecotus ognevi	Plecotus ognevi partial ND1 gene for NADH dehydrogenase subunit 1, isolate Pogn6053
FR848567.1	Plecotus ognevi	Plecotus ognevi partial ND1 gene for NADH dehydrogenase subunit 1, isolate Pogn6060
FR848569.1	Plecotus ognevi	Plecotus ognevi partial partial ND1 gene for NADH dehydrogenase subunit 1, isolate Pogn5420
FR848570.1	Plecotus ognevi	Plecotus ognevi partial partial ND1 gene for NADH dehydrogenase subunit 1, isolate Pogn6052
FR848571.1	Plecotus strelkovi	Plecotus strelkovi partial ND1 gene for NADH dehydrogenase subunit 1, isolate Pstr5044
FR848572.1	Plecotus turkmenicus	Plecotus turkmenicus partial ND1 gene for NADH dehydrogenase subunit 1, isolate PturKiwi
FR848575.1	Vespertilio murinus	Vespertilio murinus partial ND1 gene for NADH dehydrogenase subunit 1, isolate Vmur4738
FR848576.1	Vespertilio murinus	Vespertilio murinus partial ND1 gene for NADH dehydrogenase subunit 1, isolate Vmur4739
FR856665.1	Myotis bechsteinii	Myotis bechsteinii mitochondrial partial COI gene for cytochrome oxidase subunit 1, specimen voucher MIBZPL01283
FR856678.1	Myotis capaccinii	Myotis capaccinii mitochondrial partial COI gene for cytochrome oxidase subunit 1, specimen voucher MIBZPL01181
FR856705.1	Myotis myotis	Myotis myotis mitochondrial partial COI gene for cytochrome oxidase subunit 1, specimen voucher MIBZPL01339
FR856730.1	Myotis nattereri	Myotis nattereri mitochondrial partial COI gene for cytochrome oxidase subunit 1, specimen voucher MIBZPL01324
FR856731.1	Myotis nattereri	Myotis nattereri mitochondrial partial COI gene for cytochrome oxidase subunit 1, specimen voucher MIBZPL01347
FR856801.1	Pipistrellus sp. MIBZPL02288	Pipistrellus sp. MIBZPL02288 mitochondrial partial COI gene for cytochrome oxidase subunit 1, specimen voucher MIBZPL02288
FR856805.1	Plecotus auritus	Plecotus auritus mitochondrial partial COI gene for cytochrome oxidase subunit 1, specimen voucher MIBZPL01227
FR856808.1	Plecotus auritus	Plecotus auritus mitochondrial partial COI gene for cytochrome oxidase subunit 1, specimen voucher MIBZPL01276
FR856812.1	Plecotus austriacus	Plecotus austriacus mitochondrial partial COI gene for cytochrome oxidase subunit 1, specimen voucher MIBZPL01497
FR856817.1	Plecotus sardus	Plecotus sardus mitochondrial partial COI gene for cytochrome oxidase subunit 1, specimen voucher MIBZPL01575
FR856822.1	Plecotus sp. MIBZPL00270	Plecotus sp. MIBZPL00270 mitochondrial partial COI gene for cytochrome oxidase subunit 1, specimen voucher MIBZPL00270
FR856837.2	Rhinolophus hipposideros	Rhinolophus hipposideros mitochondrial partial COI gene for cytochrome oxidase subunit 1, specimen voucher MIBZPL00359
FR856847.1	Myotis nattereri	Myotis nattereri mitochondrial partial cyt b gene for cytochrome b, specimen voucher MIBZPL01324
GQ168899.1	Murina suilla	Murina suilla NADH dehydrogenase subunit 1 (ND1) gene, complete cds; mitochondrial
GQ168901.1	Murina puta	Murina puta cytochrome b (cytb) gene, partial cds; mitochondrial
GQ168902.1	Murina florium	Murina florium isolate A cytochrome b (cytb) gene, partial cds; mitochondrial
GQ168903.1	Murina gracilis	Murina gracilis isolate A cytochrome b (cytb) gene, partial cds; mitochondrial
GQ168904.1	Murina tubinaris	Murina tubinaris isolate B cytochrome b (cytb) gene, partial cds; mitochondrial
GQ168905.1	Murina suilla	Murina suilla cytochrome b (cytb) gene, partial cds; mitochondrial
GQ168907.1	Murina aenea	Murina aenea isolate Muae2 cytochrome b (cytb) gene, partial cds; mitochondrial
GQ168908.1	Murina eleryi	Murina eleryi cytochrome b (cytb) gene, partial cds; mitochondrial
GQ168910.1	Murina leucogaster	Murina leucogaster isolate C cytochrome b (cytb) gene, partial cds; mitochondrial
GQ168911.1	Murina peninsularis	Murina peninsularis cytochrome b (cytb) gene, partial cds; mitochondrial
GQ168915.1	Murina tubinaris	Murina tubinaris isolate A cytochrome b (cytb) gene, partial cds; mitochondrial
GQ168916.1	Murina cyclotis	Murina cyclotis isolate A cytochrome b (cytb) gene, partial cds; mitochondrial
GQ168917.1	Murina cyclotis	Murina cyclotis isolate B cytochrome b (cytb) gene, partial cds; mitochondrial
GQ168918.1	Harpiocephalus harpia	Harpiocephalus harpia isolate A cytochrome b (cytb) gene, partial cds; mitochondrial
GQ168920.1	Harpiola isodon	Harpiola isodon isolate A cytochrome b (cytb) gene, partial cds; mitochondrial
GQ168923.1	Harpiocephalus harpia	Harpiocephalus harpia isolate B cytochrome b (cytb) gene, partial cds; mitochondrial
GQ184735.1	Platyrrhinus incarum	Platyrrhinus helleri incarum voucher USNM 584494 cytochrome b (cytb) gene, complete cds; mitochondrial
GQ184736.1	Platyrrhinus incarum	Platyrrhinus helleri incarum voucher USNM AVE12 cytochrome b (cytb) gene, complete cds; mitochondrial
GQ184742.1	Platyrrhinus fusciventris	Platyrrhinus sp. PPMV-2009b voucher USNM 560805 cytochrome b (cytb) gene, complete cds; mitochondrial
GQ257318.1	Rhinolophus pearsonii	Rhinolophus pearsonii haplotype 8 cytochrome b (cytb) gene, complete cds; mitochondrial
GQ257332.1	Rhinolophus pearsonii	Rhinolophus pearsonii haplotype 22 cytochrome b (cytb) gene, complete cds; mitochondrial
GQ257333.1	Rhinolophus pearsonii	Rhinolophus pearsonii haplotype 23 cytochrome b (cytb) gene, complete cds; mitochondrial
GQ257334.1	Rhinolophus pearsonii	Rhinolophus pearsonii haplotype 24 cytochrome b (cytb) gene, complete cds; mitochondrial
GQ257341.1	Rhinolophus pearsonii	Rhinolophus pearsonii haplotype 31 cytochrome b (cytb) gene, complete cds; mitochondrial
GQ257349.1	Rhinolophus pearsonii	Rhinolophus pearsonii haplotype 39 cytochrome b (cytb) gene, complete cds; mitochondrial
GQ257356.1	Rhinolophus pearsonii	Rhinolophus pearsonii haplotype 46 cytochrome b (cytb) gene, complete cds; mitochondrial
GQ257357.1	Rhinolophus pearsonii	Rhinolophus pearsonii haplotype 47 cytochrome b (cytb) gene, complete cds; mitochondrial
GQ257364.1	Rhinolophus pearsonii	Rhinolophus pearsonii haplotype 54 cytochrome b (cytb) gene, complete cds; mitochondrial
GQ272573.1	Eptesicus bottae	Eptesicus bottae haplotype 88637_Kyzylkum cytochrome b (cytb) gene, partial cds; mitochondrial
GQ272580.1	Eptesicus serotinus	Eptesicus serotinus haplotype E.s._R117_Astrakhan cytochrome b (cytb) gene, complete cds; mitochondrial
GQ272583.1	Eptesicus gobiensis	Eptesicus gobiensis haplotype VVR02_07_Tuva cytochrome b (cytb) gene, partial cds; mitochondrial
GQ368686.1	Rhinolophus arcuatus	Rhinolophus arcuatus voucher FMNH:180157 cytochrome b (cytb) gene, partial cds; mitochondrial
GQ368692.1	Rhinolophus arcuatus	Rhinolophus arcuatus voucher FMNH:180163 cytochrome b (cytb) gene, partial cds; mitochondrial
GQ375748.1	Saccolaimus saccolaimus	Saccolaimus saccolaimus voucher Queensland Museum U5763 cytochrome b (cytb) gene, partial cds; mitochondrial
GQ375749.1	Saccolaimus saccolaimus	Saccolaimus saccolaimus voucher Queensland Museum U5760 cytochrome b (cytb) gene, partial cds; mitochondrial
GQ375750.1	Saccolaimus saccolaimus	Saccolaimus saccolaimus voucher Northern Territory Museum JM3739 cytochrome b (cytb) gene, partial cds; mitochondrial
GQ375751.1	Saccolaimus saccolaimus	Saccolaimus saccolaimus voucher Northern Territory Museum JM3743 cytochrome b (cytb) gene, partial cds; mitochondrial
GQ375753.1	Saccolaimus flaviventris	Saccolaimus flaviventris voucher Queensland Museum U5238 cytochrome b (cytb) gene, partial cds; mitochondrial
GQ375754.1	Saccolaimus flaviventris	Saccolaimus flaviventris voucher Queensland Museum U5250 cytochrome b (cytb) gene, partial cds; mitochondrial
GQ410213.1	Ptenochirus wetmorei	Megaerops wetmorei voucher FMNH 146669 cytochrome b (Cytb) gene, complete cds; mitochondrial
GQ410214.1	Megaerops ecaudatus	Megaerops ecaudatus voucher ROM 113028 cytochrome b (Cytb) gene, complete cds; mitochondrial
GQ410215.1	Megaerops kusnotoi	Megaerops kusnotoi voucher ROM 101944 cytochrome b (Cytb) gene, complete cds; mitochondrial
GQ410216.1	Penthetor lucasi	Penthetor lucasi voucher ROM 102183 cytochrome b (Cytb) gene, complete cds; mitochondrial
GQ410217.1	Latidens salimalii	Latidens salimalii voucher 126433 cytochrome b (Cytb) gene, complete cds; mitochondrial
GQ410218.1	Aethalops alecto	Aethalops alecto voucher ROM 102164 cytochrome b (Cytb) gene, complete cds; mitochondrial
GQ410219.1	Aethalops alecto	Aethalops alecto voucher ROM 102176 cytochrome b (Cytb) gene, complete cds; mitochondrial
GQ410220.1	Chironax melanocephalus	Chironax melanocephalus voucher ROM 101945 cytochrome b (Cytb) gene, complete cds; mitochondrial
GQ410222.1	Alionycteris paucidentata	Alionycteris paucidentata voucher FMNH 148099 cytochrome b (Cytb) gene, complete cds; mitochondrial
GQ410223.1	Otopteropus cartilagonodus	Otopteropus cartilagonodus voucher FMNH 175388 cytochrome b (Cytb) gene, complete cds; mitochondrial
GQ410224.1	Otopteropus cartilagonodus	Otopteropus cartilagonodus voucher FMNH 175391 cytochrome b (Cytb) gene, complete cds; mitochondrial
GQ410226.1	Haplonycteris fischeri	Haplonycteris fischeri voucher FMNH 146632 cytochrome b (Cytb) gene, complete cds; mitochondrial
GQ410227.1	Balionycteris maculata	Balionycteris maculata voucher ROM 102014 cytochrome b (Cytb) gene, complete cds; mitochondrial
GQ410230.1	Dyacopterus spadiceus	Dyacopterus spadiceus voucher ROM 102017 cytochrome b (Cytb) gene, complete cds; mitochondrial
GQ410231.1	Acerodon celebensis	Acerodon celebensis voucher AMNH 272877 cytochrome b (Cytb) gene, complete cds; mitochondrial
GQ424029.1	Nyctinomops aurispinosus	Nyctinomops aurispinosus voucher CRD4550 cytochrome b (cytb) gene, partial cds; mitochondrial
GQ424035.1	Nyctinomops aurispinosus	Nyctinomops aurispinosus voucher M271 cytochrome b (cytb) gene, partial cds; mitochondrial
GQ424040.1	Nyctinomops laticaudatus	Nyctinomops laticaudatus voucher ASK415 cytochrome b (cytb) gene, partial cds; mitochondrial
GQ489112.1	Mops pumilus	Chaerephon pumilus isolate pb3667 cytochrome b-like (cytb) gene, partial sequence; mitochondrial
GQ489155.1	Chaerephon pusillus	Chaerephon pusillus isolate SMG16315 cytochrome b (cytb) gene, partial cds; mitochondrial
GQ489157.1	Mops pumilus	Chaerephon pumilus isolate FMNH192938 cytochrome b (cytb) gene, partial cds; mitochondrial
GQ489167.1	Chaerephon leucogaster	Chaerephon leucogaster isolate FMNH185020 cytochrome b (cytb) gene, partial cds; mitochondrial
GQ489176.1	Chaerephon atsinanana	Chaerephon sp. TTN-2010a isolate FMNH188089 cytochrome b (cytb) gene, partial cds; mitochondrial
GQ861602.1	Artibeus lituratus	Artibeus lituratus voucher TK 56994 cytochrome b (cytb) gene, partial cds; mitochondrial
GQ861603.1	Artibeus lituratus	Artibeus lituratus voucher TK 128697 cytochrome b (cytb) gene, partial cds; mitochondrial
GU116754.1	Myotis goudoti	Myotis goudoti voucher USNM:577068 cytochrome b (CytB) gene, complete cds; mitochondrial
GU116755.1	Myotis goudoti	Myotis goudoti voucher FMNH:175986 cytochrome b (CytB) gene, partial cds; mitochondrial
GU116756.1	Myotis goudoti	Myotis goudoti voucher FMNH:184209 cytochrome b (CytB) gene, complete cds; mitochondrial
GU116760.1	Myotis goudoti	Myotis goudoti voucher FMNH:194581 cytochrome b (CytB) gene, partial cds; mitochondrial
GU116761.1	Myotis goudoti	Myotis goudoti voucher FMNH:194065 cytochrome b (CytB) gene, complete cds; mitochondrial
GU116764.1	Myotis goudoti	Myotis goudoti voucher FMNH:188609 cytochrome b (CytB) gene, complete cds; mitochondrial
GU116765.1	Myotis anjouanensis	Myotis anjouanensis voucher FMNH:194388 cytochrome b (CytB) gene, complete cds; mitochondrial
GU116767.1	Myotis goudoti	Myotis goudoti voucher FMNH:202497 cytochrome b (CytB) gene, complete cds; mitochondrial
GU116768.1	Myotis goudoti	Myotis goudoti voucher FMNH:178603 cytochrome b (CytB) gene, complete cds; mitochondrial
GU116769.1	Myotis goudoti	Myotis goudoti voucher FMNH:194181 cytochrome b (CytB) gene, complete cds; mitochondrial
GU247629.1	Craseonycteris thonglongyai	Craseonycteris thonglongyai isolate Cratho_33 cytochrome b (CYTB) gene, complete cds; tRNA-Thr and tRNA-Pro genes, complete sequence; and D-loop, partial sequence; mitochondrial
GU247631.1	Craseonycteris thonglongyai	Craseonycteris thonglongyai isolate Cratho_37 cytochrome b (CYTB) gene, complete cds; tRNA-Thr and tRNA-Pro genes, complete sequence; and D-loop, partial sequence; mitochondrial
GU247633.1	Craseonycteris thonglongyai	Craseonycteris thonglongyai isolate Cratho_41 cytochrome b (CYTB) gene, complete cds; tRNA-Thr and tRNA-Pro genes, complete sequence; and D-loop, partial sequence; mitochondrial
GU247634.1	Craseonycteris thonglongyai	Craseonycteris thonglongyai isolate Cratho_43 cytochrome b (CYTB) gene, complete cds; tRNA-Thr and tRNA-Pro genes, complete sequence; and D-loop, partial sequence; mitochondrial
GU247639.1	Craseonycteris thonglongyai	Craseonycteris thonglongyai isolate Cratho_53 cytochrome b (CYTB) gene, complete cds; tRNA-Thr and tRNA-Pro genes, complete sequence; and D-loop, partial sequence; mitochondrial
GU247640.1	Craseonycteris thonglongyai	Craseonycteris thonglongyai isolate Cratho_55 cytochrome b (CYTB) gene, complete cds; tRNA-Thr and tRNA-Pro genes, complete sequence; and D-loop, partial sequence; mitochondrial
GU247641.1	Craseonycteris thonglongyai	Craseonycteris thonglongyai isolate Cratho_57 cytochrome b (CYTB) gene, complete cds; tRNA-Thr and tRNA-Pro genes, complete sequence; and D-loop, partial sequence; mitochondrial
GU247646.1	Craseonycteris thonglongyai	Craseonycteris thonglongyai isolate Cratho_67 cytochrome b (CYTB) gene, complete cds; tRNA-Thr and tRNA-Pro genes, complete sequence; and D-loop, partial sequence; mitochondrial
GU247647.1	Craseonycteris thonglongyai	Craseonycteris thonglongyai isolate Cratho_69 cytochrome b (CYTB) gene, complete cds; tRNA-Thr and tRNA-Pro genes, complete sequence; and D-loop, partial sequence; mitochondrial
GU247649.1	Craseonycteris thonglongyai	Craseonycteris thonglongyai isolate Cratho_73 cytochrome b (CYTB) gene, complete cds; tRNA-Thr and tRNA-Pro genes, complete sequence; and D-loop, partial sequence; mitochondrial
GU247651.1	Craseonycteris thonglongyai	Craseonycteris thonglongyai isolate Cratho_77 cytochrome b (CYTB) gene, complete cds; tRNA-Thr and tRNA-Pro genes, complete sequence; and D-loop, partial sequence; mitochondrial
GU247654.1	Craseonycteris thonglongyai	Craseonycteris thonglongyai isolate Cratho_83 cytochrome b (CYTB) gene, complete cds; tRNA-Thr and tRNA-Pro genes, complete sequence; and D-loop, partial sequence; mitochondrial
GU247655.1	Craseonycteris thonglongyai	Craseonycteris thonglongyai isolate Cratho_85 cytochrome b (CYTB) gene, complete cds; tRNA-Thr and tRNA-Pro genes, complete sequence; and D-loop, partial sequence; mitochondrial
GU247657.1	Craseonycteris thonglongyai	Craseonycteris thonglongyai isolate Cratho_89 cytochrome b (CYTB) gene, complete cds; tRNA-Thr and tRNA-Pro genes, complete sequence; and D-loop, partial sequence; mitochondrial
GU247660.1	Craseonycteris thonglongyai	Craseonycteris thonglongyai isolate Cratho_95 cytochrome b (CYTB) gene, complete cds; tRNA-Thr and tRNA-Pro genes, complete sequence; and D-loop, partial sequence; mitochondrial
GU247661.1	Craseonycteris thonglongyai	Craseonycteris thonglongyai isolate Cratho_97 cytochrome b (CYTB) gene, complete cds; tRNA-Thr and tRNA-Pro genes, complete sequence; and D-loop, partial sequence; mitochondrial
GU247664.1	Craseonycteris thonglongyai	Craseonycteris thonglongyai isolate Cratho_103 cytochrome b (CYTB) gene, complete cds; tRNA-Thr and tRNA-Pro genes, complete sequence; and D-loop, partial sequence; mitochondrial
GU247665.1	Craseonycteris thonglongyai	Craseonycteris thonglongyai isolate Cratho_105 cytochrome b (CYTB) gene, complete cds; tRNA-Thr and tRNA-Pro genes, complete sequence; and D-loop, partial sequence; mitochondrial
GU247666.1	Craseonycteris thonglongyai	Craseonycteris thonglongyai isolate Cratho_107 cytochrome b (CYTB) gene, complete cds; tRNA-Thr and tRNA-Pro genes, complete sequence; and D-loop, partial sequence; mitochondrial
GU247667.1	Craseonycteris thonglongyai	Craseonycteris thonglongyai isolate Cratho_109 cytochrome b (CYTB) gene, complete cds; tRNA-Thr and tRNA-Pro genes, complete sequence; and D-loop, partial sequence; mitochondrial
GU247668.1	Craseonycteris thonglongyai	Craseonycteris thonglongyai isolate Cratho_111 cytochrome b (CYTB) gene, complete cds; tRNA-Thr and tRNA-Pro genes, complete sequence; and D-loop, partial sequence; mitochondrial
GU247675.1	Craseonycteris thonglongyai	Craseonycteris thonglongyai isolate Cratho_125 cytochrome b (CYTB) gene, complete cds; tRNA-Thr and tRNA-Pro genes, complete sequence; and D-loop, partial sequence; mitochondrial
GU247677.1	Craseonycteris thonglongyai	Craseonycteris thonglongyai isolate Cratho_129 cytochrome b (CYTB) gene, complete cds; tRNA-Thr and tRNA-Pro genes, complete sequence; and D-loop, partial sequence; mitochondrial
GU247679.1	Craseonycteris thonglongyai	Craseonycteris thonglongyai isolate Cratho_133 cytochrome b (CYTB) gene, complete cds; tRNA-Thr and tRNA-Pro genes, complete sequence; and D-loop, partial sequence; mitochondrial
GU247680.1	Craseonycteris thonglongyai	Craseonycteris thonglongyai isolate Cratho_135 cytochrome b (CYTB) gene, complete cds; tRNA-Thr and tRNA-Pro genes, complete sequence; and D-loop, partial sequence; mitochondrial
GU247682.1	Craseonycteris thonglongyai	Craseonycteris thonglongyai isolate Cratho_139 cytochrome b (CYTB) gene, complete cds; tRNA-Thr and tRNA-Pro genes, complete sequence; and D-loop, partial sequence; mitochondrial
GU247689.1	Craseonycteris thonglongyai	Craseonycteris thonglongyai isolate Cratho_14 cytochrome b (CYTB) gene, complete cds; tRNA-Thr and tRNA-Pro genes, complete sequence; and D-loop, partial sequence; mitochondrial
GU247691.1	Craseonycteris thonglongyai	Craseonycteris thonglongyai isolate Cratho_18 cytochrome b (CYTB) gene, complete cds; tRNA-Thr and tRNA-Pro genes, complete sequence; and D-loop, partial sequence; mitochondrial
GU247694.1	Craseonycteris thonglongyai	Craseonycteris thonglongyai isolate Cratho_24 cytochrome b (CYTB) gene, complete cds; tRNA-Thr and tRNA-Pro genes, complete sequence; and D-loop, partial sequence; mitochondrial
GU247696.1	Craseonycteris thonglongyai	Craseonycteris thonglongyai isolate Cratho_28 cytochrome b (CYTB) gene, complete cds; tRNA-Thr and tRNA-Pro genes, complete sequence; and D-loop, partial sequence; mitochondrial
GU247697.1	Craseonycteris thonglongyai	Craseonycteris thonglongyai isolate Cratho_30 cytochrome b (CYTB) gene, complete cds; tRNA-Thr and tRNA-Pro genes, complete sequence; and D-loop, partial sequence; mitochondrial
GU247700.1	Craseonycteris thonglongyai	Craseonycteris thonglongyai isolate Cratho_36 cytochrome b (CYTB) gene, complete cds; tRNA-Thr and tRNA-Pro genes, complete sequence; and D-loop, partial sequence; mitochondrial
GU247701.1	Craseonycteris thonglongyai	Craseonycteris thonglongyai isolate Cratho_38 cytochrome b (CYTB) gene, complete cds; tRNA-Thr and tRNA-Pro genes, complete sequence; and D-loop, partial sequence; mitochondrial
GU247702.1	Craseonycteris thonglongyai	Craseonycteris thonglongyai isolate Cratho_40 cytochrome b (CYTB) gene, complete cds; tRNA-Thr and tRNA-Pro genes, complete sequence; and D-loop, partial sequence; mitochondrial
GU247706.1	Craseonycteris thonglongyai	Craseonycteris thonglongyai isolate Cratho_48 cytochrome b (CYTB) gene, complete cds; tRNA-Thr and tRNA-Pro genes, complete sequence; and D-loop, partial sequence; mitochondrial
GU247707.1	Craseonycteris thonglongyai	Craseonycteris thonglongyai isolate Cratho_50 cytochrome b (CYTB) gene, complete cds; tRNA-Thr and tRNA-Pro genes, complete sequence; and D-loop, partial sequence; mitochondrial
GU247708.1	Craseonycteris thonglongyai	Craseonycteris thonglongyai isolate Cratho_52 cytochrome b (CYTB) gene, complete cds; tRNA-Thr and tRNA-Pro genes, complete sequence; and D-loop, partial sequence; mitochondrial
GU247711.1	Craseonycteris thonglongyai	Craseonycteris thonglongyai isolate Cratho_58 cytochrome b (CYTB) gene, complete cds; tRNA-Thr and tRNA-Pro genes, complete sequence; and D-loop, partial sequence; mitochondrial
GU247713.1	Craseonycteris thonglongyai	Craseonycteris thonglongyai isolate Cratho_62 cytochrome b (CYTB) gene, complete cds; tRNA-Thr and tRNA-Pro genes, complete sequence; and D-loop, partial sequence; mitochondrial
GU247717.1	Craseonycteris thonglongyai	Craseonycteris thonglongyai isolate Cratho_70 cytochrome b (CYTB) gene, complete cds; tRNA-Thr and tRNA-Pro genes, complete sequence; and D-loop, partial sequence; mitochondrial
GU247718.1	Craseonycteris thonglongyai	Craseonycteris thonglongyai isolate Cratho_72 cytochrome b (CYTB) gene, complete cds; tRNA-Thr and tRNA-Pro genes, complete sequence; and D-loop, partial sequence; mitochondrial
GU247720.1	Craseonycteris thonglongyai	Craseonycteris thonglongyai isolate Cratho_76 cytochrome b (CYTB) gene, complete cds; tRNA-Thr and tRNA-Pro genes, complete sequence; and D-loop, partial sequence; mitochondrial
GU247721.1	Craseonycteris thonglongyai	Craseonycteris thonglongyai isolate Cratho_78 cytochrome b (CYTB) gene, complete cds; tRNA-Thr and tRNA-Pro genes, complete sequence; and D-loop, partial sequence; mitochondrial
GU247722.1	Craseonycteris thonglongyai	Craseonycteris thonglongyai isolate Cratho_80 cytochrome b (CYTB) gene, complete cds; tRNA-Thr and tRNA-Pro genes, complete sequence; and D-loop, partial sequence; mitochondrial
GU247723.1	Craseonycteris thonglongyai	Craseonycteris thonglongyai isolate Cratho_82 cytochrome b (CYTB) gene, complete cds; tRNA-Thr and tRNA-Pro genes, complete sequence; and D-loop, partial sequence; mitochondrial
GU247724.1	Craseonycteris thonglongyai	Craseonycteris thonglongyai isolate Cratho_84 cytochrome b (CYTB) gene, complete cds; tRNA-Thr and tRNA-Pro genes, complete sequence; and D-loop, partial sequence; mitochondrial
[truncated: 4,085 more rows]

## Sheet: Rodentia
accession	host species	header
KM497425.1	Rattus losea	Rattus losea strain 48 cytochrome c oxidase subunit I (COI) gene, partial cds; mitochondrial
MN019581.1	Oligoryzomys nigripes	Oligoryzomys nigripes voucher MN62158 cytochrome c oxidase subunit I (COI) gene, partial cds; mitochondrial
MN019580.1	Oligoryzomys nigripes	Oligoryzomys nigripes voucher MN62122 cytochrome c oxidase subunit I (COI) gene, partial cds; mitochondrial
MN019579.1	Oligoryzomys nigripes	Oligoryzomys nigripes voucher MN62108 cytochrome c oxidase subunit I (COI) gene, partial cds; mitochondrial
MN019578.1	Oligoryzomys nigripes	Oligoryzomys nigripes voucher MN66157 cytochrome c oxidase subunit I (COI) gene, partial cds; mitochondrial
MN019576.1	Oligoryzomys nigripes	Oligoryzomys nigripes voucher MN66154 cytochrome c oxidase subunit I (COI) gene, partial cds; mitochondrial
MN019575.1	Oligoryzomys nigripes	Oligoryzomys nigripes voucher MN66148 cytochrome c oxidase subunit I (COI) gene, partial cds; mitochondrial
MN019574.1	Oligoryzomys moojeni	Oligoryzomys moojeni voucher MN50311 cytochrome c oxidase subunit I (COI) gene, partial cds; mitochondrial
MN019573.1	Oligoryzomys moojeni	Oligoryzomys moojeni voucher MN50378 cytochrome c oxidase subunit I (COI) gene, partial cds; mitochondrial
MN019572.1	Oligoryzomys moojeni	Oligoryzomys moojeni voucher MN50308 cytochrome c oxidase subunit I (COI) gene, partial cds; mitochondrial
MN019571.1	Oligoryzomys moojeni	Oligoryzomys moojeni voucher MN50319 cytochrome c oxidase subunit I (COI) gene, partial cds; mitochondrial
MN019569.1	Oligoryzomys flavescens	Oligoryzomys flavescens voucher MN62161 cytochrome c oxidase subunit I (COI) gene, partial cds; mitochondrial
MN015595.1	Oligoryzomys nigripes	Oligoryzomys nigripes voucher MN74932 cytochrome c oxidase subunit I (COI) gene, partial cds; mitochondrial
MN015589.1	Oligoryzomys nigripes	Oligoryzomys nigripes voucher LBCE1849 cytochrome c oxidase subunit I (COI) gene, partial cds; mitochondrial
MN015587.1	Oligoryzomys nigripes	Oligoryzomys nigripes voucher LBCE1409 cytochrome c oxidase subunit I (COI) gene, partial cds; mitochondrial
MN015586.1	Oligoryzomys nigripes	Oligoryzomys nigripes voucher CRB1973 cytochrome c oxidase subunit I (COI) gene, partial cds; mitochondrial
MN015585.1	Oligoryzomys nigripes	Oligoryzomys nigripes voucher MN81644 cytochrome c oxidase subunit I (COI) gene, partial cds; mitochondrial
MN015520.1	Oligoryzomys messorius	Oligoryzomys messorius voucher M829 cytochrome c oxidase subunit I (COI) gene, partial cds; mitochondrial
LC456222.1	Tokudaia osimensis	Tokudaia osimensis mitochondrial COI gene for cytochrome c oxidase subunit 1, partial cds
MZ900989.1	Bandicota indica	Bandicota indica strain INR20-09 cytochrome c oxidase subunit I (COX1) gene, partial cds; mitochondrial
MZ900987.1	Rattus tiomanicus	Rattus tiomanicus strain INR20-07 cytochrome c oxidase subunit I (COX1) gene, partial cds; mitochondrial
OL639152.1	Apodemus chejuensis	Apodemus chejuensis voucher NSMK-MM-190100008 cytochrome c oxidase subunit I (COX1) gene, partial cds; mitochondrial
MH449586.1	Jaculus orientalis	Jaculus orientalis isolate A-27-mk16 cytochrome c oxidase subunit I (COI) gene, partial cds; mitochondrial
MH449585.1	Jaculus jaculus	Jaculus jaculus isolate A-26-mk8 cytochrome c oxidase subunit I (COI) gene, partial cds; mitochondrial
MH449584.1	Allactaga major	Allactaga major isolate A-25-mk70 cytochrome c oxidase subunit I (COI) gene, partial cds; mitochondrial
MH449581.1	Scarturus tetradactyla	Scarturus tetradactyla isolate A-22-mk12 cytochrome c oxidase subunit I (COI) gene, partial cds; mitochondrial
MH449579.1	Allactaga sp. A-20-mk1	Allactaga sp. A-20-mk1 cytochrome c oxidase subunit I (COI) gene, partial cds; mitochondrial
MH449573.1	Allactaga severtzovi	Allactaga severtzovi isolate A-14-mk31 cytochrome c oxidase subunit I (COI) gene, partial cds; mitochondrial
MH449572.1	Allactaga severtzovi	Allactaga severtzovi isolate A-13-mk30 cytochrome c oxidase subunit I (COI) gene, partial cds; mitochondrial
KF856219.1	Callosciurus sp. 1 MG-2013	Callosciurus sp. 1 MG-2013 isolate EMiD cytochrome c oxidase subunit I (COI) gene, partial cds; mitochondrial
MZ895172.1	Bandicota indica	Bandicota indica isolate Y18 cytochrome c oxidase subunit I (COX1) gene, partial cds; mitochondrial
MZ895168.1	Rattus losea	Rattus losea isolate Y27 cytochrome c oxidase subunit I (COX1) gene, partial cds; mitochondrial
JQ322907.1	Ctenomys lami	Ctenomys lami isolate COI9 cytochrome c oxidase subunit I (COX1) gene, partial cds; mitochondrial
JQ322905.1	Ctenomys lami	Ctenomys lami isolate COI7 cytochrome c oxidase subunit I (COX1) gene, partial cds; mitochondrial
MW369183.1	Taenia sp. Rhombomys opimus	Taenia sp. Rhombomys opimus isolate DSS44NY cytochrome c oxidase subunit I (COX1) gene, partial cds; mitochondrial
MH713739.1	Cricetomys gambianus	Cricetomys gambianus bio-material ZFMK-DNA-0171661910 cytochrome c oxidase subunit 1 (COI) gene, partial cds; mitochondrial
MH713738.1	Uranomys ruddi	Uranomys ruddi bio-material ZFMK-DNA-0171661911 cytochrome c oxidase subunit 1 (COI) gene, partial cds; mitochondrial
MH713737.1	Lemniscomys striatus	Lemniscomys striatus bio-material ZFMK-DNA-0171661912 cytochrome c oxidase subunit 1 (COI) gene, partial cds; mitochondrial
MH713736.1	Mus setulosus	Mus setulosus bio-material ZFMK-DNA-0171661913 cytochrome c oxidase subunit 1 (COI) gene, partial cds; mitochondrial
MH713733.1	Lophuromys sikapusi	Lophuromys sikapusi bio-material ZFMK-DNA-0171661916 cytochrome c oxidase subunit 1 (COI) gene, partial cds; mitochondrial
MH713732.1	Mastomys erythroleucus	Mastomys erythroleucus bio-material ZFMK-DNA-0171661917 cytochrome c oxidase subunit 1 (COI) gene, partial cds; mitochondrial
MH713728.1	Hylomyscus simus	Hylomyscus simus bio-material ZFMK-DNA-0171606058 cytochrome c oxidase subunit 1 (COI) gene, partial cds; mitochondrial
MH713727.1	Gerbilliscus kempi	Gerbilliscus kempi bio-material ZFMK-DNA-0171606057 cytochrome c oxidase subunit 1 (COI) gene, partial cds; mitochondrial
MH713726.1	Praomys rostratus	Praomys rostratus bio-material ZFMK-DNA-0171606056 cytochrome c oxidase subunit 1 (COI) gene, partial cds; mitochondrial
MH713709.1	Cricetomys gambianus	Cricetomys gambianus bio-material ZFMK-DNA-0171606071 cytochrome c oxidase subunit 1 (COI) gene, partial cds; mitochondrial
DQ019103.1	Leopoldamys sabanus	Leopoldamys sabanus voucher CMNH102138 tRNA-Ser and tRNA-Asp genes, complete sequence; cytochrome c oxidase subunit II gene, complete cds; tRNA-Lys gene, complete sequence; and ATPase 8 gene, partial cds; mitochondrial
MN031012.1	Oligoryzomys moojeni	Oligoryzomys moojeni voucher MN50318 cytochrome c oxidase subunit I (COI) gene, complete cds; mitochondrial
MN019627.1	Oligoryzomys nigripes	Oligoryzomys nigripes voucher SVS228 cytochrome c oxidase subunit I (COI) gene, partial cds; mitochondrial
MN019626.1	Oligoryzomys nigripes	Oligoryzomys nigripes voucher SVS193 cytochrome c oxidase subunit I (COI) gene, partial cds; mitochondrial
MN019625.1	Oligoryzomys nigripes	Oligoryzomys nigripes voucher SVS191 cytochrome c oxidase subunit I (COI) gene, partial cds; mitochondrial
MN019624.1	Oligoryzomys nigripes	Oligoryzomys nigripes voucher SVS168 cytochrome c oxidase subunit I (COI) gene, partial cds; mitochondrial
MN019623.1	Oligoryzomys nigripes	Oligoryzomys nigripes voucher LMT311 cytochrome c oxidase subunit I (COI) gene, partial cds; mitochondrial
MN019622.1	Oligoryzomys nigripes	Oligoryzomys nigripes voucher LMT303 cytochrome c oxidase subunit I (COI) gene, partial cds; mitochondrial
MN019621.1	Oligoryzomys nigripes	Oligoryzomys nigripes voucher LMT302 cytochrome c oxidase subunit I (COI) gene, partial cds; mitochondrial
MN019620.1	Oligoryzomys nigripes	Oligoryzomys nigripes voucher LMT298 cytochrome c oxidase subunit I (COI) gene, partial cds; mitochondrial
MN019619.1	Oligoryzomys mattogrossae	Oligoryzomys mattogrossae voucher LBCE5720 cytochrome c oxidase subunit I (COI) gene, partial cds; mitochondrial
MN019616.1	Oligoryzomys nigripes	Oligoryzomys nigripes voucher LBCE1848 cytochrome c oxidase subunit I (COI) gene, partial cds; mitochondrial
MN019615.1	Oligoryzomys nigripes	Oligoryzomys nigripes voucher LBCE1845 cytochrome c oxidase subunit I (COI) gene, partial cds; mitochondrial
MN019614.1	Oligoryzomys nigripes	Oligoryzomys nigripes voucher LBCE1828 cytochrome c oxidase subunit I (COI) gene, partial cds; mitochondrial
MN019613.1	Oligoryzomys nigripes	Oligoryzomys nigripes voucher LBCE1827 cytochrome c oxidase subunit I (COI) gene, partial cds; mitochondrial
MN019612.1	Oligoryzomys nigripes	Oligoryzomys nigripes voucher LBCE1661 cytochrome c oxidase subunit I (COI) gene, partial cds; mitochondrial
MN019611.1	Oligoryzomys nigripes	Oligoryzomys nigripes voucher LBCE1660 cytochrome c oxidase subunit I (COI) gene, partial cds; mitochondrial
MN019610.1	Oligoryzomys nigripes	Oligoryzomys nigripes voucher LBCE1658 cytochrome c oxidase subunit I (COI) gene, partial cds; mitochondrial
MN019608.1	Oligoryzomys nigripes	Oligoryzomys nigripes voucher LBCE1357 cytochrome c oxidase subunit I (COI) gene, partial cds; mitochondrial
MN019607.1	Oligoryzomys nigripes	Oligoryzomys nigripes voucher LBCE1356 cytochrome c oxidase subunit I (COI) gene, partial cds; mitochondrial
MN019605.1	Oligoryzomys mattogrossae	Oligoryzomys mattogrossae voucher CRB747 cytochrome c oxidase subunit I (COI) gene, partial cds; mitochondrial
MN019602.1	Oligoryzomys mattogrossae	Oligoryzomys mattogrossae voucher CRB2793 cytochrome c oxidase subunit I (COI) gene, partial cds; mitochondrial
MN019601.1	Oligoryzomys mattogrossae	Oligoryzomys mattogrossae voucher CRB2788 cytochrome c oxidase subunit I (COI) gene, partial cds; mitochondrial
MN019600.1	Oligoryzomys nigripes	Oligoryzomys nigripes voucher CRB1986 cytochrome c oxidase subunit I (COI) gene, partial cds; mitochondrial
MN019599.1	Oligoryzomys utiaritensis	Oligoryzomys utiaritensis voucher MN75599 cytochrome c oxidase subunit I (COI) gene, partial cds; mitochondrial
MN019597.1	Oligoryzomys stramineus	Oligoryzomys stramineus voucher MN46409 cytochrome c oxidase subunit I (COI) gene, partial cds; mitochondrial
MN019595.1	Oligoryzomys rupestris	Oligoryzomys rupestris voucher MN50325 cytochrome c oxidase subunit I (COI) gene, partial cds; mitochondrial
MN019593.1	Oligoryzomys nigripes	Oligoryzomys nigripes voucher MN69935 cytochrome c oxidase subunit I (COI) gene, partial cds; mitochondrial
MN019592.1	Oligoryzomys nigripes	Oligoryzomys nigripes voucher MN69934 cytochrome c oxidase subunit I (COI) gene, partial cds; mitochondrial
MN019591.1	Oligoryzomys nigripes	Oligoryzomys nigripes voucher MN69932 cytochrome c oxidase subunit I (COI) gene, partial cds; mitochondrial
MN019590.1	Oligoryzomys nigripes	Oligoryzomys nigripes voucher MN69921 cytochrome c oxidase subunit I (COI) gene, partial cds; mitochondrial
MN019589.1	Oligoryzomys nigripes	Oligoryzomys nigripes voucher MN69919 cytochrome c oxidase subunit I (COI) gene, partial cds; mitochondrial
MN019583.1	Oligoryzomys nigripes	Oligoryzomys nigripes voucher MN62162 cytochrome c oxidase subunit I (COI) gene, partial cds; mitochondrial
MH624135.1	Rattus rattus	Rattus rattus cytochrome c oxidase subunit 1 gene, partial cds; mitochondrial
MH624134.1	Rattus norvegicus	Rattus norvegicus cytochrome c oxidase subunit 1 gene, partial cds; mitochondrial
MH624133.1	Rattus ranjiniae	Rattus ranjiniae cytochrome c oxidase subunit 1 gene, partial cds; mitochondrial
KF739971.1	Niviventer sp. 1 LL-2013	Niviventer sp. 1 LL-2013 isolate YN-LC173 cytochrome c oxidase subunit I (COI) gene, partial cds; mitochondrial
KF739965.1	Niviventer sp. 1 LL-2013	Niviventer sp. 1 LL-2013 isolate da20042 cytochrome c oxidase subunit I (COI) gene, partial cds; mitochondrial
KF739960.1	Niviventer sp. 1 LL-2013	Niviventer sp. 1 LL-2013 isolate YN-TC471 cytochrome c oxidase subunit I (COI) gene, partial cds; mitochondrial
KF739959.1	Niviventer sp. 1 LL-2013	Niviventer sp. 1 LL-2013 isolate YN-TC283 cytochrome c oxidase subunit I (COI) gene, partial cds; mitochondrial
KF739958.1	Niviventer sp. 1 LL-2013	Niviventer sp. 1 LL-2013 isolate YN-LC154 cytochrome c oxidase subunit I (COI) gene, partial cds; mitochondrial
KF739953.1	Niviventer sp. 1 LL-2013	Niviventer sp. 1 LL-2013 isolate GZ-XY31 cytochrome c oxidase subunit I (COI) gene, partial cds; mitochondrial
KF739943.1	Niviventer sp. 1 LL-2013	Niviventer sp. 1 LL-2013 isolate YN-ZD619 cytochrome c oxidase subunit I (COI) gene, partial cds; mitochondrial
KF739942.1	Niviventer sp. 1 LL-2013	Niviventer sp. 1 LL-2013 isolate AYD498 cytochrome c oxidase subunit I (COI) gene, partial cds; mitochondrial
MT093550.1	Rhabdomys intermedius	Rhabdomys intermedius voucher I6905 cytochrome c oxidase subunit I (COX1) gene, partial cds; mitochondrial
MT093547.1	Rhabdomys dilectus chakae	Rhabdomys dilectus chakae voucher I4590 cytochrome c oxidase subunit I (COX1) gene, partial cds; mitochondrial
MT093546.1	Rhabdomys dilectus chakae	Rhabdomys dilectus chakae voucher I3762 cytochrome c oxidase subunit I (COX1) gene, partial cds; mitochondrial
MT093545.1	Rhabdomys dilectus chakae	Rhabdomys dilectus chakae voucher I3760 cytochrome c oxidase subunit I (COX1) gene, partial cds; mitochondrial
MT093544.1	Rhabdomys dilectus chakae	Rhabdomys dilectus chakae voucher I306 cytochrome c oxidase subunit I (COX1) gene, partial cds; mitochondrial
MT093543.1	Rhabdomys dilectus chakae	Rhabdomys dilectus chakae voucher I2626 cytochrome c oxidase subunit I (COX1) gene, partial cds; mitochondrial
MT093542.1	Rhabdomys dilectus dilectus	Rhabdomys dilectus dilectus voucher I2382 cytochrome c oxidase subunit I (COX1) gene, partial cds; mitochondrial
MT093540.1	Rhabdomys dilectus chakae	Rhabdomys dilectus chakae voucher I2372 cytochrome c oxidase subunit I (COX1) gene, partial cds; mitochondrial
MT093539.1	Rhabdomys pumilio	Rhabdomys pumilio voucher I2366 cytochrome c oxidase subunit I (COX1) gene, partial cds; mitochondrial
MT093538.1	Rhabdomys dilectus dilectus	Rhabdomys dilectus dilectus voucher I2333 cytochrome c oxidase subunit I (COX1) gene, partial cds; mitochondrial
MT093532.1	Rhabdomys dilectus chakae	Rhabdomys dilectus chakae voucher I2041 cytochrome c oxidase subunit I (COX1) gene, partial cds; mitochondrial
MT093519.1	Rhabdomys dilectus chakae	Rhabdomys dilectus chakae voucher I1217 cytochrome c oxidase subunit I (COX1) gene, partial cds; mitochondrial
MT093517.1	Rhabdomys dilectus chakae	Rhabdomys dilectus chakae voucher I1211 cytochrome c oxidase subunit I (COX1) gene, partial cds; mitochondrial
KY070186.1	Tamias canipes	UNVERIFIED: Tamias canipes isolate DZTM.159 mitochondrion sequence
MG883543.1	Urocitellus undulatus undulatus	Urocitellus undulatus undulatus isolate NK289433 cytochrome c oxidase subunit I (COX1) gene, partial cds; mitochondrial
MG883538.1	Urocitellus undulatus undulatus	Urocitellus undulatus undulatus isolate NK139035 cytochrome c oxidase subunit I (COX1) gene, partial cds; mitochondrial
KU156925.1	Peromyscus polionotus	Peromyscus polionotus isolate GA_106 cytochrome c oxidase subunit III (CO3) gene, partial cds; tRNA-Gly gene, complete sequence; and NADH dehydrogenase subunit 3 (ND3) gene, partial cds; mitochondrial
KU156921.1	Peromyscus maniculatus	Peromyscus maniculatus isolate VZ_86 cytochrome c oxidase subunit III (CO3) gene, partial cds; tRNA-Gly gene, complete sequence; and NADH dehydrogenase subunit 3 (ND3) gene, partial cds; mitochondrial
KU156900.1	Peromyscus maniculatus	Peromyscus maniculatus isolate CA_30 cytochrome c oxidase subunit III (CO3) gene, partial cds; tRNA-Gly gene, complete sequence; and NADH dehydrogenase subunit 3 (ND3) gene, partial cds; mitochondrial
KU156894.1	Peromyscus maniculatus	Peromyscus maniculatus isolate MI_108 cytochrome c oxidase subunit III (CO3) gene, partial cds; tRNA-Gly gene, complete sequence; and NADH dehydrogenase subunit 3 (ND3) gene, partial cds; mitochondrial
KU156893.1	Peromyscus maniculatus	Peromyscus maniculatus isolate CA_39 cytochrome c oxidase subunit III (CO3) gene, partial cds; tRNA-Gly gene, complete sequence; and NADH dehydrogenase subunit 3 (ND3) gene, partial cds; mitochondrial
KU156881.1	Peromyscus maniculatus	Peromyscus maniculatus isolate VA_9 cytochrome c oxidase subunit III (CO3) gene, partial cds; tRNA-Gly gene, complete sequence; and NADH dehydrogenase subunit 3 (ND3) gene, partial cds; mitochondrial
KU156877.1	Peromyscus maniculatus	Peromyscus maniculatus isolate UT_61 cytochrome c oxidase subunit III (CO3) gene, partial cds; tRNA-Gly gene, complete sequence; and NADH dehydrogenase subunit 3 (ND3) gene, partial cds; mitochondrial
KU156876.1	Peromyscus maniculatus	Peromyscus maniculatus isolate CA_96 cytochrome c oxidase subunit III (CO3) gene, partial cds; tRNA-Gly gene, complete sequence; and NADH dehydrogenase subunit 3 (ND3) gene, partial cds; mitochondrial
GU938966.1	Rhagomys rufescens	Rhagomys rufescens voucher 9921 cytochrome oxidase subunit I-like (COI) gene, partial sequence; mitochondrial
GU938963.1	Juliomys pictipes	Juliomys pictipes voucher 9735 cytochrome oxidase subunit I-like (COI) gene, partial sequence; mitochondrial
GU938962.1	Sooretamys angouya	Sooretamys angouya voucher JR196 cytochrome oxidase subunit I-like (COI) gene, partial sequence; mitochondrial
GU938944.1	Calomys expulsus	Calomys expulsus voucher JR405 cytochrome oxidase subunit I-like (COI) gene, partial sequence; mitochondrial
GU938940.1	Calomys sp. LLM-2010a	Calomys sp. LLM-2010a voucher LBCE5556 cytochrome oxidase subunit I-like (COI) gene, partial sequence; mitochondrial
GU938935.1	Calomys tener	Calomys tener voucher CRB2582 cytochrome oxidase subunit I-like (COI) gene, partial sequence; mitochondrial
GU938876.1	Euryoryzomys russatus	Euryoryzomys russatus voucher DG06 cytochrome oxidase subunit I-like (COI) gene, partial sequence; mitochondrial
HM219590.1	Leopoldamys edwardsi	Leopoldamys edwardsi isolate 77 cytochrome c oxidase subunit 1 (COI) gene, partial cds; mitochondrial
HM219588.1	Leopoldamys neilli	Leopoldamys neilli haplotype HCOI16 cytochrome c oxidase subunit 1 (COI) gene, partial cds; mitochondrial
HM219583.1	Leopoldamys neilli	Leopoldamys neilli haplotype HCOI11 cytochrome c oxidase subunit 1 (COI) gene, partial cds; mitochondrial
HM219580.1	Leopoldamys neilli	Leopoldamys neilli haplotype HCOI8 cytochrome c oxidase subunit 1 (COI) gene, partial cds; mitochondrial
HM219579.1	Leopoldamys neilli	Leopoldamys neilli haplotype HCOI7 cytochrome c oxidase subunit 1 (COI) gene, partial cds; mitochondrial
HM219578.1	Leopoldamys neilli	Leopoldamys neilli haplotype HCOI6 cytochrome c oxidase subunit 1 (COI) gene, partial cds; mitochondrial
AB752762.2	Mastomys sp. IN-2012	Mastomys sp. IN-2012 mitochondrial COI gene for cytochrome c oxidase subunit I, partial cds, isolate: 10ZR5#78
AB752542.2	Rodentia sp. IN-2012 (III-2)	Rodentia sp. IN-2012 (III-2) mitochondrial COI gene for cytochrome c oxidase subunit I, partial cds, isolate: 09ZRD#11
AB752540.2	Rodentia sp. IN-2012 (III-1)	Rodentia sp. IN-2012 (III-1) mitochondrial COI gene for cytochrome c oxidase subunit I, partial cds, isolate: 09ZRD#41
AB752532.2	Saccostomus campestris	Saccostomus campestris mitochondrial COI gene for cytochrome c oxidase subunit I, partial cds, isolate: 06ZR8#58
AB752530.2	Steatomys sp. IN-2012	Steatomys sp. IN-2012 mitochondrial COI gene for cytochrome c oxidase subunit I, partial cds, isolate: 10ZRD#11
AB752528.2	Steatomys sp. IN-2012	Steatomys sp. IN-2012 mitochondrial COI gene for cytochrome c oxidase subunit I, partial cds, isolate: 10ZRD#7
AB752519.2	Steatomys sp. IN-2012	Steatomys sp. IN-2012 mitochondrial COI gene for cytochrome c oxidase subunit I, partial cds, isolate: 09ZRD#36
AB752901.3	Gerbillinae sp. IN-2012	Gerbillinae sp. IN-2012 mitochondrial COI gene for cytochrome c oxidase subunit I, partial cds, isolate: 09ZRD#23
AB752782.2	Rodentia sp. IN-2012 (VI)	Rodentia sp. IN-2012 (VI) mitochondrial COI gene for cytochrome c oxidase subunit I, partial cds, isolate: 09ZRD#8
AB752777.2	Rodentia sp. IN-2012 (VI)	Rodentia sp. IN-2012 (VI) mitochondrial COI gene for cytochrome c oxidase subunit I, partial cds, isolate: 06ZR8#74
AB752913.1	Rodentia sp. IN-2012 (X)	Rodentia sp. IN-2012 (X) mitochondrial COI gene for cytochrome c oxidase subunit I, partial cds, isolate: 096ZR8#59
AB752776.1	Lemniscomys sp. IN-2012	Lemniscomys sp. IN-2012 mitochondrial COI gene for cytochrome c oxidase subunit I, partial cds, isolate: 07ZR7#32
AB752750.1	Mastomys sp. IN-2012	Mastomys sp. IN-2012 mitochondrial COI gene for cytochrome c oxidase subunit I, partial cds, isolate: 10ZR5#64
AB752696.1	Mastomys sp. IN-2012	Mastomys sp. IN-2012 mitochondrial COI gene for cytochrome c oxidase subunit I, partial cds, isolate: 09ZR5#34
MW454946.1	Microtus arvalis	Microtus arvalis voucher S42 cytochrome c oxidase subunit I (COX1) gene, partial cds; mitochondrial
MW454936.1	Microtus arvalis	Microtus arvalis voucher S24 cytochrome c oxidase subunit I (COX1) gene, partial cds; mitochondrial
MW454930.1	Microtus arvalis	Microtus arvalis voucher Ardahan10 cytochrome c oxidase subunit I (COX1) gene, partial cds; mitochondrial
MW454921.1	Microtus arvalis	Microtus arvalis voucher Ardahan2 cytochrome c oxidase subunit I (COX1) gene, partial cds; mitochondrial
MW454919.1	Microtus arvalis	Microtus arvalis voucher Erzurum2 cytochrome c oxidase subunit I (COX1) gene, partial cds; mitochondrial
KY033226.1	Echinosciurus colliaei	Echinosciurus colliaei cytochrome c oxidase subunit 1 (COI) gene, partial cds; mitochondrial
JX426129.1	Funisciurus anerythrus	Funisciurus anerythrus isolate ECHI-M6 cytochrome c oxidase subunit 1 (CO1) gene, partial cds; mitochondrial
KR259298.1	Orthogeomys lanius	Orthogeomys lanius isolate 1868 cytochrome c oxidase subunit I (COI) gene, partial cds; mitochondrial
KR259297.1	Orthogeomys grandis	Orthogeomys grandis isolate 1849 cytochrome c oxidase subunit I (COI) gene, partial cds; mitochondrial
KR259296.1	Orthogeomys hispidus	Orthogeomys hispidus isolate 1847 cytochrome c oxidase subunit I (COI) gene, partial cds; mitochondrial
KR259293.1	Orthogeomys hispidus	Orthogeomys hispidus isolate 1832 cytochrome c oxidase subunit I (COI) gene, partial cds; mitochondrial
MW009942.1	Akodon boliviensis	Akodon boliviensis voucher CML11088 cytochrome c oxidase subunit I (COX1) gene, partial cds; mitochondrial
MW009940.1	Akodon caenosus	Akodon caenosus voucher CML9146 cytochrome c oxidase subunit I (COX1) gene, partial cds; mitochondrial
MW009931.1	Akodon polopi	Akodon polopi voucher JJM005 cytochrome c oxidase subunit I (COX1) gene, partial cds; mitochondrial
MW009929.1	Akodon fumeus	Akodon fumeus voucher CML11135 cytochrome c oxidase subunit I (COX1) gene, partial cds; mitochondrial
MW009925.1	Akodon azarae	Akodon azarae voucher CML11170 cytochrome c oxidase subunit I (COX1) gene, partial cds; mitochondrial
MW009924.1	Oxymycterus paramensis	Oxymycterus paramensis voucher CML11496 cytochrome c oxidase subunit I (COX1) gene, partial cds; mitochondrial
MW009922.1	Oxymycterus paramensis	Oxymycterus paramensis voucher CML11497 cytochrome c oxidase subunit I (COX1) gene, partial cds; mitochondrial
MW009917.1	Oxymycterus wayku	Oxymycterus wayku voucher CML11504 cytochrome c oxidase subunit I (COX1) gene, partial cds; mitochondrial
GU254609.1	Peromyscus polionotus	Peromyscus polionotus voucher LL783 cytochrome c oxidase subunit III (Co3) gene, partial cds; tRNA-Gly gene, complete sequence; NADH dehydrogenase subunit 3 (ND3) gene, complete cds; and tRNA-Arg gene, partial sequence; mitochondrial
GU254608.1	Peromyscus californicus	Peromyscus californicus voucher KJN575 cytochrome c oxidase subunit III (Co3) gene, partial cds; tRNA-Gly gene, complete sequence; NADH dehydrogenase subunit 3 (ND3) gene, complete cds; and tRNA-Arg gene, partial sequence; mitochondrial
GU254607.1	Peromyscus maniculatus	Peromyscus maniculatus voucher HEH704 cytochrome c oxidase subunit III (Co3) gene, partial cds; tRNA-Gly gene, complete sequence; NADH dehydrogenase subunit 3 (ND3) gene, complete cds; and tRNA-Arg gene, partial sequence; mitochondrial
GU254606.1	Peromyscus californicus	Peromyscus californicus voucher HEH703 cytochrome c oxidase subunit III (Co3) gene, partial cds; tRNA-Gly gene, complete sequence; NADH dehydrogenase subunit 3 (ND3) gene, complete cds; and tRNA-Arg gene, partial sequence; mitochondrial
GU254605.1	Peromyscus crinitus	Peromyscus crinitus voucher BYU18803 cytochrome c oxidase subunit III (Co3) gene, partial cds; tRNA-Gly gene, complete sequence; NADH dehydrogenase subunit 3 (ND3) gene, complete cds; and tRNA-Arg gene, partial sequence; mitochondrial
GU254603.1	Peromyscus melanophrys	Peromyscus melanophrys voucher TK93076 cytochrome c oxidase subunit III (Co3) gene, partial cds; tRNA-Gly gene, complete sequence; NADH dehydrogenase subunit 3 (ND3) gene, complete cds; and tRNA-Arg gene, partial sequence; mitochondrial
GU254601.1	Peromyscus aztecus	Peromyscus aztecus voucher TK93397 cytochrome c oxidase subunit III (Co3) gene, partial cds; tRNA-Gly gene, complete sequence; NADH dehydrogenase subunit 3 (ND3) gene, complete cds; and tRNA-Arg gene, partial sequence; mitochondrial
GU254600.1	Peromyscus aztecus	Peromyscus aztecus voucher TK93293 cytochrome c oxidase subunit III (Co3) gene, partial cds; tRNA-Gly gene, complete sequence; NADH dehydrogenase subunit 3 (ND3) gene, complete cds; and tRNA-Arg gene, partial sequence; mitochondrial
GU254599.1	Peromyscus leucopus	Peromyscus leucopus voucher TK51942 cytochrome c oxidase subunit III (Co3) gene, partial cds; tRNA-Gly gene, complete sequence; NADH dehydrogenase subunit 3 (ND3) gene, complete cds; and tRNA-Arg gene, partial sequence; mitochondrial
GU254598.1	Peromyscus leucopus	Peromyscus leucopus voucher TK54320 cytochrome c oxidase subunit III (Co3) gene, partial cds; tRNA-Gly gene, complete sequence; NADH dehydrogenase subunit 3 (ND3) gene, complete cds; and tRNA-Arg gene, partial sequence; mitochondrial
GU254597.1	Peromyscus maniculatus	Peromyscus maniculatus voucher JFS39 cytochrome c oxidase subunit III (Co3) gene, partial cds; tRNA-Gly gene, complete sequence; NADH dehydrogenase subunit 3 (ND3) gene, complete cds; and tRNA-Arg gene, partial sequence; mitochondrial
GU254596.1	Peromyscus eremicus	Peromyscus eremicus voucher HEH556 cytochrome c oxidase subunit III (Co3) gene, partial cds; tRNA-Gly gene, complete sequence; NADH dehydrogenase subunit 3 (ND3) gene, complete cds; and tRNA-Arg gene, partial sequence; mitochondrial
GU254595.1	Peromyscus eremicus	Peromyscus eremicus voucher HEH500 cytochrome c oxidase subunit III (Co3) gene, partial cds; tRNA-Gly gene, complete sequence; NADH dehydrogenase subunit 3 (ND3) gene, complete cds; and tRNA-Arg gene, partial sequence; mitochondrial
GU254594.1	Peromyscus crinitus	Peromyscus crinitus voucher HEH630 cytochrome c oxidase subunit III (Co3) gene, partial cds; tRNA-Gly gene, complete sequence; NADH dehydrogenase subunit 3 (ND3) gene, complete cds; and tRNA-Arg gene, partial sequence; mitochondrial
GQ355708.1	Peromyscus polionotus leucocephalus	Peromyscus polionotus leucocephalus isolate SRIBM8 cytochrome c oxidase subunit III gene, partial cds; tRNA-Gly gene, complete sequence; and NADH dehydrogenase subunit 3 gene, partial cds; mitochondrial
MG963133.1	Toromys albiventris	Toromys albiventris cytochrome c oxidase subunit III (COX3) gene, partial cds; mitochondrial
MG963132.1	Toromys rhipidurus	Toromys rhipidurus cytochrome c oxidase subunit III (COX3) gene, partial cds; mitochondrial
MG963131.1	Leiuromys occasius	Leiuromys occasius cytochrome c oxidase subunit III (COX3) gene, partial cds; mitochondrial
MG963130.1	Isothrix pagurus	Isothrix pagurus cytochrome c oxidase subunit III (COX3) gene, partial cds; mitochondrial
MG963129.1	Toromys albiventris	Toromys albiventris cytochrome c oxidase subunit II (COX2) gene, partial cds; mitochondrial
MG963128.1	Toromys rhipidurus	Toromys rhipidurus cytochrome c oxidase subunit II (COX2) gene, partial cds; mitochondrial
MG963127.1	Leiuromys occasius	Leiuromys occasius cytochrome c oxidase subunit II (COX2) gene, partial cds; mitochondrial
MG963126.1	Isothrix pagurus	Isothrix pagurus cytochrome c oxidase subunit II (COX2) gene, partial cds; mitochondrial
MG963125.1	Toromys albiventris	Toromys albiventris cytochrome c oxidase subunit I (COXI) gene, partial cds; mitochondrial
MG963124.1	Toromys rhipidurus	Toromys rhipidurus cytochrome c oxidase subunit I (COXI) gene, partial cds; mitochondrial
MG963123.1	Leiuromys occasius	Leiuromys occasius cytochrome c oxidase subunit I (COXI) gene, partial cds; mitochondrial
MG963122.1	Isothrix pagurus	Isothrix pagurus cytochrome c oxidase subunit I (COXI) gene, partial cds; mitochondrial
KX219871.1	Scarturus toussi	Scarturus toussi voucher ZMFUM2745 cytochrome c oxidase subunit I (COI) gene, partial cds; mitochondrial
KX219849.1	Scarturus elater	Scarturus elater voucher ZMFUM2897 cytochrome c oxidase subunit I (COI) gene, partial cds; mitochondrial
KX219847.1	Scarturus elater	Scarturus elater voucher ZMFUM2862 cytochrome c oxidase subunit I (COI) gene, partial cds; mitochondrial
KX219845.1	Scarturus elater	Scarturus elater voucher ZMFUM2749 cytochrome c oxidase subunit I (COI) gene, partial cds; mitochondrial
AY506565.1	Thomomys monticola	Thomomys monticola cytochrome c oxidase subunit I (COI) gene, partial cds; mitochondrial
AY506564.1	Cratogeomys tylorhinus	Cratogeomys tylorhinus cytochrome c oxidase subunit I (COI) gene, partial cds; mitochondrial
AY506563.1	Cratogeomys gymnurus	Cratogeomys gymnurus cytochrome c oxidase subunit I (COI) gene, partial cds; mitochondrial
MT416479.1	Sciurus anomalus	Sciurus anomalus voucher COI 626 cytochrome c oxidase subunit I (COX1) gene, partial cds; mitochondrial
MH559031.1	Thomomys bottae	Thomomys bottae isolate TAS 916 cytochrome c oxidase subunit 1 (cox1) gene, partial cds; mitochondrial
MH559003.1	Thomomys bottae	Thomomys bottae isolate TAS 826 cytochrome c oxidase subunit 1 (cox1) gene, partial cds; mitochondrial
JQ389082.1	Ctenomys nattereri	Ctenomys nattereri voucher TR1110 cytochrome c oxidase subunit I (COI) gene, partial cds; mitochondrial
JQ389070.1	Ctenomys torquatus	Ctenomys torquatus voucher TR953 cytochrome c oxidase subunit I (COI) gene, partial cds; mitochondrial
JQ389069.1	Ctenomys torquatus	Ctenomys torquatus voucher TR1245 cytochrome c oxidase subunit I (COI) gene, partial cds; mitochondrial
MW009916.1	Oxymycterus rufus	Oxymycterus rufus voucher MACNma242 cytochrome c oxidase subunit I (COX1) gene, partial cds; mitochondrial
MW009914.1	Necromys lactens	Necromys lactens voucher CML8453 cytochrome c oxidase subunit I (COX1) gene, partial cds; mitochondrial
MW009913.1	Necromys lactens	Necromys lactens voucher CML11484 cytochrome c oxidase subunit I (COX1) gene, partial cds; mitochondrial
MW009910.1	Necromys lasiurus	Necromys lasiurus voucher CML12068 cytochrome c oxidase subunit I (COX1) gene, partial cds; mitochondrial
MW009906.1	Andinomys edax	Andinomys edax voucher CML11808 cytochrome c oxidase subunit I (COX1) gene, partial cds; mitochondrial
MW009902.1	Andinomys edax	Andinomys edax voucher CML11801 cytochrome c oxidase subunit I (COX1) gene, partial cds; mitochondrial
MW009901.1	Andinomys edax	Andinomys edax voucher CML11800 cytochrome c oxidase subunit I (COX1) gene, partial cds; mitochondrial
MW009899.1	Neotomys ebriosus	Neotomys ebriosus voucher CML7680 cytochrome c oxidase subunit I (COX1) gene, partial cds; mitochondrial
MW009898.1	Calomys callosus	Calomys callosus voucher CML12136 cytochrome c oxidase subunit I (COX1) gene, partial cds; mitochondrial
MW009895.1	Calomys boliviae	Calomys boliviae voucher CML11616 cytochrome c oxidase subunit I (COX1) gene, partial cds; mitochondrial
MW009890.1	Calomys musculinus	Calomys musculinus voucher CML12137 cytochrome c oxidase subunit I (COX1) gene, partial cds; mitochondrial
MW009889.1	Calomys lepidus	Calomys lepidus voucher CML7501 cytochrome c oxidase subunit I (COX1) gene, partial cds; mitochondrial
MW009888.1	Eligmodontia puerulus	Eligmodontia puerulus voucher CML11632 cytochrome c oxidase subunit I (COX1) gene, partial cds; mitochondrial
MW009886.1	Euryoryzomys legatus	Euryoryzomys legatus voucher CML11521 cytochrome c oxidase subunit I (COX1) gene, partial cds; mitochondrial
MW009884.1	Oligoryzomys chacoensis	Oligoryzomys chacoensis voucher CML11562 cytochrome c oxidase subunit I (COX1) gene, partial cds; mitochondrial
MW009875.1	Oligoryzomys flavescens	Oligoryzomys flavescens voucher CML11576 cytochrome c oxidase subunit I (COX1) gene, partial cds; mitochondrial
MW009871.1	Oligoryzomys flavescens	Oligoryzomys flavescens voucher CML12129 cytochrome c oxidase subunit I (COX1) gene, partial cds; mitochondrial
MW009869.1	Oligoryzomys brendae	Oligoryzomys brendae voucher CML11558 cytochrome c oxidase subunit I (COX1) gene, partial cds; mitochondrial
MW009860.1	Holochilus chacarius	Holochilus chacarius voucher LTRMB96 cytochrome c oxidase subunit I (COX1) gene, partial cds; mitochondrial
AB752537.1	Saccostomus campestris	Saccostomus campestris mitochondrial COI gene for cytochrome c oxidase subunit I, partial cds, isolate: 08ZRD#54
AB752516.1	Steatomys sp. IN-2012	Steatomys sp. IN-2012 mitochondrial COI gene for cytochrome c oxidase subunit I, partial cds, isolate: 09ZRD#32
JN797250.1	Praomys misonnei	Praomys misonnei voucher MNHN:NS78 cytochrome c oxidase subunit I (COI) gene, partial cds; mitochondrial
KC731570.1	Octodon degus	Octodon degus voucher 109251 cytochrome c oxidase subunit II (COX2) gene, complete cds; mitochondrial
KC731569.1	Spalacopus cyanus	Spalacopus cyanus voucher SSUC-Ma.00405 cytochrome c oxidase subunit II (COX2) gene, complete cds; mitochondrial
LC228857.1	Mus musculus	Mus musculus mitochondrial genes for tRNA-Met, NADH dehydrogenase subunit 2, tRNA-Trp, tRNA-Ala, tRNA-Asn, tRNA-Cys, tRNA-Tyr, cytochrome c oxidase subunit I, tRNA-Ser, tRNA-Asp, isolate: HS3736
LC228826.1	Mus musculus	Mus musculus mitochondrial genes for tRNA-Met, NADH dehydrogenase subunit 2, tRNA-Trp, tRNA-Ala, tRNA-Asn, tRNA-Cys, tRNA-Tyr, cytochrome c oxidase subunit I, tRNA-Ser, tRNA-Asp, isolate: MG597
LC228824.1	Mus musculus	Mus musculus mitochondrial genes for tRNA-Met, NADH dehydrogenase subunit 2, tRNA-Trp, tRNA-Ala, tRNA-Asn, tRNA-Cys, tRNA-Tyr, cytochrome c oxidase subunit I, tRNA-Ser, tRNA-Asp, isolate: MG928
U62575.1	Tachyoryctes splendens	Tachyoryctes splendens cytochrome c oxidase subunit II gene, mitochondrial gene encoding mitochondrial protein, complete cds
MW300432.1	Taenia sp. Rhombomys opimus	Taenia sp. Rhombomys opimus isolate DSSNY cytochrome c oxidase subunit I (COX1) gene, partial cds; mitochondrial
MK957035.1	Chiromyscus thomasi	Chiromyscus thomasi isolate 15-046 cytochrome c oxidase subunit I (COI) gene, partial cds; mitochondrial
MK957029.1	Chiromyscus thomasi	Chiromyscus thomasi isolate 17-100 cytochrome c oxidase subunit I (COI) gene, partial cds; mitochondrial
MK957026.1	Chiromyscus langbianis	Chiromyscus langbianis isolate 16-035 cytochrome c oxidase subunit I (COI) gene, partial cds; mitochondrial
MK957023.1	Chiromyscus langbianis	Chiromyscus langbianis isolate 15-038 cytochrome c oxidase subunit I (COI) gene, partial cds; mitochondrial
MK957020.1	Chiromyscus langbianis	Chiromyscus langbianis isolate 15-025 cytochrome c oxidase subunit I (COI) gene, partial cds; mitochondrial
MK957018.1	Chiromyscus thomasi	Chiromyscus thomasi isolate TQ-50 cytochrome c oxidase subunit I (COI) gene, partial cds; mitochondrial
MK957016.1	Chiromyscus langbianis	Chiromyscus langbianis isolate QB17-3 cytochrome c oxidase subunit I (COI) gene, partial cds; mitochondrial
MW322042.1	Taenia sp. Rhombomys opimus	Taenia sp. Rhombomys opimus isolate DSS17NY cytochrome c oxidase subunit I (COX1) gene, partial cds; mitochondrial
MW321850.1	Taenia sp. Rhombomys opimus	Taenia sp. Rhombomys opimus isolate DSS27NY cytochrome c oxidase subunit I (COX1) gene, partial cds; mitochondrial
KT327176.1	Dipodomys ordii	UNVERIFIED: Dipodomys ordii mitochondrion sequence
MH161628.1	Cricetulus kamensis	Cricetulus kamensis voucher ND1506 cytochrome c oxidase subunit 1 (COXI) gene, complete cds; mitochondrial
MH748572.1	Mastomys natalensis	Mastomys natalensis isolate 1733 cytochrome c oxidase subunit I (COI) gene, partial cds; mitochondrial
JQ341052.1	Ctenomys flamarioni	Ctenomys flamarioni voucher G83 cytochrome c oxidase subunit I (COI) gene, partial cds; mitochondrial
JQ341051.1	Ctenomys sociabilis	Ctenomys sociabilis voucher MVZ166425 cytochrome c oxidase subunit I (COI) gene, partial cds; mitochondrial
JQ341050.1	Ctenomys haigi	Ctenomys haigi voucher MVZ184888 cytochrome c oxidase subunit I (COI) gene, partial cds; mitochondrial
JQ341049.1	Ctenomys talarum	Ctenomys talarum voucher IF02 cytochrome c oxidase subunit I (COI) gene, partial cds; mitochondrial
JQ341048.1	Ctenomys boliviensis	Ctenomys boliviensis voucher NK15367 cytochrome c oxidase subunit I (COI) gene, partial cds; mitochondrial
JQ341047.1	Ctenomys steinbachi	Ctenomys steinbachi voucher NK12133 cytochrome c oxidase subunit I (COI) gene, partial cds; mitochondrial
JQ341046.1	Ctenomys azarae	Ctenomys azarae voucher UNMDP7 cytochrome c oxidase subunit I (COI) gene, partial cds; mitochondrial
JQ341045.1	Ctenomys porteousi	Ctenomys porteousi voucher UNMDP10 cytochrome c oxidase subunit I (COI) gene, partial cds; mitochondrial
JQ341043.1	Ctenomys australis	Ctenomys australis voucher UNMDP3 cytochrome c oxidase subunit I (COI) gene, partial cds; mitochondrial
KJ466182.1	Mastomys coucha	Mastomys coucha isolate CHA cytochrome c oxidase subunit 1 (COI) gene, partial cds; mitochondrial
KJ466177.1	Mastomys coucha	Mastomys coucha isolate KPC cytochrome c oxidase subunit 1 (COI) gene, partial cds; mitochondrial
KJ466176.1	Mastomys coucha	Mastomys coucha isolate KPB cytochrome c oxidase subunit 1 (COI) gene, partial cds; mitochondrial
KJ466173.1	Mastomys coucha	Mastomys coucha isolate OMD cytochrome c oxidase subunit 1 (COI) gene, partial cds; mitochondrial
KJ466170.1	Mastomys coucha	Mastomys coucha isolate OMA cytochrome c oxidase subunit 1 (COI) gene, partial cds; mitochondrial
KJ466167.1	Mastomys coucha	Mastomys coucha isolate MNB cytochrome c oxidase subunit 1 (COI) gene, partial cds; mitochondrial
KF422715.1	Meriones libycus	Meriones libycus clone COIMl cytochrome c oxidase subunit I (COI) gene, partial cds; mitochondrial
KF422714.1	Gerbillus nanus	Gerbillus nanus clone COI7 cytochrome c oxidase subunit I (COI) gene, partial cds; mitochondrial
KF422713.1	Gerbillus nanus	Gerbillus nanus clone COI6 cytochrome c oxidase subunit I (COI) gene, partial cds; mitochondrial
KF422712.1	Gerbillus sp. 1 TCB-2013	Gerbillus sp. 1 TCB-2013 clone COI5 cytochrome c oxidase subunit I (COI) gene, partial cds; mitochondrial
KF422708.1	Gerbillus nanus	Gerbillus nanus clone COI1 cytochrome c oxidase subunit I (COI) gene, partial cds; mitochondrial
OL814570.1	Petaurista philippensis grandis	Petaurista philippensis grandis isolate 20140142D10 cytochrome c oxidase subunit I (COI) gene, complete cds; mitochondrial
MK123053.1	Leopoldamys edwardsi	Leopoldamys edwardsi isolate S1822 cytochrome c oxidase subunit I gene, partial cds; mitochondrial
MK123038.1	Leopoldamys edwardsi	Leopoldamys edwardsi isolate S1390 cytochrome c oxidase subunit I gene, partial cds; mitochondrial
MK123033.1	Leopoldamys edwardsi	Leopoldamys edwardsi isolate S0756 cytochrome c oxidase subunit I gene, partial cds; mitochondrial
MK123021.1	Leopoldamys edwardsi	Leopoldamys edwardsi isolate S0540 cytochrome c oxidase subunit I gene, partial cds; mitochondrial
MK123016.1	Leopoldamys edwardsi	Leopoldamys edwardsi isolate G12097 cytochrome c oxidase subunit I gene, partial cds; mitochondrial
MG883654.1	Urocitellus undulatus eversmanni	Urocitellus undulatus eversmanni isolate NK272034 cytochrome c oxidase subunit I (COX1) gene, partial cds; mitochondrial
MW049065.1	Hystrix africaeaustralis	Hystrix africaeaustralis voucher SC72_Hystrix_africaeaustralis_udzungwa cytochrome c oxidase subunit I (COX1) gene, partial cds; mitochondrial
MW049064.1	Cricetomys gambianus	Cricetomys gambianus voucher SC71_Cricetomys_gambianus_udzungwa cytochrome c oxidase subunit I (COX1) gene, partial cds; mitochondrial
MW049054.1	Thryonomys swinderianus	Thryonomys swinderianus voucher SC3_Thryonomys_swinderianus_udzungwa cytochrome c oxidase subunit I (COX1) gene, partial cds; mitochondrial
KC953838.1	Cricetus cricetus	Cricetus cricetus voucher ZFMK:MAM-2008.140 cytochrome c oxidase subunit 1 (COI) gene, partial cds; mitochondrial
KC953814.1	Cricetus cricetus	Cricetus cricetus voucher ZFMK:MAM-94.507 cytochrome c oxidase subunit 1 (COI) gene, partial cds; mitochondrial
JF693314.1	Myodes rex	Myodes rex isolate 1323 cytochrome c oxidase subunit I (COI) gene, partial cds; mitochondrial
JF693313.1	Myodes rufocanus	Myodes rufocanus isolate 1327 cytochrome c oxidase subunit I (COI) gene, partial cds; mitochondrial
MK089783.1	Dipodomys elator	Dipodomys elator haplotype B cytochrome c oxidase subunit I (COI) gene, partial cds; mitochondrial
AF079367.1	Mesocricetus auratus	Mesocricetus auratus cytochrome c oxidase subunit III (COXIII) gene, partial cds; mitochondrial gene for mitochondrial product
JF723550.1	Microtus maximowiczii	Microtus maximowiczii voucher S-187546 cytochrome c oxidase subunit 1 (CO1) gene, partial cds; mitochondrial
NC_012374.1	Rattus rattus	Rattus rattus mitochondrion, complete genome
KY814716.1	Rattus exulans	Rattus exulans mitochondrion, complete genome
KY814715.1	Rattus exulans	Rattus exulans mitochondrion, complete genome
KY814714.1	Rattus exulans	Rattus exulans mitochondrion, complete genome
KY814711.1	Rattus exulans	Rattus exulans mitochondrion, complete genome
EU273712.1	Rattus tanezumi	Rattus tanezumi isolate RJPNAna02 9Oct06 mitochondrion, complete genome
EU273711.1	Rattus exulans	Rattus exulans isolate RNZAwa01 mitochondrion, complete genome
EU273708.1	Rattus praetor	Rattus praetor isolate RPNGWig02 mitochondrion, complete genome
FJ919771.1	Rattus norvegicus	Rattus norvegicus strain BBDR/Rhw mitochondrion, complete genome
KM577634.1	Rattus norvegicus	Rattus norvegicus mitochondrion, complete genome
KM577635.1	Rattus norvegicus	Rattus norvegicus isolate 67 mitochondrion, complete genome
KY814713.1	Rattus exulans	Rattus exulans mitochondrion, complete genome
KY814710.1	Rattus exulans	Rattus exulans mitochondrion, complete genome
HQ333256.1	Apodemus latronum	Apodemus latronum mitochondrion, complete genome
HQ333255.1	Apodemus draco	Apodemus draco mitochondrion, complete genome
MH727647.1	Rattus rattus	Rattus rattus voucher AINPAOENTKAUR8 cytochrome c oxidase subunit 1 (COI) gene, partial cds; mitochondrial
AB381916.1	Meriones tamariscinus	Meriones tamariscinus mitochondrial COX2 gene for cytochrome c oxidase II, partial cds, specimen_vouher: #038-2003
AB381915.1	Brachiones przewalskii	Brachiones przewalskii mitochondrial COX2 gene for cytochrome c oxidase II, partial cds, specimen_vouher: #018-2003
AB381913.1	Meriones libycus erythrourus	Meriones libycus erythrourus mitochondrial COX2 gene for cytochrome c oxidase II, partial cds, specimen_vouher: #125-2001
AB381912.1	Meriones chengi	Meriones chengi mitochondrial COX2 gene for cytochrome c oxidase II, partial cds, specimen_vouher: #142-2001
AB381910.1	Meriones meridianus	Meriones meridianus mitochondrial COX2 gene for cytochrome c oxidase II, partial cds, specimen_vouher: #002-2003
AB381909.1	Meriones meridianus	Meriones meridianus mitochondrial COX2 gene for cytochrome c oxidase II, partial cds, specimen_vouher: #146-2001
MT219445.1	Apodemus chevrieri	Apodemus chevrieri isolate MuL3 cytochrome c oxidase subunit I (COX1) gene, partial cds; mitochondrial
MT219435.1	Apodemus chevrieri	Apodemus chevrieri isolate BaM13 cytochrome c oxidase subunit I (COX1) gene, partial cds; mitochondrial
MT219434.1	Apodemus chevrieri	Apodemus chevrieri isolate BaM12 cytochrome c oxidase subunit I (COX1) gene, partial cds; mitochondrial
MT219422.1	Apodemus chevrieri	Apodemus chevrieri isolate YaB1 cytochrome c oxidase subunit I (COX1) gene, partial cds; mitochondrial
MT219421.1	Apodemus chevrieri	Apodemus chevrieri isolate MeG1 cytochrome c oxidase subunit I (COX1) gene, partial cds; mitochondrial
MT219417.1	Apodemus chevrieri	Apodemus chevrieri isolate LJS10 cytochrome c oxidase subunit I (COX1) gene, partial cds; mitochondrial
MT219391.1	Apodemus chevrieri	Apodemus chevrieri isolate SaZ1 cytochrome c oxidase subunit I (COX1) gene, partial cds; mitochondrial
MT219383.1	Apodemus chevrieri	Apodemus chevrieri isolate XiS2 cytochrome c oxidase subunit I (COX1) gene, partial cds; mitochondrial
MT219374.1	Apodemus chevrieri	Apodemus chevrieri isolate SNJ6 cytochrome c oxidase subunit I (COX1) gene, partial cds; mitochondrial
MT219371.1	Apodemus chevrieri	Apodemus chevrieri isolate SNJ3 cytochrome c oxidase subunit I (COX1) gene, partial cds; mitochondrial
MT219365.1	Apodemus chevrieri	Apodemus chevrieri isolate NiS4 cytochrome c oxidase subunit I (COX1) gene, partial cds; mitochondrial
MT219361.1	Apodemus chevrieri	Apodemus chevrieri isolate FoP2 cytochrome c oxidase subunit I (COX1) gene, partial cds; mitochondrial
MT219360.1	Apodemus chevrieri	Apodemus chevrieri isolate FoP1 cytochrome c oxidase subunit I (COX1) gene, partial cds; mitochondrial
MT219359.1	Apodemus chevrieri	Apodemus chevrieri isolate HeS2 cytochrome c oxidase subunit I (COX1) gene, partial cds; mitochondrial
MT219349.1	Apodemus chevrieri	Apodemus chevrieri isolate GGS7 cytochrome c oxidase subunit I (COX1) gene, partial cds; mitochondrial
MT219343.1	Apodemus chevrieri	Apodemus chevrieri isolate GGS1 cytochrome c oxidase subunit I (COX1) gene, partial cds; mitochondrial
KF854249.1	Sicista betulina	UNVERIFIED: Sicista betulina isolate SBE02 cytochrome c oxidase subunit I-like (COX1) gene, partial sequence; mitochondrial
KF854248.1	Sicista subtilis trizona	Sicista subtilis trizona isolate SSU65 cytochrome c oxidase subunit I (COX1) gene, partial cds; mitochondrial
KF854246.1	Sicista subtilis trizona	Sicista subtilis trizona isolate SSU58 cytochrome c oxidase subunit I (COX1) gene, partial cds; mitochondrial
KF854244.1	Sicista subtilis nordmanni	Sicista subtilis nordmanni isolate SSU68 cytochrome c oxidase subunit I (COX1) gene, partial cds; mitochondrial
KF854243.1	Sicista subtilis nordmanni	Sicista subtilis nordmanni isolate SSN01 cytochrome c oxidase subunit I (COX1) gene, partial cds; mitochondrial
U62573.1	Microtus pennsylvanicus	Microtus pennsylvanicus cytochrome c oxidase subunit II gene, mitochondrial gene encoding mitochondrial protein, complete cds
KU291611.1	Jaculus blanfordi	Jaculus blanfordi isolate B-24-ZIN86186 cytochrome c oxidase subunit I (COI) gene, partial cds; mitochondrial
KU291607.1	Jaculus blanfordi	Jaculus blanfordi isolate B-21-Jb22 cytochrome c oxidase subunit I (COI) gene, partial cds; mitochondrial
HM031935.1	Callosciurus erythraeus	Callosciurus erythraeus strain HN120 cytochrome c oxidase subunit I (COI) gene, partial cds; mitochondrial
HM031928.1	Niviventer fulvescens	Niviventer fulvescens strain HN124 cytochrome c oxidase subunit I (COI) gene, partial cds; mitochondrial
DQ019123.1	Zelotomys hildegardeae	Zelotomys hildegardeae voucher CMNH102661 cytochrome c oxidase subunit I gene, partial cds; tRNA-Ser and tRNA-Asp genes, complete sequence; cytochrome c oxidase subunit II gene, complete cds; tRNA-Lys gene, complete sequence; and ATPase 8 gene, partial cds; mitochondrial
DQ019122.1	Uromys caudimaculatus	Uromys caudimaculatus voucher MVZ193100 cytochrome c oxidase subunit I gene, partial cds; tRNA-Ser and tRNA-Asp genes, complete sequence; cytochrome c oxidase subunit II gene, complete cds; tRNA-Lys gene, complete sequence; and ATPase 8 gene, partial cds; mitochondrial
DQ019121.1	Sundamys muelleri	Sundamys muelleri voucher MVZ192234 cytochrome c oxidase subunit I gene, partial cds; tRNA-Ser and tRNA-Asp genes, complete sequence; cytochrome c oxidase subunit II gene, complete cds; tRNA-Lys gene, complete sequence; and ATPase 8 gene, partial cds; mitochondrial
DQ019120.1	Stochomys longicaudatus	Stochomys longicaudatus voucher CMNH108122 cytochrome c oxidase subunit I gene, partial cds; tRNA-Ser and tRNA-Asp genes, complete sequence; cytochrome c oxidase subunit II gene, complete cds; tRNA-Lys gene, complete sequence; and ATPase 8 gene, partial cds; mitochondrial
DQ019119.1	Rhynchomys isarogensis	Rhynchomys isarogensis voucher EAR1840 cytochrome c oxidase subunit I gene, partial cds; tRNA-Ser and tRNA-Asp genes, complete sequence; cytochrome c oxidase subunit II gene, complete cds; tRNA-Lys gene, complete sequence; and ATPase 8 gene, partial cds; mitochondrial
DQ019118.1	Rhabdomys pumilio	Rhabdomys pumilio voucher RA23 cytochrome c oxidase subunit I gene, partial cds; tRNA-Ser and tRNA-Asp genes, complete sequence; cytochrome c oxidase subunit II gene, complete cds; tRNA-Lys gene, complete sequence; and ATPase 8 gene, partial cds; mitochondrial
DQ019116.1	Pseudomys australis	Pseudomys australis voucher ABTC35951 cytochrome c oxidase subunit I gene, partial cds; tRNA-Ser gene, complete sequence; tRNA-Asp gene, partial sequence; cytochrome c oxidase subunit II gene, partial cds; tRNA-Lys gene, complete sequence; and ATPase 8 gene, partial cds; mitochondrial
DQ019115.1	Praomys tullbergi	Praomys tullbergi voucher CMNH108198 cytochrome c oxidase subunit I gene, partial cds; tRNA-Ser and tRNA-Asp genes, complete sequence; cytochrome c oxidase subunit II gene, complete cds; tRNA-Lys gene, complete sequence; and ATPase 8 gene, partial cds; mitochondrial
DQ019114.1	Praomys taitae	Praomys taitae voucher CMNH102637 cytochrome c oxidase subunit I gene, partial cds; tRNA-Ser and tRNA-Asp genes, complete sequence; cytochrome c oxidase subunit II gene, complete cds; tRNA-Lys gene, complete sequence; and ATPase 8 gene, partial cds; mitochondrial
DQ019113.1	Praomys jacksoni	Praomys jacksoni voucher CMNH102583 cytochrome c oxidase subunit I gene, partial cds; tRNA-Ser and tRNA-Asp genes, complete sequence; cytochrome c oxidase subunit II gene, complete cds; tRNA-Lys gene, complete sequence; and ATPase 8 gene, partial cds; mitochondrial
DQ019112.1	Phloeomys sp. RMA-2005	Phloeomys sp. RMA-2005 cytochrome c oxidase subunit I gene, partial cds; tRNA-Ser and tRNA-Asp genes, complete sequence; cytochrome c oxidase subunit II gene, complete cds; tRNA-Lys gene, complete sequence; and ATPase 8 gene, partial cds; mitochondrial
DQ019111.1	Parotomys sp. RMA-2005	Parotomys sp. RMA-2005 cytochrome c oxidase subunit I gene, partial cds; tRNA-Ser and tRNA-Asp genes, complete sequence; cytochrome c oxidase subunit II gene, complete cds; tRNA-Lys gene, complete sequence; and ATPase 8 gene, partial cds; mitochondrial
DQ019110.1	Oenomys hypoxanthus	Oenomys hypoxanthus voucher CMNH102548 cytochrome c oxidase subunit I gene, partial cds; tRNA-Ser and tRNA-Asp genes, complete sequence; cytochrome c oxidase subunit II gene, complete cds; tRNA-Lys gene, complete sequence; and ATPase 8 gene, partial cds; mitochondrial
DQ019109.1	Niviventer cremoriventer	Niviventer cremoriventer cytochrome c oxidase subunit I gene, partial cds; tRNA-Ser and tRNA-Asp genes, complete sequence; cytochrome c oxidase subunit II gene, complete cds; tRNA-Lys gene, complete sequence; and ATPase 8 gene, partial cds; mitochondrial
DQ019108.1	Niviventer culturatus	Niviventer culturatus voucher MVZ180686 cytochrome c oxidase subunit I gene, partial cds; tRNA-Ser and tRNA-Asp genes, complete sequence; cytochrome c oxidase subunit II gene, complete cds; tRNA-Lys gene, complete sequence; and ATPase 8 gene, partial cds; mitochondrial
DQ019107.1	Maxomys surifer	Maxomys surifer voucher CMNH101964 cytochrome c oxidase subunit I gene, partial cds; tRNA-Ser and tRNA-Asp genes, complete sequence; cytochrome c oxidase subunit II gene, complete cds; tRNA-Lys gene, complete sequence; and ATPase 8 gene, partial cds; mitochondrial
DQ019106.1	Maxomys bartelsii	Maxomys bartelsii voucher ABTC48063 cytochrome c oxidase subunit I gene, partial cds; tRNA-Ser and tRNA-Asp genes, complete sequence; cytochrome c oxidase subunit II gene, complete cds; tRNA-Lys gene, complete sequence; and ATPase 8 gene, partial cds; mitochondrial
DQ019104.1	Malacomys longipes	Malacomys longipes voucher CMNH108117 cytochrome c oxidase subunit I gene, partial cds; tRNA-Ser and tRNA-Asp genes, complete sequence; cytochrome c oxidase subunit II gene, complete cds; tRNA-Lys gene, complete sequence; and ATPase 8 gene, partial cds; mitochondrial
DQ019102.1	Lemniscomys barbarus	Lemniscomys barbarus voucher CMNH102462 cytochrome c oxidase subunit I gene, partial cds; tRNA-Ser and tRNA-Asp genes, complete sequence; cytochrome c oxidase subunit II gene, complete cds; tRNA-Lys gene, complete sequence; and ATPase 8 gene, partial cds; mitochondrial
DQ019101.1	Leggadina forresti	Leggadina forresti voucher ABTC36085 cytochrome c oxidase subunit I gene, partial cds; tRNA-Ser and tRNA-Asp genes, complete sequence; cytochrome c oxidase subunit II gene, complete cds; tRNA-Lys gene, complete sequence; and ATPase 8 gene, partial cds; mitochondrial
DQ019100.1	Hylomyscus parvus	Hylomyscus parvus voucher CMNH108105 cytochrome c oxidase subunit I gene, partial cds; tRNA-Ser and tRNA-Asp genes, complete sequence; cytochrome c oxidase subunit II gene, complete cds; tRNA-Lys gene, complete sequence; and ATPase 8 gene, partial cds; mitochondrial
DQ019099.1	Hybomys univittatus	Hybomys univittatus voucher CMNH108039 cytochrome c oxidase subunit I gene, partial cds; tRNA-Ser and tRNA-Asp genes, complete sequence; cytochrome c oxidase subunit II gene, complete cds; tRNA-Lys gene, complete sequence; and ATPase 8 gene, partial cds; mitochondrial
DQ019098.1	Dacnomys millardi	Dacnomys millardi voucher MVZ186519 cytochrome c oxidase subunit I gene, partial cds; tRNA-Ser and tRNA-Asp genes, complete sequence; cytochrome c oxidase subunit II gene, complete cds; tRNA-Lys gene, complete sequence; and ATPase 8 gene, partial cds; mitochondrial
DQ019097.1	Conilurus penicillatus	Conilurus penicillatus voucher ABTC7411 cytochrome c oxidase subunit I gene, partial cds; tRNA-Ser and tRNA-Asp genes, complete sequence; cytochrome c oxidase subunit II gene, complete cds; tRNA-Lys gene, complete sequence; and ATPase 8 gene, partial cds; mitochondrial
DQ019096.1	Berylmys bowersi	Berylmys bowersi voucher MVZ186482 cytochrome c oxidase subunit I gene, partial cds; tRNA-Ser and tRNA-Asp genes, complete sequence; cytochrome c oxidase subunit II gene, complete cds; tRNA-Lys gene, complete sequence; and ATPase 8 gene, partial cds; mitochondrial
DQ019095.1	Batomys granti	Batomys granti voucher EAR1822 cytochrome c oxidase subunit I gene, partial cds; tRNA-Ser and tRNA-Asp genes, complete sequence; cytochrome c oxidase subunit II gene, complete cds; tRNA-Lys gene, complete sequence; and ATPase 8 gene, partial cds; mitochondrial
DQ019094.1	Arvicanthis somalicus	Arvicanthis somalicus voucher ABTC65696 cytochrome c oxidase subunit I gene, partial cds; tRNA-Ser and tRNA-Asp genes, complete sequence; cytochrome c oxidase subunit II gene, complete cds; tRNA-Lys gene, complete sequence; and ATPase 8 gene, partial cds; mitochondrial
DQ019093.1	Apodemus semotus	Apodemus semotus voucher MVZ180489 cytochrome c oxidase subunit I gene, partial cds; tRNA-Ser and tRNA-Asp genes, complete sequence; cytochrome c oxidase subunit II gene, complete cds; tRNA-Lys gene, complete sequence; and ATPase 8 gene, partial cds; mitochondrial
DQ019092.1	Apodemus agrarius	Apodemus agrarius voucher MVZ159220 cytochrome c oxidase subunit I gene, partial cds; tRNA-Ser and tRNA-Asp genes, complete sequence; cytochrome c oxidase subunit II gene, complete cds; tRNA-Lys gene, complete sequence; and ATPase 8 gene, partial cds; mitochondrial
DQ019091.1	Apodemus mystacinus	Apodemus mystacinus voucher CMNHSP7861 cytochrome c oxidase subunit I gene, partial cds; tRNA-Ser and tRNA-Asp genes, complete sequence; cytochrome c oxidase subunit II gene, complete cds; tRNA-Lys gene, complete sequence; and ATPase 8 gene, partial cds; mitochondrial
DQ019090.1	Anisomys imitator	Anisomys imitator voucher ABTC45107 cytochrome c oxidase subunit I gene, partial cds; tRNA-Ser and tRNA-Asp genes, complete sequence; cytochrome c oxidase subunit II gene, complete cds; tRNA-Lys gene, complete sequence; and ATPase 8 gene, partial cds; mitochondrial
DQ019088.1	Uranomys ruddi	Uranomys ruddi voucher CMNH113723 cytochrome c oxidase subunit I gene, partial cds; tRNA-Ser and tRNA-Asp genes, complete sequence; cytochrome c oxidase subunit II gene, complete cds; tRNA-Lys gene, complete sequence; and ATPase 8 gene, partial cds; mitochondrial
DQ019087.1	Lophuromys flavopunctatus	Lophuromys flavopunctatus voucher FMNH144777 cytochrome c oxidase subunit I gene, partial cds; tRNA-Ser and tRNA-Asp genes, complete sequence; cytochrome c oxidase subunit II gene, complete cds; tRNA-Lys gene, complete sequence; and ATPase 8 gene, partial cds; mitochondrial
DQ019086.1	Acomys ignitus	Acomys ignitus voucher CMNH102383 cytochrome c oxidase subunit I gene, partial cds; tRNA-Ser and tRNA-Asp genes, complete sequence; cytochrome c oxidase subunit II gene, complete cds; tRNA-Lys gene, complete sequence; and ATPase 8 gene, partial cds; mitochondrial
DQ019085.1	Taterillus emini	Taterillus emini voucher CMNH102330 cytochrome c oxidase subunit I gene, partial cds; tRNA-Ser and tRNA-Asp genes, complete sequence; cytochrome c oxidase subunit II gene, complete cds; tRNA-Lys gene, complete sequence; and ATPase 8 gene, partial cds; mitochondrial
DQ019083.1	Meriones shawi	Meriones shawi voucher H583 cytochrome c oxidase subunit I gene, partial cds; tRNA-Ser and tRNA-Asp genes, complete sequence; cytochrome c oxidase subunit II gene, complete cds; tRNA-Lys gene, complete sequence; and ATPase 8 gene, partial cds; mitochondrial
DQ019082.1	Gerbillus gerbillus	Gerbillus gerbillus voucher CMNH113822 cytochrome c oxidase subunit I gene, partial cds; tRNA-Ser and tRNA-Asp genes, complete sequence; cytochrome c oxidase subunit II gene, complete cds; tRNA-Lys gene, complete sequence; and ATPase 8 gene, partial cds; mitochondrial
DQ019081.1	Desmodillus auricularis	Desmodillus auricularis voucher RA01 cytochrome c oxidase subunit I gene, partial cds; tRNA-Ser and tRNA-Asp genes, complete sequence; cytochrome c oxidase subunit II gene, complete cds; tRNA-Lys gene, complete sequence; and ATPase 8 gene, partial cds; mitochondrial
AB451019.1	Rattus norvegicus	Rattus norvegicus mitochondrial COI gene for cytochrome c oxidase subunit I, partial cds, isolate: R161#1
JQ081319.1	Leopoldamys sabanus	Leopoldamys sabanus isolate L288 cytochrome c oxidase subunit 1 (COI) gene, partial cds; mitochondrial
JQ081313.1	Leopoldamys neilli	Leopoldamys neilli haplotype HCOI20 cytochrome c oxidase subunit 1 (COI) gene, partial cds; mitochondrial
JQ081312.1	Leopoldamys neilli	Leopoldamys neilli haplotype HCOI19 cytochrome c oxidase subunit 1 (COI) gene, partial cds; mitochondrial
KX827060.1	Cricetus cricetus	Cricetus cricetus isolate JRZ_34 cytochrome c oxidase subunit 1 (COI) gene, partial cds; mitochondrial
OM328088.1	Niviventer culturatus	Niviventer culturatus voucher ASIZFZ002081 cytochrome c oxidase subunit I (COX1) gene, partial cds; mitochondrial
KU577349.1	Alticola stracheyi	Alticola stracheyi isolate SAF08076 cytochrome c oxidase subunit 1 (COI) gene, partial cds; mitochondrial
KU577348.1	Proedromys bedfordi	Proedromys bedfordi isolate HSH15002 cytochrome c oxidase subunit 1 (COI) gene, partial cds; mitochondrial
MH449571.1	Allactaga severtzovi	Allactaga severtzovi isolate A-12-mk29 cytochrome c oxidase subunit I (COI) gene, partial cds; mitochondrial
MH449569.1	Scarturus elater	Scarturus elater isolate A-10-mk21 cytochrome c oxidase subunit I (COI) gene, partial cds; mitochondrial
MH449567.1	Scarturus elater	Scarturus elater isolate A-8-mk26 cytochrome c oxidase subunit I (COI) gene, partial cds; mitochondrial
MH449560.1	Scarturus elater	Scarturus elater isolate A-1-mk18 cytochrome c oxidase subunit I (COI) gene, partial cds; mitochondrial
JQ043551.1	Tamias sibiricus	Tamias sibiricus isolate QH329 cytochrome c oxidase subunit I (COI) gene, partial cds; mitochondrial
JQ043549.1	Pteromys volans	Pteromys volans isolate QH130 cytochrome c oxidase subunit I (COI) gene, partial cds; mitochondrial
JQ043546.1	Sicista concolor	Sicista concolor isolate QH194 cytochrome c oxidase subunit I (COI) gene, partial cds; mitochondrial
JQ043520.1	Eothenomys eva	Eothenomys eva isolate QH352 cytochrome c oxidase subunit I (COI) gene, partial cds; mitochondrial
JQ043509.1	Alexandromys limnophilus	Microtus limnophilus isolate QH69 cytochrome c oxidase subunit I (COI) gene, partial cds; mitochondrial
JQ043503.1	Alexandromys limnophilus	Microtus limnophilus isolate QH209 cytochrome c oxidase subunit I (COI) gene, partial cds; mitochondrial
JQ043501.1	Alexandromys limnophilus	Microtus limnophilus isolate QH67 cytochrome c oxidase subunit I (COI) gene, partial cds; mitochondrial
JQ043500.1	Meriones meridianus	Meriones meridianus isolate QH442 cytochrome c oxidase subunit I (COI) gene, partial cds; mitochondrial
JQ043499.1	Meriones meridianus	Meriones meridianus isolate QH441 cytochrome c oxidase subunit I (COI) gene, partial cds; mitochondrial
JQ043498.1	Meriones meridianus	Meriones meridianus isolate QH437 cytochrome c oxidase subunit I (COI) gene, partial cds; mitochondrial
JQ043486.1	Apodemus agrarius	Apodemus agrarius isolate QH415 cytochrome c oxidase subunit I (COI) gene, partial cds; mitochondrial
AF284375.1	Thomomys talpoides immunis	Thomomys talpoides immunis cytochrome c oxidase subunit I (CO1) gene, partial cds; mitochondrial gene for mitochondrial product
AF284374.1	Thomomys mazama mazama	Thomomys mazama mazama cytochrome c oxidase subunit I (CO1) gene, partial cds; mitochondrial gene for mitochondrial product
AF284373.1	Thomomys umbrinus goldmani	Thomomys umbrinus goldmani cytochrome c oxidase subunit I (CO1) gene, partial cds; mitochondrial gene for mitochondrial product
AF284372.1	Thomomys umbrinus pullus	Thomomys umbrinus pullus cytochrome c oxidase subunit I (CO1) gene, partial cds; mitochondrial gene for mitochondrial product
AF284371.1	Thomomys talpoides nebulosus	Thomomys talpoides nebulosus cytochrome c oxidase subunit I (CO1) gene, partial cds; mitochondrial gene for mitochondrial product
AF284367.1	Thomomys talpoides levis	Thomomys talpoides levis cytochrome c oxidase subunit I (CO1) gene, partial cds; mitochondrial gene for mitochondrial product
AF284366.1	Thomomys bulbivorus	Thomomys bulbivorus cytochrome c oxidase subunit I (CO1) gene, partial cds; mitochondrial gene for mitochondrial product
AF284365.1	Thomomys mazama couchi	Thomomys mazama couchi cytochrome c oxidase subunit I (CO1) gene, partial cds; mitochondrial gene for mitochondrial product
AF284364.1	Thomomys talpoides fossor	Thomomys talpoides fossor cytochrome c oxidase subunit I (CO1) gene, partial cds; mitochondrial gene for mitochondrial product
AF284363.1	Thomomys atrovarius atrovarius	Thomomys umbrinus atrovarius cytochrome c oxidase subunit I (CO1) gene, partial cds; mitochondrial gene for mitochondrial product
AF284362.1	Thomomys umbrinus chihuahuae	Thomomys umbrinus chihuahuae cytochrome c oxidase subunit I (CO1) gene, partial cds; mitochondrial gene for mitochondrial product
AF284361.1	Thomomys umbrinus intermedius	Thomomys umbrinus intermedius cytochrome c oxidase subunit I (CO1) gene, partial cds; mitochondrial gene for mitochondrial product
AF284360.1	Thomomys umbrinus tolucae	Thomomys umbrinus tolucae cytochrome c oxidase subunit I (CO1) gene, partial cds; mitochondrial gene for mitochondrial product
AF284359.1	Thomomys umbrinus chihuahuae	Thomomys umbrinus chihuahuae cytochrome c oxidase subunit I (CO1) gene, partial cds; mitochondrial gene for mitochondrial product
AF284358.1	Thomomys bottae leucodon	Thomomys bottae leucodon cytochrome c oxidase subunit I (CO1) gene, partial cds; mitochondrial gene for mitochondrial product
AF284357.1	Thomomys townsendii bachmani	Thomomys townsendii bachmani cytochrome c oxidase subunit I (CO1) gene, partial cds; mitochondrial gene for mitochondrial product
AF284356.1	Thomomys townsendii townsendii	Thomomys townsendii townsendii cytochrome c oxidase subunit I (CO1) gene, partial cds; mitochondrial gene for mitochondrial product
EF186635.1	Rattus sp. ABTC 49292	Rattus sp. ABTC 49292 isolate VePN119c cytochrome c oxidase subunit I (COI) gene, partial cds; mitochondrial
EF186634.1	Rattus sp. ABTC 45161	Rattus sp. ABTC 45161 isolate VePN053c cytochrome c oxidase subunit I (COI) gene, partial cds; mitochondrial
EF186633.1	Rattus tunneyi	Rattus tunneyi isolate TuAu118c cytochrome c oxidase subunit I (COI) gene, partial cds; mitochondrial
EF186632.1	Rattus tunneyi	Rattus tunneyi isolate TuAu116c cytochrome c oxidase subunit I (COI) gene, partial cds; mitochondrial
EF186631.1	Rattus tunneyi	Rattus tunneyi isolate TuAu115c cytochrome c oxidase subunit I (COI) gene, partial cds; mitochondrial
EF186630.1	Rattus tunneyi	Rattus tunneyi isolate TuAu114c cytochrome c oxidase subunit I (COI) gene, partial cds; mitochondrial
EF186629.1	Rattus tiomanicus	Rattus tiomanicus isolate TiIn113c cytochrome c oxidase subunit I (COI) gene, partial cds; mitochondrial
EF186595.1	Rattus sordidus	Rattus sordidus isolate SoAu089c cytochrome c oxidase subunit I (COI) gene, partial cds; mitochondrial
EF186588.1	Rattus sp. ABTC 44858	Rattus sp. ABTC 44858 isolate RaPN079c cytochrome c oxidase subunit I (COI) gene, partial cds; mitochondrial
EF186586.1	Rattus sp. ABTC 44857	Rattus sp. ABTC 44857 isolate RaPN009c cytochrome c oxidase subunit I (COI) gene, partial cds; mitochondrial
EF186575.1	Rattus sp. ABTC 47145	Rattus sp. ABTC 47145 isolate NiPN077c cytochrome c oxidase subunit I (COI) gene, partial cds; mitochondrial
EF186574.1	Rattus sp. ABTC 42503	Rattus sp. ABTC 42503 isolate NiPN075c cytochrome c oxidase subunit I (COI) gene, partial cds; mitochondrial
EF186573.1	Rattus sp. ABTC 43906	Rattus sp. ABTC 43906 isolate NiPN074c cytochrome c oxidase subunit I (COI) gene, partial cds; mitochondrial
EF186572.1	Rattus sp. ABTC 45409	Rattus sp. ABTC 45409 isolate NiPN073c cytochrome c oxidase subunit I (COI) gene, partial cds; mitochondrial
EF186567.1	Rattus leucopus	Rattus leucopus isolate LlAu071c cytochrome c oxidase subunit I (COI) gene, partial cds; mitochondrial
EF186563.1	Rattus leucopus	Rattus leucopus isolate LeAu068c cytochrome c oxidase subunit I (COI) gene, partial cds; mitochondrial
EF186562.1	Rattus leucopus	Rattus leucopus isolate LcAu069c cytochrome c oxidase subunit I (COI) gene, partial cds; mitochondrial
EF186558.1	Rattus hoffmanni	Rattus hoffmanni isolate HoSu062c cytochrome c oxidase subunit I (COI) gene, partial cds; mitochondrial
EF186554.1	Rattus fuscipes	Rattus fuscipes isolate FfAu060c cytochrome c oxidase subunit I (COI) gene, partial cds; mitochondrial
EF186553.1	Rattus fuscipes	Rattus fuscipes isolate FfAu059c cytochrome c oxidase subunit I (COI) gene, partial cds; mitochondrial
EF186552.1	Rattus fuscipes	Rattus fuscipes isolate FcAu058c cytochrome c oxidase subunit I (COI) gene, partial cds; mitochondrial
EF186550.1	Rattus fuscipes	Rattus fuscipes isolate FaAu056c cytochrome c oxidase subunit I (COI) gene, partial cds; mitochondrial
MT093558.1	Rhabdomys pumilio	Rhabdomys pumilio voucher I5017 cytochrome c oxidase subunit I (COX1) gene, partial cds; mitochondrial
MT093557.1	Rhabdomys pumilio	Rhabdomys pumilio voucher I4992 cytochrome c oxidase subunit I (COX1) gene, partial cds; mitochondrial
MT093556.1	Rhabdomys pumilio	Rhabdomys pumilio voucher I5037 cytochrome c oxidase subunit I (COX1) gene, partial cds; mitochondrial
MT093555.1	Rhabdomys pumilio	Rhabdomys pumilio voucher I5030 cytochrome c oxidase subunit I (COX1) gene, partial cds; mitochondrial
MT093553.1	Rhabdomys bechuanae	Rhabdomys bechuanae voucher I7552 cytochrome c oxidase subunit I (COX1) gene, partial cds; mitochondrial
MT093552.1	Rhabdomys pumilio	Rhabdomys pumilio voucher I7443 cytochrome c oxidase subunit I (COX1) gene, partial cds; mitochondrial
DQ073446.1	Peromyscus eremicus	Peromyscus eremicus haplotype m198 cytochrome c oxidase subunit II (COX2) gene, partial cds; mitochondrial
DQ073440.1	Peromyscus maniculatus anacapae	Peromyscus maniculatus anacapae haplotype m109 cytochrome c oxidase subunit II (COX2) gene, partial cds; mitochondrial
DQ073438.1	Peromyscus maniculatus santacruzae	Peromyscus maniculatus santacruzae haplotype m20 cytochrome c oxidase subunit II (COX2) gene, partial cds; mitochondrial
HM219576.1	Leopoldamys neilli	Leopoldamys neilli haplotype HCOI4 cytochrome c oxidase subunit 1 (COI) gene, partial cds; mitochondrial
KU156933.1	Peromyscus maniculatus	Peromyscus maniculatus isolate TL_84 cytochrome c oxidase subunit III (CO3) gene, partial cds; mitochondrial
OL307663.1	Apodemus agrarius	Apodemus agrarius voucher NSMK-OB-MM-200200009 cytochrome c oxidase subunit I (COX1) gene, partial cds; mitochondrial
OL307661.1	Apodemus agrarius	Apodemus agrarius voucher NSMK-OB-MM-200200007 cytochrome c oxidase subunit I (COX1) gene, partial cds; mitochondrial
OL307657.1	Apodemus agrarius	Apodemus agrarius voucher NSMK-MM-200100003 cytochrome c oxidase subunit I (COX1) gene, partial cds; mitochondrial
EU349719.1	Mastomys natalensis	Mastomys natalensis voucher H 473 cytochrome c oxidase subunit I (COX1) gene, partial cds; tRNA-Ser (trnS1) and tRNA-Asp (trnD) genes, complete sequence; cytochrome c oxidase subunit II (COX2) gene, complete cds; and tRNA-Lys (trnk) gene, complete sequence; mitochondrial
EU349717.1	Mastacomys fuscus	Mastacomys fuscus voucher ABTC 07354 cytochrome c oxidase subunit I (COX1) gene, partial cds; tRNA-Ser (trnS1) and tRNA-Asp (trnD) genes, complete sequence; and cytochrome c oxidase subunit II (COX2) gene, partial cds; mitochondrial
EU349709.1	Hydromys chrysogaster	Hydromys chrysogaster isolate 160729 cytochrome c oxidase subunit I (COX1) gene, partial cds; tRNA-Ser (trnS1) and tRNA-Asp (trnD) genes, complete sequence; and cytochrome c oxidase subunit II (COX2) gene, partial cds; mitochondrial
EU349707.1	Dasymys incomtus	Dasymys incomtus voucher ABTC 65735 cytochrome c oxidase subunit I (COX1) gene, partial cds; tRNA-Ser (trnS1) and tRNA-Asp (trnD) genes, complete sequence; cytochrome c oxidase subunit II (COX2) gene, complete cds; and tRNA-Lys (trnk) gene, complete sequence; mitochondrial
EU349703.1	Archboldomys luzonensis	Archboldomys luzonensis voucher EAR 1826 cytochrome c oxidase subunit I (COX1) gene, partial cds; tRNA-Ser (trnS1) and tRNA-Asp (trnD) genes, complete sequence; cytochrome c oxidase subunit II (COX2) gene, complete cds; and tRNA-Lys (trnk) gene, complete sequence; mitochondrial
EU349702.1	Apomys datae	Apomys datae voucher FMNH 167243 cytochrome c oxidase subunit I (COX1) gene, partial cds; tRNA-Ser (trnS1) and tRNA-Asp (trnD) genes, complete sequence; cytochrome c oxidase subunit II (COX2) gene, complete cds; and tRNA-Lys (trnk) gene, complete sequence; mitochondrial
EU836266.1	Onychomys torridus	Onychomys torridus isolate MVZ195344 cytochrome c oxidase subunit III gene, partial cds; tRNA-Gly gene, complete sequence; NADH dehydrogenase subunit 3 gene, complete cds; and tRNA-Arg gene, partial sequence; mitochondrial
EU836263.1	Peromyscus hylocetes	Peromyscus aztecus hylocetes isolate PGSC5 cytochrome c oxidase subunit III gene, partial cds; tRNA-Gly gene, complete sequence; NADH dehydrogenase subunit 3 gene, complete cds; and tRNA-Arg gene, partial sequence; mitochondrial
EU836260.1	Peromyscus maniculatus bairdii	Peromyscus maniculatus bairdii isolate PGSC1 cytochrome c oxidase subunit III gene, partial cds; tRNA-Gly gene, complete sequence; NADH dehydrogenase subunit 3 gene, complete cds; and tRNA-Arg gene, partial sequence; mitochondrial
GU938992.1	Akodon paranaensis	Akodon paranaensis voucher 6844 cytochrome oxidase subunit I-like (COI) gene, partial sequence; mitochondrial
MW302762.1	Taenia sp. Rhombomys opimus	Taenia sp. Rhombomys opimus isolate DSS31NY cytochrome c oxidase subunit I (COX1) gene, partial cds; mitochondrial
MW302761.1	Taenia sp. Rhombomys opimus	Taenia sp. Rhombomys opimus isolate DSSNY cytochrome c oxidase subunit I (COX1) gene, partial cds; mitochondrial
EF607244.1	Cratogeomys castanops	Cratogeomys castanops voucher TTU 68426 cytochrome c oxidase subunit I (COI) gene, partial cds; mitochondrial
EF607243.1	Cratogeomys castanops	Cratogeomys castanops voucher TTU 43257 cytochrome c oxidase subunit I (COI) gene, partial cds; mitochondrial
EF607240.1	Cratogeomys castanops	Cratogeomys castanops voucher NMMNH 5106 cytochrome c oxidase subunit I (COI) gene, partial cds; mitochondrial
EF607239.1	Cratogeomys castanops	Cratogeomys castanops voucher NMMNH 5104 cytochrome c oxidase subunit I (COI) gene, partial cds; mitochondrial
EF607238.1	Cratogeomys goldmani	Cratogeomys goldmani voucher NMMNH 5102 cytochrome c oxidase subunit I (COI) gene, partial cds; mitochondrial
EF607236.1	Cratogeomys goldmani	Cratogeomys goldmani voucher NMMNH 5078 cytochrome c oxidase subunit I (COI) gene, partial cds; mitochondrial
EF607233.1	Cratogeomys castanops	Cratogeomys castanops voucher LSUMZ 36456 cytochrome c oxidase subunit I (COI) gene, partial cds; mitochondrial
EF607232.1	Cratogeomys castanops	Cratogeomys castanops voucher LSUMZ 36453 cytochrome c oxidase subunit I (COI) gene, partial cds; mitochondrial
EF607231.1	Cratogeomys castanops	Cratogeomys castanops voucher LSUMZ 36448 cytochrome c oxidase subunit I (COI) gene, partial cds; mitochondrial
EF607230.1	Cratogeomys goldmani	Cratogeomys goldmani voucher LSUMZ 36444 cytochrome c oxidase subunit I (COI) gene, partial cds; mitochondrial
EF607225.1	Cratogeomys goldmani	Cratogeomys goldmani voucher LSUMZ 36434 cytochrome c oxidase subunit I (COI) gene, partial cds; mitochondrial
EF607224.1	Cratogeomys goldmani	Cratogeomys goldmani voucher LSUMZ 36086 cytochrome c oxidase subunit I (COI) gene, partial cds; mitochondrial
EF607216.1	Cratogeomys castanops	Cratogeomys castanops voucher NMMNH 3628 cytochrome c oxidase subunit I (COI) gene, partial cds; mitochondrial
EF607212.1	Cratogeomys castanops	Cratogeomys castanops voucher NMMNH 2467 cytochrome c oxidase subunit I (COI) gene, partial cds; mitochondrial
JX962302.1	Dipus sagitta	Dipus sagitta isolate QH674_2011 cytochrome c oxidase subunit I (COI) gene, partial cds; mitochondrial
JX962301.1	Dipus sagitta	Dipus sagitta isolate QH824_2011 cytochrome c oxidase subunit I (COI) gene, partial cds; mitochondrial
JX962297.1	Dipus sagitta	Dipus sagitta isolate QH256_2011 cytochrome c oxidase subunit I (COI) gene, partial cds; mitochondrial
JX962294.1	Eozapus setchuanus	Eozapus setchuanus isolate QH653_2011 cytochrome c oxidase subunit I (COI) gene, partial cds; mitochondrial
JX962293.1	Meriones meridianus	Meriones meridianus isolate QH926_2011 cytochrome c oxidase subunit I (COI) gene, partial cds; mitochondrial
JX962291.1	Meriones meridianus	Meriones meridianus isolate QH96_2011 cytochrome c oxidase subunit I (COI) gene, partial cds; mitochondrial
JX962288.1	Meriones meridianus	Meriones meridianus isolate QH708_2011 cytochrome c oxidase subunit I (COI) gene, partial cds; mitochondrial
JX962286.1	Meriones meridianus	Meriones meridianus isolate QH704_2011 cytochrome c oxidase subunit I (COI) gene, partial cds; mitochondrial
JX962283.1	Meriones meridianus	Meriones meridianus isolate QH377_2011 cytochrome c oxidase subunit I (COI) gene, partial cds; mitochondrial
JX962280.1	Alexandromys limnophilus	Microtus limnophilus isolate QH506_2011 cytochrome c oxidase subunit I (COI) gene, partial cds; mitochondrial
JX962279.1	Alexandromys limnophilus	Microtus limnophilus isolate QH622_2011 cytochrome c oxidase subunit I (COI) gene, partial cds; mitochondrial
JX962276.1	Alexandromys limnophilus	Microtus limnophilus isolate QH937_2011 cytochrome c oxidase subunit I (COI) gene, partial cds; mitochondrial
JX962275.1	Alexandromys limnophilus	Microtus limnophilus isolate QH637_2011 cytochrome c oxidase subunit I (COI) gene, partial cds; mitochondrial
JX962253.1	Neodon irene	Neodon irene isolate QH584-4_2011 cytochrome c oxidase subunit I (COI) gene, partial cds; mitochondrial
JX962244.1	Neodon irene	Neodon irene isolate QH471_2011 cytochrome c oxidase subunit I (COI) gene, partial cds; mitochondrial
JX962241.1	Neodon irene	Neodon irene isolate QHMX16_2011 cytochrome c oxidase subunit I (COI) gene, partial cds; mitochondrial
JX962240.1	Neodon irene	Neodon irene isolate QH588_2011 cytochrome c oxidase subunit I (COI) gene, partial cds; mitochondrial
JX962220.1	Neodon irene	Neodon irene isolate QH385_2011 cytochrome c oxidase subunit I (COI) gene, partial cds; mitochondrial
JX962218.1	Apodemus peninsulae	Apodemus peninsulae isolate QH581_2011 cytochrome c oxidase subunit I (COI) gene, partial cds; mitochondrial
JX962215.1	Apodemus peninsulae	Apodemus peninsulae isolate QH621_2011 cytochrome c oxidase subunit I (COI) gene, partial cds; mitochondrial
JX962172.1	Phodopus roborovskii	Phodopus roborovskii isolate QH831_2011 cytochrome c oxidase subunit I (COI) gene, partial cds; mitochondrial
JX962142.1	Euchoreutes naso	Euchoreutes naso isolate QHMD1_2011 cytochrome c oxidase subunit I (COI) gene, partial cds; mitochondrial
JX962141.1	Cricetulus longicaudatus	Cricetulus longicaudatus isolate QH9_2011 cytochrome c oxidase subunit I (COI) gene, partial cds; mitochondrial
JX962125.1	Cricetulus longicaudatus	Cricetulus longicaudatus isolate QH325_2011 cytochrome c oxidase subunit I (COI) gene, partial cds; mitochondrial
JX962083.1	Cricetulus longicaudatus	Cricetulus longicaudatus isolate QH456_2011 cytochrome c oxidase subunit I (COI) gene, partial cds; mitochondrial
JX962054.1	Marmota himalayana	Marmota himalayana isolate QHMX85_2011 cytochrome c oxidase subunit I (COI) gene, partial cds; mitochondrial
KF164277.1	Halmaheramys bokimekot	Halmaheramys bokimekot voucher 32262 cytochrome c oxidase subunit I (COI) gene, partial cds; mitochondrial
MW689928.1	Rattus tanezumi	Rattus tanezumi voucher ZM58 cytochrome c oxidase subunit I (COX1) gene, partial cds; mitochondrial
MK047389.1	Cricetulus kamensis	Cricetulus kamensis voucher SN1805 cytochrome c oxidase subunit 3 (COXIII) gene, partial cds; mitochondrial
MK047384.1	Cricetulus kamensis	Cricetulus kamensis voucher SN1805 cytochrome c oxidase subunit 1 (COXI) gene, complete cds; mitochondrial
MH161700.1	Cricetulus kamensis	Cricetulus kamensis voucher SG1504 cytochrome c oxidase subunit 3 (COXIII) gene, partial cds; mitochondrial
MH161697.1	Cricetulus kamensis	Cricetulus kamensis voucher RKZ1508 cytochrome c oxidase subunit 3 (COXIII) gene, partial cds; mitochondrial
MH161676.1	Cricetulus kamensis	Cricetulus kamensis voucher ND1506 cytochrome c oxidase subunit 3 (COXIII) gene, partial cds; mitochondrial
MH161652.1	Cricetulus kamensis	Cricetulus kamensis voucher SG1504 cytochrome c oxidase subunit 1 (COXI) gene, complete cds; mitochondrial
MH161649.1	Cricetulus kamensis	Cricetulus kamensis voucher RKZ1508 cytochrome c oxidase subunit 1 (COXI) gene, complete cds; mitochondrial
AJ489607.1	Mus musculus	Mus musculus complete mitochondrial genome, clone L929
EU349728.1	Rattus leucopus	Rattus leucopus isolate 160770 cytochrome c oxidase subunit I (COX1) gene, partial cds; tRNA-Ser (trnS1) and tRNA-Asp (trnD) genes, complete sequence; cytochrome c oxidase subunit II (COX2) gene, complete cds; tRNA-Lys (trnk) gene, complete sequence; and ATP synthase F0 subunit 8 (ATP8) gene, partial cds; mitochondrial
EU349727.1	Pogonomys macrourus	Pogonomys macrourus voucher ABTC 43144 cytochrome c oxidase subunit I (COX1) gene, partial cds; tRNA-Ser (trnS1) and tRNA-Asp (trnD) genes, complete sequence; cytochrome c oxidase subunit II (COX2) gene, complete cds; tRNA-Lys (trnk) gene, complete sequence; and ATP synthase F0 subunit 8 (ATP8) gene, partial cds; mitochondrial
EU349725.1	Taeromys dominator	Taeromys dominator voucher ABTC 65763 cytochrome c oxidase subunit I (COX1) gene, partial cds; tRNA-Ser (trnS1) and tRNA-Asp (trnD) genes, complete sequence; cytochrome c oxidase subunit II (COX2) gene, complete cds; tRNA-Lys (trnk) gene, complete sequence; and ATP synthase F0 subunit 8 (ATP8) gene, partial cds; mitochondrial
MZ404593.1	Cerradomys vivoi	Cerradomys vivoi isolate LG487 from Brazil cytochrome c oxidase subunit I (COX1) gene, partial cds; mitochondrial
MZ404591.1	Cerradomys scotti	Cerradomys scotti isolate APC615 voucher MN71686 from Brazil cytochrome c oxidase subunit I (COX1) gene, partial cds; mitochondrial
MZ404590.1	Cerradomys langguthi	Cerradomys langguthi isolate JFV474 from Brazil cytochrome c oxidase subunit I (COX1) gene, partial cds; mitochondrial
MZ404589.1	Cerradomys scotti	Cerradomys scotti voucher LBCE5713 from Brazil cytochrome c oxidase subunit I (COX1) gene, partial cds; mitochondrial
MZ404586.1	Cerradomys scotti	Cerradomys scotti isolate MJJS204 from Brazil cytochrome c oxidase subunit I (COX1) gene, partial cds; mitochondrial
MZ404585.1	Cerradomys scotti	Cerradomys scotti isolate APC572 voucher UNB1904 from Brazil cytochrome c oxidase subunit I (COX1) gene, partial cds; mitochondrial
MZ404583.1	Cerradomys scotti	Cerradomys scotti isolate BIO474 from Brazil cytochrome c oxidase subunit I (COX1) gene, partial cds; mitochondrial
MZ404582.1	Cerradomys scotti	Cerradomys scotti isolate MJJS232 from Brazil cytochrome c oxidase subunit I (COX1) gene, partial cds; mitochondrial
MZ404581.1	Cerradomys scotti	Cerradomys scotti isolate MJJS233 from Brazil cytochrome c oxidase subunit I (COX1) gene, partial cds; mitochondrial
MZ404580.1	Cerradomys scotti	Cerradomys scotti isolate APC567 voucher MN71671 from Brazil cytochrome c oxidase subunit I (COX1) gene, partial cds; mitochondrial
MZ404579.1	Cerradomys scotti	Cerradomys scotti isolate MJJS255 from Brazil cytochrome c oxidase subunit I (COX1) gene, partial cds; mitochondrial
MZ404578.1	Cerradomys scotti	Cerradomys scotti isolate LPC688 voucher CTA1636 from Brazil cytochrome c oxidase subunit I (COX1) gene, partial cds; mitochondrial
MZ404577.1	Cerradomys akroai	Cerradomys akroai isolate UUPI161 voucher MZUSP30347 from Brazil cytochrome c oxidase subunit I (COX1) gene, partial cds; mitochondrial
MZ404575.1	Cerradomys akroai	Cerradomys akroai isolate UUPI344 voucher MZUSP30348 from Brazil cytochrome c oxidase subunit I (COX1) gene, partial cds; mitochondrial
MZ404550.1	Cerradomys subflavus	Cerradomys subflavus isolate DQM059 from Brazil cytochrome c oxidase subunit I (COX1) gene, partial cds; mitochondrial
MZ404541.1	Cerradomys goytaca	Cerradomys goytaca isolate PRG2239 voucher NPM992 from Brazil cytochrome c oxidase subunit I (COX1) gene, partial cds; mitochondrial
MZ404531.1	Cerradomys subflavus	Cerradomys subflavus isolate LC68 voucher CTA1104 from Brazil cytochrome c oxidase subunit I (COX1) gene, partial cds; mitochondrial
MZ404530.1	Cerradomys subflavus	Cerradomys subflavus isolate LC91 voucher CTA1127 from Brazil cytochrome c oxidase subunit I (COX1) gene, partial cds; mitochondrial
MZ404528.1	Cerradomys subflavus	Cerradomys subflavus isolate PMP083 voucher MZUFV2805 from Brazil cytochrome c oxidase subunit I (COX1) gene, partial cds; mitochondrial
MZ404526.1	Cerradomys subflavus	Cerradomys subflavus isolate HGB020 from Brazil cytochrome c oxidase subunit I (COX1) gene, partial cds; mitochondrial
MZ404521.1	Cerradomys langguthi	Cerradomys langguthi voucher MUFAL135 from Brazil cytochrome c oxidase subunit I (COX1) gene, partial cds; mitochondrial
MZ404516.1	Cerradomys langguthi	Cerradomys langguthi isolate MTR077 from Brazil cytochrome c oxidase subunit I (COX1) gene, partial cds; mitochondrial
MZ404513.1	Cerradomys langguthi	Cerradomys langguthi voucher MUFAL66 from Brazil cytochrome c oxidase subunit I (COX1) gene, partial cds; mitochondrial
MZ404512.1	Cerradomys langguthi	Cerradomys langguthi isolate MTR045 from Brazil cytochrome c oxidase subunit I (COX1) gene, partial cds; mitochondrial
MZ404511.1	Cerradomys marinhus	Cerradomys marinhus isolate ROD362 from Brazil cytochrome c oxidase subunit I (COX1) gene, partial cds; mitochondrial
MZ404507.1	Cerradomys maracajuensis	Cerradomys maracajuensis isolate APC629 voucher MN71689 from Brazil cytochrome c oxidase subunit I (COX1) gene, partial cds; mitochondrial
MF579537.1	Ctenomys ibicuiensis	Ctenomys ibicuiensis voucher TR1998 cytochrome c oxidase subunit I (COI) gene, partial cds; mitochondrial
OL415143.1	Mus minutoides	Mus minutoides isolate SLE00414 cytochrome c oxidase subunit I (COX1) gene, partial cds; mitochondrial
MT020850.1	Thryonomys swinderianus	Thryonomys swinderianus isolate BXL012 cytochrome c oxidase subunit I (COX1) gene, partial cds; mitochondrial
MT020841.1	Atherurus africanus	Atherurus africanus isolate BXL003 cytochrome c oxidase subunit I (COX1) gene, partial cds; mitochondrial
MK156119.1	Niviventer confucianus	Niviventer confucianus isolate S1751 cytochrome c oxidase subunit I gene, partial cds; mitochondrial
MK156118.1	Niviventer lotipes	Niviventer lotipes isolate S0753 cytochrome c oxidase subunit I gene, partial cds; mitochondrial
MW464576.1	Lophuromys kilonzoi	Lophuromys kilonzoi voucher FMNH:197827 cytochrome c oxidase subunit I (COI) gene, partial cds; mitochondrial
MW464574.1	Lophuromys makundii	Lophuromys makundii voucher FMNH:211176 cytochrome c oxidase subunit I (COI) gene, partial cds; mitochondrial
MW464572.1	Lophuromys aquilus	Lophuromys aquilus voucher FMNH:174257 cytochrome c oxidase subunit I (COI) gene, partial cds; mitochondrial
MW464569.1	Lophuromys verhageni	Lophuromys verhageni voucher FMNH:208098 cytochrome c oxidase subunit I (COI) gene, partial cds; mitochondrial
MW464568.1	Lophuromys stanleyi	Lophuromys stanleyi voucher FMNH:215102 cytochrome c oxidase subunit I (COI) gene, partial cds; mitochondrial
MW464559.1	Lophuromys stanleyi	Lophuromys stanleyi voucher FMNH:215103 cytochrome c oxidase subunit I (COI) gene, partial cds; mitochondrial
MW464558.1	Lophuromys zena	Lophuromys zena voucher FMNH:231300 cytochrome c oxidase subunit I (COI) gene, partial cds; mitochondrial
MW464555.1	Lophuromys sabuni	Lophuromys sabuni voucher FMNH:171382 cytochrome c oxidase subunit I (COI) gene, partial cds; mitochondrial
MW464554.1	Lophuromys sabuni	Lophuromys sabuni voucher FMNH:177901 cytochrome c oxidase subunit I (COI) gene, partial cds; mitochondrial
MW464552.1	Lophuromys zena	Lophuromys zena voucher FMNH:230997 cytochrome c oxidase subunit I (COI) gene, partial cds; mitochondrial
MW464550.1	Lophuromys machangui	Lophuromys machangui voucher FMNH:204688 cytochrome c oxidase subunit I (COI) gene, partial cds; mitochondrial
MW464548.1	Lophuromys dudui	Lophuromys dudui voucher FMNH:149536 cytochrome c oxidase subunit I (COI) gene, partial cds; mitochondrial
MW464545.1	Lophuromys machangui	Lophuromys machangui voucher FMNH:181184 cytochrome c oxidase subunit I (COI) gene, partial cds; mitochondrial
MW464544.1	Lophuromys kilonzoi	Lophuromys kilonzoi voucher FMNH:168333 cytochrome c oxidase subunit I (COI) gene, partial cds; mitochondrial
MW464542.1	Lophuromys machangui	Lophuromys machangui voucher FMNH:155594 cytochrome c oxidase subunit I (COI) gene, partial cds; mitochondrial
MW464541.1	Lophuromys sabuni	Lophuromys sabuni voucher FMNH:177902 cytochrome c oxidase subunit I (COI) gene, partial cds; mitochondrial
MW464538.1	Lophuromys zena	Lophuromys zena voucher FMNH:231291 cytochrome c oxidase subunit I (COI) gene, partial cds; mitochondrial
MW464537.1	Lophuromys cf. cinereus FMNH 227728	Lophuromys cf. cinereus FMNH 227728 cytochrome c oxidase subunit I (COI) gene, partial cds; mitochondrial
MW464536.1	Lophuromys cf. cinereus FMNH 227712	Lophuromys cf. cinereus FMNH 227712 cytochrome c oxidase subunit I (COI) gene, partial cds; mitochondrial
GU570680.1	Rattus villosissimus	Rattus villosissimus isolate ABTC41137 cytochrome c oxidase subunit I (COI) gene, partial cds; mitochondrial
GU570677.1	Rattus lutreolus	Rattus lutreolus isolate ABTC27458 cytochrome c oxidase subunit I (COI) gene, partial cds; mitochondrial
HQ329103.1	Alexandromys limnophilus	Microtus limnophilus isolate DGS01 cytochrome c oxidase subunit I (COX1) gene, partial cds; mitochondrial
HQ329101.1	Neodon sikimensis	Neodon sikimensis isolate GB816 cytochrome c oxidase subunit I (COX1) gene, partial cds; mitochondrial
HQ318710.1	Neodon irene	Neodon irene isolate X84 cytochrome c oxidase subunit I (COX1) gene, partial cds; mitochondrial
HQ318709.1	Neodon irene	Neodon irene isolate DG14 cytochrome c oxidase subunit I (COX1) gene, partial cds; mitochondrial
HQ318707.1	Neodon irene	Neodon irene isolate YJ12 cytochrome c oxidase subunit I (COX1) gene, partial cds; mitochondrial
HQ318705.1	Apodemus latronum	Apodemus latronum isolate DC2 cytochrome c oxidase subunit I (COX1) gene, partial cds; mitochondrial
HQ318702.1	Apodemus latronum	Apodemus latronum isolate XL cytochrome c oxidase subunit I (COX1) gene, partial cds; mitochondrial
HQ318700.1	Apodemus chevrieri	Apodemus chevrieri isolate MN4 cytochrome c oxidase subunit I (COX1) gene, partial cds; mitochondrial
HQ318699.1	Apodemus chevrieri	Apodemus chevrieri isolate JM2 cytochrome c oxidase subunit I (COX1) gene, partial cds; mitochondrial
GU938885.2	Euryzygomatomys spinosus	Euryzygomatomys spinosus voucher 9792 cytochrome oxidase subunit I (COI) gene, partial cds; mitochondrial
GU938999.1	Hylaeamys megacephalus	Hylaeamys megacephalus cytochrome oxidase subunit I (COI) gene, partial cds; mitochondrial
GU938996.1	Deltamys sp. LLM-2010a	Deltamys sp. LLM-2010a voucher A10 cytochrome oxidase subunit I (COI) gene, partial cds; mitochondrial
GU938993.1	Akodon paranaensis	Akodon paranaensis voucher 6963 cytochrome oxidase subunit I (COI) gene, partial cds; mitochondrial
GU938991.1	Akodon paranaensis	Akodon paranaensis voucher JR411 cytochrome oxidase subunit I (COI) gene, partial cds; mitochondrial
GU938990.1	Akodon azarae	Akodon azarae voucher JR329 cytochrome oxidase subunit I (COI) gene, partial cds; mitochondrial
GU938988.1	Oligoryzomys flavescens	Oligoryzomys flavescens voucher JR332 cytochrome oxidase subunit I (COI) gene, partial cds; mitochondrial
GU938987.1	Oligoryzomys flavescens	Oligoryzomys flavescens voucher JR210 cytochrome oxidase subunit I (COI) gene, partial cds; mitochondrial
GU938983.1	Oligoryzomys nigripes	Oligoryzomys nigripes voucher OPN87 cytochrome oxidase subunit I (COI) gene, partial cds; mitochondrial
GU938979.1	Oligoryzomys nigripes	Oligoryzomys nigripes voucher JR339 cytochrome oxidase subunit I (COI) gene, partial cds; mitochondrial
GU938977.1	Oligoryzomys nigripes	Oligoryzomys nigripes voucher JR363 cytochrome oxidase subunit I (COI) gene, partial cds; mitochondrial
GU938968.1	Nectomys squamipes	Nectomys squamipes voucher 9790 cytochrome oxidase subunit I (COI) gene, partial cds; mitochondrial
GU938967.1	Nectomys squamipes	Nectomys squamipes voucher 9905 cytochrome oxidase subunit I (COI) gene, partial cds; mitochondrial
GU938964.1	Mus musculus	Mus musculus voucher 9667 cytochrome oxidase subunit I (COI) gene, partial cds; mitochondrial
GU938953.1	Oligoryzomys sp. LLM-2010a	Oligoryzomys sp. LLM-2010a voucher 9629 cytochrome oxidase subunit I (COI) gene, partial cds; mitochondrial
GU938951.1	Euryoryzomys russatus	Euryoryzomys russatus voucher 9331 cytochrome oxidase subunit I (COI) gene, partial cds; mitochondrial
GU938950.1	Euryoryzomys russatus	Euryoryzomys russatus voucher 9994 cytochrome oxidase subunit I (COI) gene, partial cds; mitochondrial
GU938949.1	Delomys dorsalis	Delomys dorsalis voucher JR527 cytochrome oxidase subunit I (COI) gene, partial cds; mitochondrial
GU938943.1	Calomys expulsus	Calomys expulsus voucher CRB2733 cytochrome oxidase subunit I (COI) gene, partial cds; mitochondrial
GU938939.1	Calomys expulsus	Calomys expulsus voucher LBCE1547 cytochrome oxidase subunit I (COI) gene, partial cds; mitochondrial
GU938938.1	Calomys expulsus	Calomys expulsus voucher LBCE1548 cytochrome oxidase subunit I (COI) gene, partial cds; mitochondrial
GU938937.1	Calomys expulsus	Calomys expulsus voucher LG408 cytochrome oxidase subunit I (COI) gene, partial cds; mitochondrial
GU938936.1	Calomys expulsus	Calomys expulsus voucher LG443 cytochrome oxidase subunit I (COI) gene, partial cds; mitochondrial
GU938934.1	Akodon montensis	Akodon montensis voucher JR407 cytochrome oxidase subunit I (COI) gene, partial cds; mitochondrial
GU938932.1	Akodon montensis	Akodon montensis voucher 9826 cytochrome oxidase subunit I (COI) gene, partial cds; mitochondrial
GU938930.1	Akodon montensis	Akodon montensis voucher JR389 cytochrome oxidase subunit I (COI) gene, partial cds; mitochondrial
GU938929.1	Akodon montensis	Akodon montensis voucher JR186 cytochrome oxidase subunit I (COI) gene, partial cds; mitochondrial
GU938928.1	Akodon montensis	Akodon montensis voucher JR338 cytochrome oxidase subunit I (COI) gene, partial cds; mitochondrial
GU938927.1	Akodon montensis	Akodon montensis voucher JR336 cytochrome oxidase subunit I (COI) gene, partial cds; mitochondrial
GU938926.1	Akodon montensis	Akodon montensis voucher JR335 cytochrome oxidase subunit I (COI) gene, partial cds; mitochondrial
GU938919.1	Akodon montensis	Akodon montensis voucher JR461 cytochrome oxidase subunit I (COI) gene, partial cds; mitochondrial
GU938918.1	Deltamys kempi	Deltamys kempi voucher PCE06 cytochrome oxidase subunit I (COI) gene, partial cds; mitochondrial
GU938910.1	Thaptomys nigrita	Thaptomys nigrita voucher 6559 cytochrome oxidase subunit I (COI) gene, partial cds; mitochondrial
GU938899.1	Oligoryzomys nigripes	Oligoryzomys nigripes voucher JR459 cytochrome oxidase subunit I (COI) gene, partial cds; mitochondrial
GU938897.1	Euryoryzomys russatus	Euryoryzomys russatus voucher JR298 cytochrome oxidase subunit I (COI) gene, partial cds; mitochondrial
U21610.1	Chaetodipus intermedius	Chaetodipus intermedius isolate LVT 607 cytochrome c oxidase subunit 3 (coiii) gene, mitochondrial gene encoding mitochondrial protein, partial cds
U21624.1	Perognathus parvus	Perognathus parvus isolate LVT 921 cytochrome c oxidase subunit 3 (coiii) gene, mitochondrial gene encoding mitochondrial protein, partial cds
U21622.1	Perognathus parvus	Perognathus parvus isolate LVT 794 cytochrome c oxidase subunit 3 (coiii) gene, mitochondrial gene encoding mitochondrial protein, partial cds
U21621.1	Perognathus parvus	Perognathus parvus isolate LVT 604 cytochrome c oxidase subunit 3 (coiii) gene, mitochondrial gene encoding mitochondrial protein, partial cds
U21618.1	Perognathus longimembris	Perognathus longimembris isolate LVT 746 cytochrome c oxidase subunit 3 (coiii) gene, mitochondrial gene encoding mitochondrial protein, partial cds
U21616.1	Onychomys leucogaster	Onychomys leucogaster isolate LVT 619 cytochrome c oxidase subunit 3 (coiii) gene, mitochondrial gene encoding mitochondrial protein, partial cds
U21615.1	Onychomys leucogaster	Onychomys leucogaster isolate LVT 618 cytochrome c oxidase subunit 3 (coiii) gene, mitochondrial gene encoding mitochondrial protein, partial cds
U21614.1	Onychomys leucogaster	Onychomys leucogaster isolate LVT 617 cytochrome c oxidase subunit 3 (coiii) gene, mitochondrial gene encoding mitochondrial protein, partial cds
U21612.1	Chaetodipus intermedius	Chaetodipus intermedius isolate LVT 608 cytochrome c oxidase subunit 3 (coiii) gene, mitochondrial gene encoding mitochondrial protein, partial cds
U21609.1	Chaetodipus intermedius	Chaetodipus intermedius isolate LVT 606 cytochrome c oxidase subunit 3 (coiii) gene, mitochondrial gene encoding mitochondrial protein, partial cds
U21607.1	Perognathus inornatus	Perognathus inornatus LVT 601 cytochrome c oxidase subunit 3 (coiii) gene, mitochondrial gene encoding mitochondrial protein, partial cds
U21659.1	Chaetodipus hispidus	Chaetodipus hispidus isolate LVT 605 cytochrome c oxidase subunit III (coiii) gene, mitochondrial gene encoding mitochondrial protein, partial cds
U21657.1	Chaetodipus formosus	Chaetodipus formosus isolate LVT 458 cytochrome c oxidase subunit III (coiii) gene, mitochondrial gene encoding mitochondrial protein, partial cds
U21655.1	Perognathus flavus	Perognathus flavus isolate LVT 702 cytochrome c oxidase subunit III (coiii) gene, mitochondrial gene encoding mitochondrial protein, partial cds
U21652.1	Perognathus flavescens	Perognathus flavescens isolate LVT 2527 cytochrome c oxidase subunit III (coiii) gene, mitochondrial gene encoding mitochondrial protein, partial cds
U21651.1	Perognathus fasciatus	Perognathus fasciatus isolate LVT 2525 cytochrome c oxidase subunit III (coiii) gene, mitochondrial gene encoding mitochondrial protein, partial cds
U21650.1	Onychomys arenicola	Onychomys arenicola isolate LVT 616 cytochrome c oxidase subunit III (coiii) gene, mitochondrial gene encoding mitochondrial protein, partial cds
U21648.1	Onychomys arenicola	Onychomys arenicola isolate LVT 614 cytochrome c oxidase subunit III (coiii) gene, mitochondrial gene ecoding mitochondrial protein, partial cds
U21635.1	Onychomys torridus	Onychomys torridus isolate LVT 622 cytochrome c oxidase subunit III (coiii) gene, mitochondrial gene encoding mitochondrial protein, partial cds
U21634.1	Onychomys torridus	Onychomys torridus isolate 621 cytochrome c oxidase subunit III (coiii) gene, mitochondrial gene encoding mitochondrial protein, partial cds
U21633.1	Onychomys torridus	Onychomys torridus isolate LVT 620 cytochrome c oxidase subunit III (coiii) gene, mitochondrial gene encoding mitochondrial protein, partial cds
U21631.1	Chaetodipus pernix	Chaetodipus pernix isolate LVT 613 cytochrome c oxidase subunit III (coiii) gene, mitochondrial gene encoding mitochondrial protein, partial cds
U21630.1	Chaetodipus penicillatus	Chaetodipus penicillatus isolate LVT 623 cytochrome c oxidase subunit III (coiii) gene, mitochondrial gene encoding mitochondrial protein, partial cds
U21628.1	Chaetodipus penicillatus	Chaetodipus penicillatus isolate LVT 611 cytochrome c oxidase subunit III (coiii) gene, mitochondrial gene encoding mitochondrial protein, partial cds
U21627.1	Chaetodipus penicillatus	Chaetodipus penicillatus isolate LVT 610 cytochrome c oxidase subunit III (coiii) gene, mitochondrial gene encoding mitochondrial protein, partial cds
U21626.1	Chaetodipus penicillatus	Chaetodipus penicillatus isolate LVT 609 cytochrome c oxidase subunit III (coiii) gene, mitochondrial gene encoding mitochondrial protein, partial cds
U21625.1	Chaetodipus penicillatus	Chaetodipus penicillatus isolate LVT 416 cytochrome c oxidase subunit III (coiii) gene, mitochondrial gene encoding mitochondrial protein, partial cds
MH068843.1	Phyllomys kerri	Phyllomys kerri isolate EEB751 cytochrome c oxidase subunit I (COI) gene, partial cds; mitochondrial
KY117550.1	Lariscus insignis	UNVERIFIED: Lariscus insignis mitochondrion sequence
KY070169.1	Tamias umbrinus	UNVERIFIED: Tamias umbrinus isolate DZTM.238 mitochondrion sequence
MT982083.1	Dipodomys merriami	Dipodomys merriami voucher CIB_16400 cytochrome c oxidase subunit I (COX1) gene, partial cds; mitochondrial
MT982077.1	Dipodomys merriami	Dipodomys merriami voucher CIB_1230 cytochrome c oxidase subunit I (COX1) gene, partial cds; mitochondrial
MT982076.1	Dipodomys merriami	Dipodomys merriami voucher CIB_1229 cytochrome c oxidase subunit I (COX1) gene, partial cds; mitochondrial
MT982072.1	Dipodomys merriami	Dipodomys merriami voucher CIB_5127 cytochrome c oxidase subunit I (COX1) gene, partial cds; mitochondrial
MT982070.1	Chaetodipus spinatus	Chaetodipus spinatus voucher CIB_11643 cytochrome c oxidase subunit I (COX1) gene, partial cds; mitochondrial
MT982069.1	Chaetodipus spinatus	Chaetodipus spinatus voucher CIB_7049 cytochrome c oxidase subunit I (COX1) gene, partial cds; mitochondrial
MT982063.1	Chaetodipus spinatus	Chaetodipus spinatus voucher CIB_5849 cytochrome c oxidase subunit I (COX1) gene, partial cds; mitochondrial
MT982062.1	Chaetodipus spinatus	Chaetodipus spinatus voucher CIB_5706a cytochrome c oxidase subunit I (COX1) gene, partial cds; mitochondrial
MT982058.1	Chaetodipus spinatus	Chaetodipus spinatus voucher CIB_6016 cytochrome c oxidase subunit I (COX1) gene, partial cds; mitochondrial
MT982050.1	Chaetodipus spinatus	Chaetodipus spinatus voucher CIB_1108 cytochrome c oxidase subunit I (COX1) gene, partial cds; mitochondrial
MT982045.1	Chaetodipus spinatus	Chaetodipus spinatus voucher CIB_13395 cytochrome c oxidase subunit I (COX1) gene, partial cds; mitochondrial
MT982044.1	Chaetodipus spinatus	Chaetodipus spinatus voucher CIB_13394 cytochrome c oxidase subunit I (COX1) gene, partial cds; mitochondrial
MT982043.1	Chaetodipus spinatus	Chaetodipus spinatus voucher CIB_13393 cytochrome c oxidase subunit I (COX1) gene, partial cds; mitochondrial
MT982042.1	Chaetodipus spinatus	Chaetodipus spinatus voucher CIB_11009 cytochrome c oxidase subunit I (COX1) gene, partial cds; mitochondrial
MT982040.1	Chaetodipus arenarius siccus	Chaetodipus arenarius siccus voucher CIB_19511 cytochrome c oxidase subunit I (COX1) gene, partial cds; mitochondrial
MT982039.1	Chaetodipus arenarius siccus	Chaetodipus arenarius siccus voucher CIB_19495 cytochrome c oxidase subunit I (COX1) gene, partial cds; mitochondrial
MT982034.1	Chaetodipus arenarius siccus	Chaetodipus arenarius siccus voucher CIB_16067 cytochrome c oxidase subunit I (COX1) gene, partial cds; mitochondrial
MT982032.1	Chaetodipus baileyi	Chaetodipus baileyi voucher CIB_4149 cytochrome c oxidase subunit I (COX1) gene, partial cds; mitochondrial
MT982031.1	Chaetodipus baileyi	Chaetodipus baileyi voucher CIB_4148 cytochrome c oxidase subunit I (COX1) gene, partial cds; mitochondrial
MT982028.1	Chaetodipus baileyi	Chaetodipus baileyi voucher CIB_18751 cytochrome c oxidase subunit I (COX1) gene, partial cds; mitochondrial
MT982025.1	Chaetodipus baileyi	Chaetodipus baileyi voucher CIB_13799 cytochrome c oxidase subunit I (COX1) gene, partial cds; mitochondrial
MT982023.1	Chaetodipus baileyi	Chaetodipus baileyi voucher CIB_1026 cytochrome c oxidase subunit I (COX1) gene, partial cds; mitochondrial
MT982019.1	Chaetodipus arenarius	Chaetodipus arenarius voucher CIB_21103 cytochrome c oxidase subunit I (COX1) gene, partial cds; mitochondrial
MT982018.1	Chaetodipus arenarius	Chaetodipus arenarius voucher CIB_21102 cytochrome c oxidase subunit I (COX1) gene, partial cds; mitochondrial
MT982014.1	Chaetodipus arenarius	Chaetodipus arenarius voucher CIB_6746 cytochrome c oxidase subunit I (COX1) gene, partial cds; mitochondrial
MT982013.1	Chaetodipus arenarius	Chaetodipus arenarius voucher CIB_6745 cytochrome c oxidase subunit I (COX1) gene, partial cds; mitochondrial
MT982009.1	Chaetodipus arenarius	Chaetodipus arenarius voucher CIB_5071 cytochrome c oxidase subunit I (COX1) gene, partial cds; mitochondrial
MT982008.1	Chaetodipus ammophilus	Chaetodipus ammophilus voucher CIB_1931 cytochrome c oxidase subunit I (COX1) gene, partial cds; mitochondrial
MT981998.1	Peromyscus slevini	Peromyscus slevini voucher CIB_13034 cytochrome c oxidase subunit I (COX1) gene, partial cds; mitochondrial
MT981997.1	Peromyscus sejugis	Peromyscus sejugis voucher CIB_672 cytochrome c oxidase subunit I (COX1) gene, partial cds; mitochondrial
MT981995.1	Peromyscus gambelli	Peromyscus gambelli voucher CIB_9809 cytochrome c oxidase subunit I (COX1) gene, partial cds; mitochondrial
MT981993.1	Peromyscus gambelli	Peromyscus gambelli voucher CIB_28163 cytochrome c oxidase subunit I (COX1) gene, partial cds; mitochondrial
MT981990.1	Peromyscus gambelli	Peromyscus gambelli voucher CIB_6084 cytochrome c oxidase subunit I (COX1) gene, partial cds; mitochondrial
MT981981.1	Peromyscus fraterculus	Peromyscus fraterculus voucher CIB_9700 cytochrome c oxidase subunit I (COX1) gene, partial cds; mitochondrial
MT981977.1	Peromyscus fraterculus	Peromyscus fraterculus voucher CIB_5325 cytochrome c oxidase subunit I (COX1) gene, partial cds; mitochondrial
MT981976.1	Peromyscus fraterculus	Peromyscus fraterculus voucher CIB_6071 cytochrome c oxidase subunit I (COX1) gene, partial cds; mitochondrial
MT981973.1	Peromyscus fraterculus	Peromyscus fraterculus voucher CIB_4976 cytochrome c oxidase subunit I (COX1) gene, partial cds; mitochondrial
MT981969.1	Peromyscus eva	Peromyscus eva voucher CIB_13433 cytochrome c oxidase subunit I (COX1) gene, partial cds; mitochondrial
MT981966.1	Peromyscus eva	Peromyscus eva voucher CIB_13614 cytochrome c oxidase subunit I (COX1) gene, partial cds; mitochondrial
MT981965.1	Peromyscus eva	Peromyscus eva voucher CIB_570 cytochrome c oxidase subunit I (COX1) gene, partial cds; mitochondrial
MT981963.1	Peromyscus eremicus	Peromyscus eremicus voucher CIB_10873 cytochrome c oxidase subunit I (COX1) gene, partial cds; mitochondrial
MT981962.1	Peromyscus eremicus	Peromyscus eremicus voucher CIB_14420 cytochrome c oxidase subunit I (COX1) gene, partial cds; mitochondrial
MT981958.1	Peromyscus eremicus	Peromyscus eremicus voucher CIB_1368 cytochrome c oxidase subunit I (COX1) gene, partial cds; mitochondrial
MT981949.1	Peromyscus dickeyi	Peromyscus dickeyi voucher CIB_547 cytochrome c oxidase subunit I (COX1) gene, partial cds; mitochondrial
MT981945.1	Peromyscus crinitus	Peromyscus crinitus voucher CIB_18806 cytochrome c oxidase subunit I (COX1) gene, partial cds; mitochondrial
MT981943.1	Peromyscus crinitus	Peromyscus crinitus voucher CIB_1289 cytochrome c oxidase subunit I (COX1) gene, partial cds; mitochondrial
MT981941.1	Peromyscus caniceps	Peromyscus caniceps voucher CIB_531 cytochrome c oxidase subunit I (COX1) gene, partial cds; mitochondrial
MT981940.1	Peromyscus boylii	Peromyscus boylii voucher CIB_10875 cytochrome c oxidase subunit I (COX1) gene, partial cds; mitochondrial
MT981934.1	Peromyscus boylii	Peromyscus boylii voucher CIB_1528 cytochrome c oxidase subunit I (COX1) gene, partial cds; mitochondrial
MT981928.1	Peromyscus avius	Peromyscus avius voucher CIB_1355 cytochrome c oxidase subunit I (COX1) gene, partial cds; mitochondrial
MT981924.1	Neotoma bryanti	Neotoma bryanti voucher CIB_12136 cytochrome c oxidase subunit I (COX1) gene, partial cds; mitochondrial
MT981922.1	Neotoma bryanti	Neotoma bryanti voucher CIB_12133 cytochrome c oxidase subunit I (COX1) gene, partial cds; mitochondrial
MT981916.1	Neotoma bryanti	Neotoma bryanti voucher CIB_808 cytochrome c oxidase subunit I (COX1) gene, partial cds; mitochondrial
MT981909.1	Neotoma bryanti	Neotoma bryanti voucher CIB_5350 cytochrome c oxidase subunit I (COX1) gene, partial cds; mitochondrial
MT981908.1	Neotoma bryanti	Neotoma bryanti voucher CIB_5348 cytochrome c oxidase subunit I (COX1) gene, partial cds; mitochondrial
MT981907.1	Neotoma albigula	Neotoma albigula voucher CIB_4536 cytochrome c oxidase subunit I (COX1) gene, partial cds; mitochondrial
MT981902.1	Neotoma albigula	Neotoma albigula voucher CIB_4556 cytochrome c oxidase subunit I (COX1) gene, partial cds; mitochondrial
MT981901.1	Neotoma albigula	Neotoma albigula voucher CIB_1584 cytochrome c oxidase subunit I (COX1) gene, partial cds; mitochondrial
MT981900.1	Neotoma albigula	Neotoma albigula voucher CIB_1574 cytochrome c oxidase subunit I (COX1) gene, partial cds; mitochondrial
MT981899.1	Neotoma albigula	Neotoma albigula voucher CIB_1572 cytochrome c oxidase subunit I (COX1) gene, partial cds; mitochondrial
MT981898.1	Neotoma albigula	Neotoma albigula voucher CIB_1577 cytochrome c oxidase subunit I (COX1) gene, partial cds; mitochondrial
MT981897.1	Neotoma albigula	Neotoma albigula voucher CIB_1576 cytochrome c oxidase subunit I (COX1) gene, partial cds; mitochondrial
MT981896.1	Neotoma albigula	Neotoma albigula voucher CIB_1575 cytochrome c oxidase subunit I (COX1) gene, partial cds; mitochondrial
MZ895175.1	Mus caroli	Mus caroli isolate S133 cytochrome c oxidase subunit I (COX1) gene, partial cds; mitochondrial
MZ895174.1	Apodemus agrarius	Apodemus agrarius isolate Y23 cytochrome c oxidase subunit I (COX1) gene, partial cds; mitochondrial
KU156872.1	Peromyscus maniculatus	Peromyscus maniculatus isolate ID_75 cytochrome c oxidase subunit III (CO3) gene, partial cds; tRNA-Gly gene, complete sequence; and NADH dehydrogenase subunit 3 (ND3) gene, partial cds; mitochondrial
KU156871.1	Peromyscus maniculatus	Peromyscus maniculatus isolate UT_18 cytochrome c oxidase subunit III (CO3) gene, partial cds; tRNA-Gly gene, complete sequence; and NADH dehydrogenase subunit 3 (ND3) gene, partial cds; mitochondrial
KU156864.1	Peromyscus maniculatus	Peromyscus maniculatus isolate CA_33 cytochrome c oxidase subunit III (CO3) gene, partial cds; tRNA-Gly gene, complete sequence; and NADH dehydrogenase subunit 3 (ND3) gene, partial cds; mitochondrial
KU156862.1	Peromyscus maniculatus	Peromyscus maniculatus isolate OR_DSY14 cytochrome c oxidase subunit III (CO3) gene, partial cds; tRNA-Gly gene, complete sequence; and NADH dehydrogenase subunit 3 (ND3) gene, partial cds; mitochondrial
KU156861.1	Peromyscus maniculatus	Peromyscus maniculatus isolate AK_105 cytochrome c oxidase subunit III (CO3) gene, partial cds; tRNA-Gly gene, complete sequence; and NADH dehydrogenase subunit 3 (ND3) gene, partial cds; mitochondrial
KU156835.1	Peromyscus maniculatus	Peromyscus maniculatus isolate OR_DSY07 cytochrome c oxidase subunit III (CO3) gene, partial cds; tRNA-Gly gene, complete sequence; and NADH dehydrogenase subunit 3 (ND3) gene, partial cds; mitochondrial
KU156833.1	Peromyscus maniculatus	Peromyscus maniculatus isolate MI_109 cytochrome c oxidase subunit III (CO3) gene, partial cds; tRNA-Gly gene, complete sequence; and NADH dehydrogenase subunit 3 (ND3) gene, partial cds; mitochondrial
KU156832.1	Peromyscus maniculatus	Peromyscus maniculatus isolate CH_69 cytochrome c oxidase subunit III (CO3) gene, partial cds; tRNA-Gly gene, complete sequence; and NADH dehydrogenase subunit 3 (ND3) gene, partial cds; mitochondrial
EF186637.1	Rattus sp. ABTC 44796	Rattus sp. ABTC 44796 isolate VePN121c cytochrome c oxidase subunit I (COI) gene, partial cds; mitochondrial
JF693307.1	Myodes rufocanus	Myodes rufocanus isolate 2658 cytochrome c oxidase subunit I (COI) gene, partial cds; mitochondrial
JF693306.1	Myodes rufocanus	Myodes rufocanus isolate 1567 cytochrome c oxidase subunit I (COI) gene, partial cds; mitochondrial
JF693304.1	Myodes rufocanus	Myodes rufocanus isolate 1565 cytochrome c oxidase subunit I (COI) gene, partial cds; mitochondrial
JF693303.1	Myodes rufocanus	Myodes rufocanus isolate 1564 cytochrome c oxidase subunit I (COI) gene, partial cds; mitochondrial
JF693302.1	Myodes rufocanus	Myodes rufocanus isolate 1563 cytochrome c oxidase subunit I (COI) gene, partial cds; mitochondrial
JF693299.1	Myodes rufocanus	Myodes rufocanus isolate 2668 cytochrome c oxidase subunit I (COI) gene, partial cds; mitochondrial
KX778363.1	Typhlomys cinereus	Typhlomys cinereus isolate Tcin_7-1 cytochrome c oxidase subunit I (COI) gene, partial cds; mitochondrial
KX778362.1	Typhlomys cinereus	Typhlomys cinereus isolate Tsp2_5-1 cytochrome c oxidase subunit I (COI) gene, partial cds; mitochondrial
KX778361.1	Typhlomys cinereus	Typhlomys cinereus isolate Tsp2_4-1 cytochrome c oxidase subunit I (COI) gene, partial cds; mitochondrial
KX778360.1	Typhlomys daloushanensis	Typhlomys daloushanensis isolate Tdal_8-11 cytochrome c oxidase subunit I (COI) gene, partial cds; mitochondrial
KX778354.1	Typhlomys daloushanensis	Typhlomys daloushanensis isolate Tdal_8-5 cytochrome c oxidase subunit I (COI) gene, partial cds; mitochondrial
KX778348.1	Typhlomys nanus	Typhlomys nanus isolate Tsp1_3-1 cytochrome c oxidase subunit I (COI) gene, partial cds; mitochondrial
KX778345.1	Typhlomys nanus	Typhlomys nanus isolate Tsp1_9-3 cytochrome c oxidase subunit I (COI) gene, partial cds; mitochondrial
KX778338.1	Typhlomys chapensis	Typhlomys chapensis isolate Tcha_2-1 cytochrome c oxidase subunit I (COI) gene, partial cds; mitochondrial
KX778337.1	Typhlomys chapensis	Typhlomys chapensis isolate Tcha_1-1 cytochrome c oxidase subunit I (COI) gene, partial cds; mitochondrial
OL589563.1	Apodemus peninsulae	Apodemus peninsulae isolate MGL-112 cytochrome c oxidase subunit I (COX1) gene, partial cds; mitochondrial
JQ043452.1	Cricetulus longicaudatus	Cricetulus longicaudatus isolate QH28 cytochrome c oxidase subunit I (COI) gene, partial cds; mitochondrial
MK903617.1	Porocephalus sp. ex Euryoryzomys nitidus LAGP-2019	Porocephalus sp. ex Euryoryzomys nitidus LAGP-2019 voucher 2343 cytochrome c oxidase subunit 1 (COI) gene, partial cds; mitochondrial
MK903616.1	Porocephalus sp. ex Hylaeamys perenensis LAGP-2019	Porocephalus sp. ex Hylaeamys perenensis LAGP-2019 voucher 2277 cytochrome c oxidase subunit 1 (COI) gene, partial cds; mitochondrial
FJ790672.1	Tatera indica	Tatera indica voucher TI-1 cytochrome c oxidase subunit I (COI) gene, partial cds; mitochondrial
JX275552.1	Ctenomys conoveri	Ctenomys conoveri isolate NK_12607_conoveri cytochrome c oxidase subunit I (COI) gene, partial cds; mitochondrial
JX275551.1	Ctenomys minutus	Ctenomys minutus isolate C.minutus cytochrome c oxidase subunit I (COI) gene, partial cds; mitochondrial
JX275550.1	Ctenomys torquatus	Ctenomys torquatus isolate CA783_Torquatus cytochrome c oxidase subunit I (COI) gene, partial cds; mitochondrial
JX275549.1	Ctenomys pearsoni	Ctenomys pearsoni isolate EV_1454_pearsoni cytochrome c oxidase subunit I (COI) gene, partial cds; mitochondrial
JX275548.1	Ctenomys pearsoni	Ctenomys pearsoni isolate CA_583_pearsoni cytochrome c oxidase subunit I (COI) gene, partial cds; mitochondrial
JX275547.1	Ctenomys pearsoni	Ctenomys pearsoni isolate 243_Medanos cytochrome c oxidase subunit I (COI) gene, partial cds; mitochondrial
JX275545.1	Ctenomys sp. DAB-2012	Ctenomys sp. DAB-2012 isolate 213_Paraje_Sarandicito cytochrome c oxidase subunit I (COI) gene, partial cds; mitochondrial
JX275543.1	Ctenomys sp. DAB-2012	Ctenomys sp. DAB-2012 isolate 136_San_Roque cytochrome c oxidase subunit I (COI) gene, partial cds; mitochondrial
JX275517.1	Ctenomys sp. DAB-2012	Ctenomys sp. DAB-2012 isolate 066_colonia_3_abril cytochrome c oxidase subunit I (COI) gene, partial cds; mitochondrial
JX275509.1	Ctenomys perrensi	Ctenomys perrensi isolate 181_Goya cytochrome c oxidase subunit I (COI) gene, partial cds; mitochondrial
JX275507.1	Ctenomys sp. DAB-2012	Ctenomys sp. DAB-2012 isolate 176_Rincon_de_Ambrosio cytochrome c oxidase subunit I (COI) gene, partial cds; mitochondrial
JX275503.1	Ctenomys rionegrensis	Ctenomys rionegrensis isolate EV_1169_rionegrensis cytochrome c oxidase subunit I (COI) gene, partial cds; mitochondrial
KF739990.1	Niviventer sp. 1 LL-2013	Niviventer sp. 1 LL-2013 isolate gzb225 cytochrome c oxidase subunit I (COI) gene, partial cds; mitochondrial
KF739989.1	Niviventer sp. 1 LL-2013	Niviventer sp. 1 LL-2013 isolate XZ-YD50 cytochrome c oxidase subunit I (COI) gene, partial cds; mitochondrial
KF739987.1	Niviventer sp. 1 LL-2013	Niviventer sp. 1 LL-2013 isolate YN-ZD266 cytochrome c oxidase subunit I (COI) gene, partial cds; mitochondrial
KF739985.1	Niviventer sp. 1 LL-2013	Niviventer sp. 1 LL-2013 isolate ycd413 cytochrome c oxidase subunit I (COI) gene, partial cds; mitochondrial
KF739983.1	Niviventer sp. 1 LL-2013	Niviventer sp. 1 LL-2013 isolate YN-LC011 cytochrome c oxidase subunit I (COI) gene, partial cds; mitochondrial
KF739981.1	Niviventer sp. 1 LL-2013	Niviventer sp. 1 LL-2013 isolate XZ-ZM17 cytochrome c oxidase subunit I (COI) gene, partial cds; mitochondrial
KF739980.1	Niviventer sp. 1 LL-2013	Niviventer sp. 1 LL-2013 isolate YN-LC090 cytochrome c oxidase subunit I (COI) gene, partial cds; mitochondrial
KF739976.1	Niviventer sp. 1 LL-2013	Niviventer sp. 1 LL-2013 isolate GX-PX2 cytochrome c oxidase subunit I (COI) gene, partial cds; mitochondrial
MK957015.1	Chiromyscus langbianis	Chiromyscus langbianis isolate TQ-51 cytochrome c oxidase subunit I (COI) gene, partial cds; mitochondrial
MK957014.1	Chiromyscus langbianis	Chiromyscus langbianis isolate TQ-12 cytochrome c oxidase subunit I (COI) gene, partial cds; mitochondrial
OM220064.1	Eothenomys melanogaster	Eothenomys melanogaster isolate ASIZFZ002005 cytochrome c oxidase subunit I (COX1) gene, partial cds; mitochondrial
OM220060.1	Apodemus semotus	Apodemus semotus isolate ASIZFZ001968 cytochrome c oxidase subunit I (COX1) gene, partial cds; mitochondrial
GU938894.1	Oligoryzomys flavescens	Oligoryzomys flavescens voucher JR259 cytochrome oxidase subunit I (COI) gene, partial cds; mitochondrial
GU938893.1	Oligoryzomys flavescens	Oligoryzomys flavescens voucher JR258 cytochrome oxidase subunit I (COI) gene, partial cds; mitochondrial
GU938891.1	Euryoryzomys russatus	Euryoryzomys russatus voucher DG15 cytochrome oxidase subunit I (COI) gene, partial cds; mitochondrial
GU938890.1	Oligoryzomys nigripes	Oligoryzomys nigripes voucher JR457 cytochrome oxidase subunit I (COI) gene, partial cds; mitochondrial
GU938888.1	Oligoryzomys nigripes	Oligoryzomys nigripes voucher JR425 cytochrome oxidase subunit I (COI) gene, partial cds; mitochondrial
GU938886.1	Oligoryzomys nigripes	Oligoryzomys nigripes voucher DG01 cytochrome oxidase subunit I (COI) gene, partial cds; mitochondrial
GU938878.1	Oligoryzomys nigripes	Oligoryzomys nigripes voucher DG05 cytochrome oxidase subunit I (COI) gene, partial cds; mitochondrial
GU938877.1	Oligoryzomys nigripes	Oligoryzomys nigripes voucher DG00 cytochrome oxidase subunit I (COI) gene, partial cds; mitochondrial
GU938875.1	Akodon montensis	Akodon montensis voucher DG23 cytochrome oxidase subunit I (COI) gene, partial cds; mitochondrial
GU938873.1	Akodon montensis	Akodon montensis voucher DG21 cytochrome oxidase subunit I (COI) gene, partial cds; mitochondrial
MT351152.1	Mus musculus domesticus x Mus spretus	Mus musculus domesticus x Mus spretus isolate F139-1 cytochrome c oxidase subunit I (COX1) gene, partial cds; mitochondrial
EU349729.1	Rattus villosissimus	Rattus villosissimus voucher ABTC 00549 cytochrome c oxidase subunit I (COX1) gene, partial cds; tRNA-Ser (trnS1) and tRNA-Asp (trnD) genes, complete sequence; cytochrome c oxidase subunit II (COX2) gene, complete cds; and tRNA-Lys (trnk) gene, complete sequence; mitochondrial
EU349726.1	Pogonomys loriae	Pogonomys loriae isolate 160668 cytochrome c oxidase subunit I (COX1) gene, partial cds; tRNA-Ser (trnS1) and tRNA-Asp (trnD) genes, complete sequence; cytochrome c oxidase subunit II (COX2) gene, complete cds; and tRNA-Lys (trnk) gene, complete sequence; mitochondrial
AF455051.1	Cricetulus griseus	Cricetulus griseus cytochrome c oxidase subunit II (COX2) mRNA, complete cds; mitochondrial gene for mitochondrial product
KF577940.1	Leopoldamys sp. L1	Leopoldamys sp. L1 voucher C0446 cytochrome c oxidase subunit 1 gene, partial cds; mitochondrial
KF577933.1	Leopoldamys neilli	Leopoldamys neilli voucher LK0222 cytochrome c oxidase subunit 1 gene, partial cds; mitochondrial
MH319102.1	Geomys bursarius	Geomys bursarius voucher MSB 273653 cytochrome c oxidase subunit I gene, partial cds; mitochondrial
MH319101.1	Geomys arenarius	Geomys arenarius voucher MSB 271426 cytochrome c oxidase subunit I gene, partial cds; mitochondrial
MH319097.1	Geomys arenarius	Geomys arenarius voucher MSB 273683 cytochrome c oxidase subunit I gene, partial cds; mitochondrial
MH319091.1	Geomys knoxjonesi	Geomys knoxjonesi voucher MSB 271043 cytochrome c oxidase subunit I gene, partial cds; mitochondrial
MH319090.1	Geomys knoxjonesi	Geomys knoxjonesi voucher MSB 271045 cytochrome c oxidase subunit I gene, partial cds; mitochondrial
MH319089.1	Geomys knoxjonesi	Geomys knoxjonesi voucher MSB 271021 cytochrome c oxidase subunit I gene, partial cds; mitochondrial
MH319088.1	Geomys knoxjonesi	Geomys knoxjonesi voucher MSB 86282 cytochrome c oxidase subunit I gene, partial cds; mitochondrial
MH319078.1	Geomys bursarius	Geomys bursarius voucher MSB 61651 cytochrome c oxidase subunit I gene, partial cds; mitochondrial
MH319076.1	Geomys bursarius	Geomys bursarius voucher MSB 271072 cytochrome c oxidase subunit I gene, partial cds; mitochondrial
KU904420.1	Anomalurus beecrofti	Anomalurus beecrofti cytochrome c oxidase subunit I gene, complete cds; mitochondrial
JN714184.1	Hystrix indica	Hystrix indica isolate WF-RFDF-15-3 cytochrome c oxidase subunit 1 (CO1) gene, partial cds; mitochondrial
JN714177.1	Hystrix indica	Hystrix indica isolate WF-RFDF-11 cytochrome c oxidase subunit 1 (CO1) gene, partial cds; mitochondrial
JQ793919.1	Rattus tanezumi sladeni	Rattus tanezumi sladeni isolate dq373 cytochrome c oxidase subunit 1 (COI) gene, partial cds; mitochondrial
JQ793917.1	Rattus tanezumi sladeni	Rattus tanezumi sladeni isolate rl039 cytochrome c oxidase subunit 1 (COI) gene, partial cds; mitochondrial
JQ793915.1	Rattus tanezumi sladeni	Rattus tanezumi sladeni isolate lc155 cytochrome c oxidase subunit 1 (COI) gene, partial cds; mitochondrial
JQ793911.1	Rattus tanezumi sladeni	Rattus tanezumi sladeni isolate rl055 cytochrome c oxidase subunit 1 (COI) gene, partial cds; mitochondrial
KM262620.1	Leopoldamys neilli	Leopoldamys neilli voucher L0492 cytochrome c oxidase subunit 1 (cytb) gene, partial cds; mitochondrial
KM262615.1	Leopoldamys neilli	Leopoldamys neilli voucher R4461 cytochrome c oxidase subunit 1 (cytb) gene, partial cds; mitochondrial
MN015519.1	Oligoryzomys fulvescens	Oligoryzomys fulvescens voucher MHNG1990.050 cytochrome c oxidase subunit I (COI) gene, partial cds; mitochondrial
MN015515.1	Oligoryzomys aff. microtis MN76216	Oligoryzomys aff. microtis MN76216 cytochrome c oxidase subunit I (COI) gene, partial cds; mitochondrial
MN015514.1	Oligoryzomys nigripes	Oligoryzomys nigripes voucher LF1035 cytochrome c oxidase subunit I (COI) gene, partial cds; mitochondrial
MN015513.1	Oligoryzomys messorius	Oligoryzomys messorius voucher MN70475 cytochrome c oxidase subunit I (COI) gene, partial cds; mitochondrial
MN015512.1	Oligoryzomys stramineus	Oligoryzomys stramineus voucher UFPB9768 cytochrome c oxidase subunit I (COI) gene, partial cds; mitochondrial
MN015511.1	Oligoryzomys utiaritensis	Oligoryzomys utiaritensis voucher ARB761 cytochrome c oxidase subunit I (COI) gene, partial cds; mitochondrial
MN015510.1	Oligoryzomys stramineus	Oligoryzomys stramineus voucher MN84348 cytochrome c oxidase subunit I (COI) gene, partial cds; mitochondrial
MN015509.1	Oligoryzomys stramineus	Oligoryzomys stramineus voucher MZ33820 cytochrome c oxidase subunit I (COI) gene, partial cds; mitochondrial
MN015503.1	Oligoryzomys rupestris	Oligoryzomys rupestris voucher LG0214 cytochrome c oxidase subunit I (COI) gene, partial cds; mitochondrial
MN015496.1	Oligoryzomys nigripes	Oligoryzomys nigripes voucher MN83057 cytochrome c oxidase subunit I (COI) gene, partial cds; mitochondrial
MN015494.1	Oligoryzomys nigripes	Oligoryzomys nigripes voucher MN76063 cytochrome c oxidase subunit I (COI) gene, partial cds; mitochondrial
MN015491.1	Oligoryzomys moojeni	Oligoryzomys moojeni voucher MN76752 cytochrome c oxidase subunit I (COI) gene, partial cds; mitochondrial
MN015489.1	Oligoryzomys stramineus	Oligoryzomys stramineus voucher UFPB9775 cytochrome c oxidase subunit I (COI) gene, partial cds; mitochondrial
MN015468.1	Oligoryzomys sp. n. MW-2017	Oligoryzomys sp. n. MW-2017 voucher MPEG34802 cytochrome c oxidase subunit I (COI) gene, partial cds; mitochondrial
MN015439.1	Oligoryzomys sp. n. MW-2017	Oligoryzomys sp. n. MW-2017 voucher MPEG34779 cytochrome c oxidase subunit I (COI) gene, partial cds; mitochondrial
MN015479.1	Oligoryzomys messorius	Oligoryzomys messorius voucher MNLM2223 cytochrome c oxidase subunit I (COI) gene, partial cds; mitochondrial
MN015427.1	Oligoryzomys microtis	Oligoryzomys microtis voucher MNLM632 cytochrome c oxidase subunit I (COI) gene, partial cds; mitochondrial
KC709680.1	Neodon irene	Neodon irene isolate WL80_2006 cytochrome c oxidase subunit I (COI) gene, partial cds; mitochondrial
KY814719.1	Rattus exulans	Rattus exulans mitochondrion, complete genome
JQ818229.1	Eothenomys custos	Eothenomys custos isolate mlxs006 cytochrome c oxidase subunit 1 (COX1) gene, complete cds; mitochondrial
JQ818227.1	Eothenomys wardi	Eothenomys wardi isolate mlxs405 cytochrome c oxidase subunit 1 (COX1) gene, complete cds; mitochondrial
MW010020.1	Auliscomys sublimis	Auliscomys sublimis voucher CML8477 cytochrome c oxidase subunit I (COX1) gene, partial cds; mitochondrial
MW010018.1	Tapecomys primus	Tapecomys primus voucher CML7080 cytochrome c oxidase subunit I (COX1) gene, partial cds; mitochondrial
MW010017.1	Phyllotis osilae tucumanus	Phyllotis osilae tucumanus voucher CML12309 cytochrome c oxidase subunit I (COX1) gene, partial cds; mitochondrial
MW010012.1	Phyllotis osilae tucumanus	Phyllotis osilae tucumanus voucher CML11643 cytochrome c oxidase subunit I (COX1) gene, partial cds; mitochondrial
MW010010.1	Phyllotis osilae tucumanus	Phyllotis osilae tucumanus voucher CML8458 cytochrome c oxidase subunit I (COX1) gene, partial cds; mitochondrial
MW010007.1	Phyllotis osilae tucumanus	Phyllotis osilae tucumanus voucher CML12145 cytochrome c oxidase subunit I (COX1) gene, partial cds; mitochondrial
MW010004.1	Akodon simulator	Akodon simulator voucher CML11161 cytochrome c oxidase subunit I (COX1) gene, partial cds; mitochondrial
MW009989.1	Akodon simulator	Akodon simulator voucher CML11162 cytochrome c oxidase subunit I (COX1) gene, partial cds; mitochondrial
MW009988.1	Akodon simulator	Akodon simulator voucher CML12088 cytochrome c oxidase subunit I (COX1) gene, partial cds; mitochondrial
MW009986.1	Akodon simulator	Akodon simulator voucher CML11149 cytochrome c oxidase subunit I (COX1) gene, partial cds; mitochondrial
MW009982.1	Akodon albiventer	Akodon albiventer voucher CML11083 cytochrome c oxidase subunit I (COX1) gene, partial cds; mitochondrial
MW009979.1	Akodon budini	Akodon budini voucher CML11117 cytochrome c oxidase subunit I (COX1) gene, partial cds; mitochondrial
MW009977.1	Akodon budini	Akodon budini voucher CML11106 cytochrome c oxidase subunit I (COX1) gene, partial cds; mitochondrial
MW009975.1	Akodon toba	Akodon toba voucher CML11171 cytochrome c oxidase subunit I (COX1) gene, partial cds; mitochondrial
MW009970.1	Akodon spegazzinii	Akodon spegazzinii voucher CML12061 cytochrome c oxidase subunit I (COX1) gene, partial cds; mitochondrial
MW009961.1	Akodon spegazzinii	Akodon spegazzinii voucher CML11435 cytochrome c oxidase subunit I (COX1) gene, partial cds; mitochondrial
MW009954.1	Akodon spegazzinii	Akodon spegazzinii voucher CML11829 cytochrome c oxidase subunit I (COX1) gene, partial cds; mitochondrial
MW009948.1	Akodon sp. 1 JJM-2020	Akodon sp. 1 JJM-2020 voucher CML11116 cytochrome c oxidase subunit I (COX1) gene, partial cds; mitochondrial
MW009947.1	Akodon boliviensis	Akodon boliviensis voucher CML11096 cytochrome c oxidase subunit I (COX1) gene, partial cds; mitochondrial
AB011215.1	Tamias sibiricus	Tamias sibiricus mitochondrial ND1 gene for NADH dehydrogenase subunit 1, complete cds
MF449456.1	Dryomys laniger	Dryomys laniger isolate Madenkoy-Nigde 2 NADH dehydrogenase subunit 1 (ND1) gene, partial cds; mitochondrial
MF449454.1	Dryomys laniger	Dryomys laniger isolate Aladag-Adana NADH dehydrogenase subunit 1 (ND1) gene, partial cds; mitochondrial
MF449453.1	Dryomys nitedula	Dryomys nitedula isolate Abant-Bolu NADH dehydrogenase subunit 1 (ND1) gene, partial cds; mitochondrial
MF449452.1	Dryomys nitedula	Dryomys nitedula isolate Gelibolu-Canakkale 3 NADH dehydrogenase subunit 1 (ND1) gene, partial cds; mitochondrial
MF449449.1	Dryomys nitedula	Dryomys nitedula isolate Elmali-Antalya NADH dehydrogenase subunit 1 (ND1) gene, partial cds; mitochondrial
MF449448.1	Dryomys nitedula	Dryomys nitedula isolate Savsat-Artvin 2 NADH dehydrogenase subunit 1 (ND1) gene, partial cds; mitochondrial
MF449446.1	Dryomys nitedula	Dryomys nitedula isolate Camlihemsin-Rize 3 NADH dehydrogenase subunit 1 (ND1) gene, partial cds; mitochondrial
MF449445.1	Dryomys nitedula	Dryomys nitedula isolate Camlihemsin-Rize 2 NADH dehydrogenase subunit 1 (ND1) gene, partial cds; mitochondrial
MF449443.1	Dryomys nitedula	Dryomys nitedula isolate Cat-Rize 2 NADH dehydrogenase subunit 1 (ND1) gene, partial cds; mitochondrial
MF449441.1	Dryomys nitedula	Dryomys nitedula isolate Edirne 6 NADH dehydrogenase subunit 1 (ND1) gene, partial cds; mitochondrial
MF449440.1	Dryomys nitedula	Dryomys nitedula isolate Edirne 5 NADH dehydrogenase subunit 1 (ND1) gene, partial cds; mitochondrial
MF449439.1	Dryomys nitedula	Dryomys nitedula isolate Edirne 4 NADH dehydrogenase subunit 1 (ND1) gene, partial cds; mitochondrial
MF449434.1	Dryomys nitedula	Dryomys nitedula isolate Madenkoy-Nigde 1 NADH dehydrogenase subunit 1 (ND1) gene, partial cds; mitochondrial
MF449432.1	Dryomys nitedula	Dryomys nitedula isolate Eber-Afyon NADH dehydrogenase subunit 1 (ND1) gene, partial cds; mitochondrial
MF449431.1	Dryomys nitedula	Dryomys nitedula isolate Yaprakli-Cankiri NADH dehydrogenase subunit 1 (ND1) gene, partial cds; mitochondrial
MF449430.1	Dryomys nitedula	Dryomys nitedula isolate Bulancak-Giresun NADH dehydrogenase subunit 1 (ND1) gene, partial cds; mitochondrial
MF449428.1	Dryomys nitedula	Dryomys nitedula isolate Cakalli-Samsun NADH dehydrogenase subunit 1 (ND1) gene, partial cds; mitochondrial
MF449427.1	Dryomys nitedula	Dryomys nitedula isolate Pinarbasi-Kayseri NADH dehydrogenase subunit 1 (ND1) gene, partial cds; mitochondrial
EU192193.1	Holochilus brasiliensis	Holochilus brasiliensis voucher NK 27671 NADH dehydrogenase subunit 1 gene, partial cds; mitochondrial
[truncated: 6,046 more rows]
