# Supplementary material for: Substantial viral diversity in bats and rodents from East Africa: insights into evolution, recombination, and cocirculation
Source: Microbiome. 2024 Apr 10;12:72. doi: 10.1186/s40168-024-01782-4 (PMC11005217; doi:10.1186/s40168-024-01782-4)
Supplement: Supplementary file 5 — Additional file 4. [file 40168_2024_1782_MOESM4_ESM.xlsx]

## Sheet: Rodentia_detail
Assembly Accession	Assembly Name	Organism Name	Assembly Stats Total Sequence Length	Assembly Level	Assembly Release Date	WGS project accession
GCA_000001635.9	GRCm39	Mus musculus	2728206152	Chromosome	2020-06-24
GCA_011064425.1	Rrattus_CSIRO_v1	Rattus rattus	2382770976	Chromosome	2020-03-04	JAAIVD01
GCA_000317375.1	MicOch1.0	Microtus ochrogaster	2287340943	Chromosome	2012-12-07	AHZW01
GCA_004664715.2	UCI_PerLeu_2.1	Peromyscus leucopus	2475164510	Chromosome	2020-10-02	NMRJ02
GCA_902686445.2	mSciCar1.2	Sciurus carolinensis	2815397268	Chromosome	2020-07-31	CACRXI02
GCA_011762505.1	mArvNil1.pat.X	Arvicanthis niloticus	2496761438	Chromosome	2020-03-27	JAAOMG01
GCA_003704135.2	HU_Ppol_1.3.3	Peromyscus polionotus subgriseus	2645110392	Chromosome	2019-04-26	RCWS02
GCA_902686455.2	mSciVul1.2	Sciurus vulgaris	2878591032	Chromosome	2020-07-31	CACRXJ02
GCA_900095145.2	PAHARI_EIJ_v1.1	Mus pahari	2475012951	Chromosome	2017-04-28	FMBV02
GCA_000223135.1	CriGri_1.0	Cricetulus griseus	2399770464	Scaffold	2011-08-23	AFTD01
GCA_000151735.1	Cavpor3.0	Cavia porcellus	2723202840	Scaffold	2008-03-03	AAKN02
GCA_000247695.1	HetGla_female_1.0	Heterocephalus glaber	2618188253	Scaffold	2012-02-17	AHKG01
GCA_902806735.1	Bank_vole1_10x	Myodes glareolus	2323042649	Scaffold	2020-02-22	CADCXP01
GCA_003426925.1	ASM342692v1	Urocitellus parryii	2520505282	Scaffold	2018-08-24	QVIC01
GCA_000622305.1	S.galili_v1.0	Nannospalax galili	3061408210	Scaffold	2014-06-05	AXCS01
GCA_004025045.1	SigHis_v1_BIUU	Sigmodon hispidus	2730600022	Scaffold	2019-01-15	PVIH01
GCA_001675575.1	ASM167557v1	Neotoma lepida	2353855022	Scaffold	2016-06-23	LZPO01
GCA_007827085.3	ASM782708v3	Peromyscus californicus insignis	2467923528	Scaffold	2022-04-27	VALE03
GCA_001984765.1	C.can genome v1.0	Castor canadensis	2518306565	Scaffold	2017-02-04	MTKA01
GCA_009823505.1	RhiPru_1.0	Rhizomys pruinosus	3711971808	Scaffold	2019-12-31	VZQC01
GCA_012274545.1	DMR_v1.0_HiC	Fukomys damarensis	2334358650	Scaffold	2020-04-13	JAAHWF01
GCA_002406435.1	ASM240643v1	Spermophilus dauricus	3106271744	Scaffold	2017-09-28	AXRT01
GCA_000260255.1	OctDeg1.0	Octodon degus	2995872505	Scaffold	2012-05-01	AJSA01
GCA_004026605.1	OndZib_v1_BIUU	Ondatra zibethicus	2562752769	Scaffold	2019-01-16	PVIU01
GCA_004025085.1	ThrSwi_v1_BIUU	Thryonomys swinderianus	2662148533	Scaffold	2019-01-15	PVIC01
GCA_002335545.1	Aspe_assembly01	Apodemus speciosus	3494287372	Scaffold	2017-09-12	BDUI01
GCA_004027455.1	HydHyd_v1_BIUU	Hydrochoerus hydrochaeris	2734590088	Scaffold	2019-01-16	PVLA01
GCA_004027575.1	CriGam_v1_BIUU	Cricetomys gambianus	2397721602	Scaffold	2019-01-16	PVKD01
GCA_000276665.1	ChiLan1.0	Chinchilla lanigera	2390852391	Scaffold	2012-07-09	AGCD01
GCA_007922755.1	PedCap_v1_BIUU	Pedetes capensis	2850076812	Scaffold	2019-08-08	VMDO01
GCA_004027165.1	CteSoc_v1_BIUU	Ctenomys sociabilis	2834814551	Scaffold	2019-01-16	PVKA01
GCA_004024685.1	DipSte_v1_BIUU	Dipodomys stephensi	2346418196	Scaffold	2019-01-15	PVHN01
GCA_004027025.1	MyoCoy_v1_BIUU	Myocastor coypus	2903175784	Scaffold	2019-01-16	PVJA01
GCA_000688575.1	CavAp1.0	Cavia aperea	2716396567	Scaffold	2014-01-21	AVPZ01
GCA_001458135.2	marMar	Marmota marmota marmota	2506852125	Scaffold	2019-12-18	CZRN02
GCA_000151885.2	Dord_2.0	Dipodomys ordii	2236368823	Scaffold	2014-12-12	ABRO02
GCA_004027875.1	AplRuf_v1_BIUU	Aplodontia rufa	3005535537	Scaffold	2019-01-16	PVKS01
GCA_004027185.1	GliGli_v1_BIUU	Glis glis	2462087207	Scaffold	2019-01-16	PVJS01
GCA_902168415.1	Pmel_10x_v1	Peromyscus melanophrys	2403713740	Scaffold	2019-08-20	CABHPR01
GCA_004027205.1	CteGun_v1_BIUU	Ctenodactylus gundi	2322471743	Scaffold	2019-01-16	PVKB01
GCA_004027695.1	CavTsc_v1_BIUU	Cavia tschudii	3077352510	Scaffold	2019-01-16	PVKK01
GCA_004027595.1	DinBra_v1_BIUU	Dinomys branickii	2688563719	Scaffold	2019-01-16	PVLD01
GCA_004024805.1	XerIna_v1_BIUU	Xerus inauris	2601418404	Scaffold	2019-01-15	PVHX01
GCA_004026905.1	HysCri_v1_BIUU	Hystrix cristata	2470917678	Scaffold	2019-01-16	PVJO01
GCA_010120015.1	ASM1012001v1	Rhombomys opimus	2376008858	Scaffold	2020-02-04	REGO01
GCA_004363535.1	DasPun_v1_BIUU	Dasyprocta punctata	3012098298	Scaffold	2019-03-22	RJWM01
GCA_003336285.2	MUSP714_v2	Mus spicilegus	2693102018	Scaffold	2023-04-14	QGOO02
GCA_004026965.1	PetTyp_v1_BIUU	Petromus typicus	2389366989	Scaffold	2019-01-16	PVIR01
GCA_004027295.1	DolPat_v1_BIUU	Dolichotis patagonum	3289614431	Scaffold	2019-01-16	PVJX01
GCA_004024765.1	ZapHud_v1_BIUU	Zapus hudsonius	2611189839	Scaffold	2019-01-15	PVHP01
GCA_004027655.1	GraMur_v1_BIUU	Graphiurus murinus	2815014629	Scaffold	2019-01-16	PVLC01
GCA_902168425.1	Patt_10x_v1	Peromyscus attwateri	2494792707	Scaffold	2019-08-20	CABHPP01
GCA_902168325.1	Pnud_10x_v1	Peromyscus nudipes	2440382953	Scaffold	2019-08-20	CABHPH01
GCA_902168405.1	Pazt_10x_v1	Peromyscus aztecus	2488400533	Scaffold	2019-08-22	CABHPQ01
GCA_001685075.1	ASM168507v1	Ellobius lutescens	2353188398	Scaffold	2016-07-14	LOEQ01
GCA_001685095.1	ETalpinus_0.1	Ellobius talpinus	2265966243	Scaffold	2016-07-14	LOJH01
GCA_002564305.1	Oct_mimax_AO248_v1	Octomys mimax	2591288717	Scaffold	2017-10-17	NDGM01
GCA_002564285.1	Tym_barrerae_AO245_v1	Tympanoctomys barrerae	2651634209	Scaffold	2017-10-17	NDGN01
GCA_004365215.1	CunPac_v1_BIUU	Cuniculus paca	3399583187	Scaffold	2019-03-22	RJWT01
GCA_001624865.1	SPRET_EiJ_v1	Mus spretus	2625571169	Chromosome	2016-04-26	LVXV01
GCA_900094665.2	CAROLI_EIJ_v1.1	Mus caroli	2553112587	Chromosome	2017-04-28	FMAL02
GCA_901343595.1	MONAX5	Marmota monax	2626060708	Scaffold	2019-09-13	CABDUW01
GCA_001707965.1	Psun0.5	Phodopus sungorus	2003225912	Contig	2016-08-18	MCBN01
GCA_004027535.1	AcoCah_v1_BIUU	Acomys cahirinus	2306070819	Scaffold	2019-01-16	PVKX01
GCA_004363475.1	PerLonPac_v1_BIUU	Perognathus longimembris pacificus	2601695796	Scaffold	2019-03-22	RJWR01
GCA_002215935.2	ASM221593v2	Psammomys obesus	2365774835	Scaffold	2020-02-10	NESX02
GCA_007455615.1	ASM745561v1	Microtus arvalis	2620579938	Scaffold	2019-07-25	VIIT01
GCA_004027005.1	MusAve_v1_BIUU	Muscardinus avellanarius	2527147110	Scaffold	2019-01-16	PVJB01
GCA_004026725.1	OnyTor_v1_BIUU	Onychomys torridus	3202219269	Scaffold	2019-01-16	PVIT01
GCA_001305905.1	ASM130590v1	Apodemus sylvaticus	3758143898	Scaffold	2015-10-02	LIPJ01
GCA_902702925.1	Peer1.7.4	Peromyscus eremicus	2713541378	Scaffold	2019-11-26	CACRXM01
GCA_902806755.1	Field_vole2_10x	Microtus agrestis	2029319752	Scaffold	2020-04-16	CADCXR01
GCA_007455595.1	ASM745559v1	Alexandromys oeconomus	2306554743	Scaffold	2019-07-25	VIIU01
GCA_000001895.4	Rnor_6.0	Rattus norvegicus	2870167880	Chromosome	2014-07-01	AABR07
GCA_000349665.1	MesAur1.0	Mesocricetus auratus	2504908775	Scaffold	2013-03-29	APMT01
GCA_000236235.1	SpeTri2.0	Ictidomys tridecemlineatus	2478393770	Scaffold	2011-11-29	AGTP01
GCA_000500345.1	Pman_1.0	Peromyscus maniculatus bairdii	2630541020	Scaffold	2013-12-03	AYHN01
GCA_002204375.1	MunDraft-v1.0	Meriones unguiculatus	2523107715	Scaffold	2017-06-21	NHTI01
GCA_000280705.1	JacJac1.0	Jaculus jaculus	2835233679	Scaffold	2012-07-30	AKZC01
GCA_011316645.1	ASM1131664v1	Cynomys gunnisoni	2674371627	Scaffold	2020-03-16	WBRW01

## Sheet: Chiroptera_detail
Assembly Accession	Assembly Name	Organism Name	Assembly Stats Total Sequence Length	Assembly Level	Assembly Release Date	WGS project accession
GCA_004115265.3	mRhiFer1_v1.p	Rhinolophus ferrumequinum	2075768562	Chromosome	2019-05-17	RXPC01
GCA_000147115.1	Myoluc2.0	Myotis lucifugus	2034575300	Scaffold	2010-09-14	AAPE02
GCA_000325575.1	ASM32557v1	Pteropus alecto	1985958707	Scaffold	2012-12-20	ALWS01
GCA_000151845.2	Pvam_2.0	Pteropus vampyrus	2198284804	Scaffold	2014-12-05	ABRP02
GCA_003508835.1	Espe.v1	Eonycteris spelaea	1966861576	Contig	2018-09-07	PUFA01
GCA_004026525.1	MinSch_v1_BIUU	Miniopterus schreibersii	1775846775	Scaffold	2019-01-16	PVJG01
GCA_004026885.1	MegLyr_v1_BIUU	Megaderma lyra	2620948449	Scaffold	2019-01-16	PVJL01
GCA_007922815.1	MacCal_v1_BIUU	Macrotus californicus	2160653756	Scaffold	2019-08-08	VMDR01
GCA_000327345.1	ASM32734v1	Myotis davidii	2059799708	Scaffold	2012-12-20	ALWT01
GCA_004027375.1	MacSob_v1_BIUU	Macroglossus sobrinus	1897644983	Scaffold	2019-01-16	PVKZ01
GCA_902729225.1	Ma_sr-lr_union100	Pteropus giganteus	1985219947	Scaffold	2020-04-15	CACVBW01
GCA_004027475.1	AnoCau_v1_BIUU	Anoura caudifer	2206589520	Scaffold	2019-01-16	PVKU01
GCA_004024845.1	TonSau_v1_BIUU	Tonatia saurophila	2105886965	Scaffold	2019-01-15	PVIA01
GCA_004026585.1	NocLep_v1_BIUU	Noctilio leporinus	2098501394	Scaffold	2019-01-16	PVIW01
GCA_011751065.1	L.cinereus_Cryan_1219_p1.0	Aeorestes cinereus	2149060452	Scaffold	2020-03-25	JAAGEH01
GCA_004026765.1	MicHir_v1_BIUU	Micronycteris hirsuta	2314654405	Scaffold	2019-01-16	PVJI01
GCA_004026805.1	LasBor_v1_BIUU	Lasiurus borealis	2857590849	Scaffold	2019-01-16	PVJN01
GCA_001595765.1	Mnat.v1	Miniopterus natalensis	1803099001	Scaffold	2016-03-22	LDJU01
GCA_000412655.1	ASM41265v1	Myotis brandtii	2107242811	Scaffold	2013-06-28	ANKR01
GCA_009793145.1	ASM979314v1	Cynopterus brachyotis	1758935687	Scaffold	2019-12-23	SSHV01
GCA_000465285.1	ASM46528v1	Eidolon helvum	1837754460	Scaffold	2013-09-13	AWHC01
GCA_004027735.1	CarPer_v1_BIUU	Carollia perspicillata	2689411905	Scaffold	2019-01-16	PVKM01
GCA_004026545.1	MorMeg_v1_BIUU	Mormoops blainvillei	2111750309	Scaffold	2019-01-16	PVJD01
GCA_004026665.1	MurFea_v1_BIUU	Murina aurata feae	2331551382	Scaffold	2019-01-16	PVJC01
GCA_004027555.1	CraTho_v1_BIUU	Craseonycteris thonglongyai	2272093077	Scaffold	2019-01-16	PVKE01
GCA_007922795.1	NycHum_v1_BIUU	Nycticeius humeralis	2779565143	Scaffold	2019-08-08	VMDQ01
GCA_004027435.1	ArtJam_v1_BIUU	Artibeus jamaicensis	2424784351	Scaffold	2019-01-16	PVKR01
GCA_004026985.1	MyoMyo_v1_BIUU	Myotis myotis	2294472406	Scaffold	2019-01-16	PVIZ01
GCA_004026625.1	PipPip_v1_BIUU	Pipistrellus pipistrellus	2090670443	Scaffold	2019-01-16	PVIQ01
GCA_004025005.1	TadBra_v1_BIUU	Tadarida brasiliensis	2709928648	Scaffold	2019-01-15	PVIG01
GCA_007922775.1	AntPal_v1_BIUU	Antrozous pallidus	2597469403	Scaffold	2019-08-08	VMDP01
GCA_001466805.2	Raegyp2.0	Rousettus aegyptiacus	1910233862	Scaffold	2016-03-17	LOCP02
GCA_002940915.3	ASM294091v3	Desmodus rotundus	2063523408	Scaffold	2018-02-23	PEHR01
GCA_000308155.1	EptFus1.0	Eptesicus fuscus	2026629342	Scaffold	2012-11-08	ALEH01
GCA_000465405.1	ASM46540v1	Pteronotus parnellii	1960317893	Scaffold	2013-09-13	AWGZ01
GCA_004027415.1	HipGal_v1_BIUU	Hipposideros galeritus	2440750851	Scaffold	2019-01-16	PVLB01
