# Supplementary material for: Substantial viral diversity in bats and rodents from East Africa: insights into evolution, recombination, and cocirculation
Source: Microbiome. 2024 Apr 10;12:72. doi: 10.1186/s40168-024-01782-4 (PMC11005217; doi:10.1186/s40168-024-01782-4)
Supplement: Supplementary file 6 — Additional file 5. [file 40168_2024_1782_MOESM5_ESM.xlsx]

## Sheet: Sheet1
CDD entry	CD name
cd23167	ps-ssRNAv_RdRp-like
cd21530	CoV_RdRp
cd01699	RNA_dep_RNAP
cd23168	ps-ssRNAv_Nidovirales_RdRp
cd21587	gammaCoV_RdRp
cd21588	alphaCoV_RdRp
cd21589	betaCoV_RdRp
cd21590	deltaCoV_RdRp
cd21591	SARS-CoV-like_RdRp
cd21592	MERS-CoV-like_RdRp
cd21593	HCoV_HKU1-like_RdRp
cd21596	batCoV-HKU9-like_RdRp
cd23192	Caliciviridae_RdRp
cd23193	ps-ssRNA_Picornaviridae
cd23172	ps-ssRNAv_Astroviridae_RdRp
cd23178	ps-ssRNAv_Flaviviridae_RdRp
cd23209	ps-ssRNAv_Hepelivirales_RdRp
cd23185	dsRNAv_Picobirnaviridae_RdRp
cd23170	ps-ssRNAv_Hypoviridae_RdRp
cd01699	RNA_dep_RNAP
pfam02123	RdRP_4
pfam03431	RNA_replicase_B
pfam04196	Bunya_RdRp
pfam05183	RdRP
pfam05919	Mitovir_RNA_pol
pfam07925	RdRP_5
pfam12426	DUF3674
pfam17501	Viral_RdRp_C
pfam00972	Flavi_NS5
TIGR04234	seadorna_RNAP
